# Supplementary material for: Proteomic Analysis of Fractionated Eimeria tenella Sporulated Oocysts Reveals Involvement in Oocyst Wall Formation
Source: Int J Mol Sci. 2023 Dec 2;24(23):17051. doi: 10.3390/ijms242317051 (PMC10707475; doi:10.3390/ijms242317051)
Supplement: Supplementary file 1 [file ijms-24-17051-s001.zip › Table S1.xlsx]

## Sheet: Sheet1
Table S1---Complete dataset of E. tenella oocyst wall/sporocyst proteins identified in this study.
Proteins Unique Sequence ID	Checked	Protein FDR Confidence: Combined	Master	Accession	Description	Exp. q-value: Combined	Sum PEP Score	Coverage [%]	# Peptides	# PSMs	# Unique Peptides	# AAs	MW [kDa]	calc. pI	Score Sequest HT: Sequest HT	# Peptides (by Search Engine): Sequest HT
1.59488e+18	FALSE	High	IsMasterProtein	ETH_00015480-t26_1-p1	DES=transcript=ETH_00015480-t26_1 gene=ETH_00015480 organism=Eimeria_tenella_strain_Houghton gene_product=Equisetin synthetase, related transcript_product=Equisetin synthetase, related location=HG675259:247390-277388(-) protein_length=9430 sequence_SO=supercontig SO=protein_coding_gene is_pseudo=false GN=ETH_00015480	0	1126.89	44	310	525	308	9430	1027.4	5.99	1202.5	310
6.15355e+18	FALSE	High	IsMasterProtein	ETH_00024390-t26_1-p1	DES=transcript=ETH_00024390-t26_1 gene=ETH_00024390 organism=Eimeria_tenella_strain_Houghton gene_product=Dynein heavy chain protein, related transcript_product=Dynein heavy chain protein, related location=HG674763:158939-177746(+) protein_length=4913 sequence_SO=supercontig SO=protein_coding_gene is_pseudo=false GN=ETH_00024390	0	438.379	36	156	190	156	4913	550.7	5.72	369.77	156
-6.99705e+18	FALSE	High	IsMasterProtein	ETH_00029545-t26_1-p1	DES=transcript=ETH_00029545-t26_1 gene=ETH_00029545 organism=Eimeria_tenella_strain_Houghton gene_product=hypothetical protein, conserved transcript_product=hypothetical protein, conserved location=HG674134:853788-863838(-) protein_length=2645 sequence_SO=supercontig SO=protein_coding_gene is_pseudo=false GN=ETH_00029545	0	374.486	42	91	183	90	2645	285.6	5.25	425.16	91
-3.81812e+18	FALSE	High	IsMasterProtein	ETH_00030255-t26_1-p1	DES=transcript=ETH_00030255-t26_1 gene=ETH_00030255 organism=Eimeria_tenella_strain_Houghton gene_product=hypothetical protein, conserved transcript_product=hypothetical protein, conserved location=HG673812:351095-360254(-) protein_length=2081 sequence_SO=supercontig SO=protein_coding_gene is_pseudo=false GN=ETH_00030255	0	360.011	46	85	182	85	2081	230.8	7.33	409.42	85
-6.39612e+18	FALSE	High	IsMasterProtein	ETH_00021655-t26_1-p1	DES=transcript=ETH_00021655-t26_1 gene=ETH_00021655 organism=Eimeria_tenella_strain_Houghton gene_product=Micronemal protein MIC4, related transcript_product=Micronemal protein MIC4, related location=HG673765:70689-73487(-) protein_length=932 sequence_SO=supercontig SO=protein_coding_gene is_pseudo=false GN=ETH_00021655	0	335.487	81	65	274	64	932	100.3	6.92	575.1	65
7.80496e+18	FALSE	High	IsMasterProtein	ETH_00021065-t26_1-p1	DES=transcript=ETH_00021065-t26_1 gene=ETH_00021065 organism=Eimeria_tenella_strain_Houghton gene_product=clathrin heavy chain, putative transcript_product=clathrin heavy chain, putative location=HG675067:171232-178752(+) protein_length=1768 sequence_SO=supercontig SO=protein_coding_gene is_pseudo=false GN=ETH_00021065	0	331.029	57	91	157	91	1768	198.3	6.24	351.31	91
-5.31875e+18	FALSE	High	IsMasterProtein	ETH_00023100-t26_1-p1	DES=transcript=ETH_00023100-t26_1 gene=ETH_00023100 organism=Eimeria_tenella_strain_Houghton gene_product=transhydrogenase, putative transcript_product=transhydrogenase, putative location=HG675768:69465-73811(+) protein_length=991 sequence_SO=supercontig SO=protein_coding_gene is_pseudo=false GN=ETH_00023100	0	320.31	46	36	360	36	991	105.2	6.87	728.72	36
9.09383e+18	FALSE	High	IsMasterProtein	ETH_00024080-t26_1-p1	DES=transcript=ETH_00024080-t26_1 gene=ETH_00024080 organism=Eimeria_tenella_strain_Houghton gene_product=glycogen phosphorylase family protein, putative transcript_product=glycogen phosphorylase family protein, putative location=HG675525:183856-188900(-) protein_length=972 sequence_SO=supercontig SO=protein_coding_gene is_pseudo=false GN=ETH_00024080	0	311.196	69	66	203	66	972	111.6	7.28	437.36	66
6.94474e+18	FALSE	High	IsMasterProtein	ETH_00028385-t26_1-p1	DES=transcript=ETH_00028385-t26_1 gene=ETH_00028385 organism=Eimeria_tenella_strain_Houghton gene_product=amiloride-sensitive amine oxidase, copper-containing, putative transcript_product=amiloride-sensitive amine oxidase, copper-containing, putative location=HG675673:93330-98674(+) protein_length=1639 sequence_SO=supercontig SO=protein_coding_gene is_pseudo=false GN=ETH_00028385	0	306.999	48	70	160	70	1639	182.9	6.39	342.07	70
4.05512e+18	FALSE	High	IsMasterProtein	ETH_00015895-t26_1-p1	DES=transcript=ETH_00015895-t26_1 gene=ETH_00015895 organism=Eimeria_tenella_strain_Houghton gene_product=elongation factor 2, putative transcript_product=elongation factor 2, putative location=HG674344:220576-223144(-) protein_length=824 sequence_SO=supercontig SO=protein_coding_gene is_pseudo=false GN=ETH_00015895	0	299.731	63	49	184	49	824	92.1	6.47	345.67	49
4.73033e+18	FALSE	High	IsMasterProtein	ETH_00009255-t26_1-p1	DES=transcript=ETH_00009255-t26_1 gene=ETH_00009255 organism=Eimeria_tenella_strain_Houghton gene_product=Vacuolar protein sorting-associated protein 13C isoform 2B, related transcript_product=Vacuolar protein sorting-associated protein 13C isoform 2B, related location=HG675744:116596-135889(+) protein_length=4445 sequence_SO=supercontig SO=protein_coding_gene is_pseudo=false GN=ETH_00009255	0	285.397	27	96	121	94	4445	480.4	6.35	274.32	96
-8.99872e+18	FALSE	High	IsMasterProtein	ETH_00029170-t26_1-p1	DES=transcript=ETH_00029170-t26_1 gene=ETH_00029170 organism=Eimeria_tenella_strain_Houghton gene_product=alpha-glucan water dikinase 1, putative transcript_product=alpha-glucan water dikinase 1, putative location=HG674134:468723-477806(+) protein_length=1651 sequence_SO=supercontig SO=protein_coding_gene is_pseudo=false GN=ETH_00029170	0	278.176	55	77	133	77	1651	185.1	6.15	287.02	77
-1.8634e+18	FALSE	High	IsMasterProtein	ETH_00000210-t26_1-p1	DES=transcript=ETH_00000210-t26_1 gene=ETH_00000210 organism=Eimeria_tenella_strain_Houghton gene_product=hypothetical protein transcript_product=hypothetical protein location=HG676706:4870-7083(-) protein_length=737 sequence_SO=supercontig SO=protein_coding_gene is_pseudo=false GN=ETH_00000210	0	268.174	56	50	207	47	737	79.8	5.62	424.52	50
-3.28773e+18	FALSE	High	IsMasterProtein	ETH_00025545-t26_1-p1	DES=transcript=ETH_00025545-t26_1 gene=ETH_00025545 organism=Eimeria_tenella_strain_Houghton gene_product=heat shock protein 70, putative transcript_product=heat shock protein 70, putative location=HG673790:32183-35181(+) protein_length=669 sequence_SO=supercontig SO=protein_coding_gene is_pseudo=false GN=ETH_00025545	0	247.566	59	46	201	44	669	73.7	5.26	461.6	46
-4.38683e+18	FALSE	High	IsMasterProtein	ETH_00021420-t26_1-p1	DES=transcript=ETH_00021420-t26_1 gene=ETH_00021420 organism=Eimeria_tenella_strain_Houghton gene_product=heat shock protein, putative transcript_product=heat shock protein, putative location=HG674237:70523-75548(-) protein_length=926 sequence_SO=supercontig SO=protein_coding_gene is_pseudo=false GN=ETH_00021420	0	240.749	61	58	124	57	926	104	6.64	311.99	58
-9.39166e+16	FALSE	High	IsMasterProtein	ETH_00021495-t26_1-p1	DES=transcript=ETH_00021495-t26_1 gene=ETH_00021495 organism=Eimeria_tenella_strain_Houghton gene_product=myosin A, putative transcript_product=myosin A, putative location=HG674237:178893-183888(+) protein_length=827 sequence_SO=supercontig SO=protein_coding_gene is_pseudo=false GN=ETH_00021495	0	235.925	61	49	138	46	827	92.4	8.18	269.38	49
7.70055e+18	FALSE	High	IsMasterProtein	ETH_00011145-t26_1-p1	DES=transcript=ETH_00011145-t26_1 gene=ETH_00011145 organism=Eimeria_tenella_strain_Houghton gene_product=pyruvate kinase, putative transcript_product=pyruvate kinase, putative location=HG675688:466812-468705(+) protein_length=531 sequence_SO=supercontig SO=protein_coding_gene is_pseudo=false GN=ETH_00011145	0	232.142	78	35	162	35	531	57.6	6.33	382.43	35
1.82639e+18	FALSE	High	IsMasterProtein	ETH_00024910-t26_1-p1	DES=transcript=ETH_00024910-t26_1 gene=ETH_00024910 organism=Eimeria_tenella_strain_Houghton gene_product=enolase 2, putative transcript_product=enolase 2, putative location=HG673921:134-2212(+) protein_length=519 sequence_SO=supercontig SO=protein_coding_gene is_pseudo=false GN=ETH_00024910	0	227.441	62	31	181	31	519	53.6	5.81	422.21	31
3.90759e+18	FALSE	High	IsMasterProtein	ETH_00007385-t26_1-p1	DES=transcript=ETH_00007385-t26_1 gene=ETH_00007385 organism=Eimeria_tenella_strain_Houghton gene_product=heat shock protein 90 transcript_product=heat shock protein 90 location=HG675611:118443-121468(+) protein_length=713 sequence_SO=supercontig SO=protein_coding_gene is_pseudo=false GN=ETH_00007385	0	225.317	55	45	157	45	713	82.4	5.16	321.3	45
1.44279e+18	FALSE	High	IsMasterProtein	ETH_00012285-t26_1-p1	DES=transcript=ETH_00012285-t26_1 gene=ETH_00012285 organism=Eimeria_tenella_strain_Houghton gene_product=hypothetical protein transcript_product=hypothetical protein location=HG674968:160195-166013(-) protein_length=822 sequence_SO=supercontig SO=protein_coding_gene is_pseudo=false GN=ETH_00012285	0	223.968	70	52	117	52	822	90	5.25	251.53	52
5.63148e+18	FALSE	High	IsMasterProtein	ETH_00031645-t26_1-p1	DES=transcript=ETH_00031645-t26_1 gene=ETH_00031645 organism=Eimeria_tenella_strain_Houghton gene_product=hypothetical protein transcript_product=hypothetical protein location=HG675748:558936-565622(+) protein_length=1653 sequence_SO=supercontig SO=protein_coding_gene is_pseudo=false GN=ETH_00031645	0	219.781	44	65	106	65	1653	184.1	9.35	211.68	65
8.11465e+18	FALSE	High	IsMasterProtein	ETH_00012760-t26_1-p1	DES=transcript=ETH_00012760-t26_1 gene=ETH_00012760 organism=Eimeria_tenella_strain_Houghton gene_product=rhoptry neck protein 2, putative transcript_product=rhoptry neck protein 2, putative location=HG675138:94-6515(-) protein_length=1402 sequence_SO=supercontig SO=protein_coding_gene is_pseudo=false GN=ETH_00012760	0	214.769	46	52	95	52	1402	151.4	9.67	236.38	52
-4.52594e+18	FALSE	High	IsMasterProtein	ETH_00023035-t26_1-p1	DES=transcript=ETH_00023035-t26_1 gene=ETH_00023035 organism=Eimeria_tenella_strain_Houghton gene_product=hypothetical protein, conserved transcript_product=hypothetical protein, conserved location=HG673748:118136-130017(+) protein_length=3425 sequence_SO=supercontig SO=protein_coding_gene is_pseudo=false GN=ETH_00023035	0	211.921	28	70	86	70	3425	355.6	7.03	213.56	70
-6.69586e+18	FALSE	High	IsMasterProtein	ETH_00005755-t26_1-p1	DES=transcript=ETH_00005755-t26_1 gene=ETH_00005755 organism=Eimeria_tenella_strain_Houghton gene_product=hypothetical protein, conserved transcript_product=hypothetical protein, conserved location=HG675415:197562-209972(-) protein_length=1604 sequence_SO=supercontig SO=protein_coding_gene is_pseudo=false GN=ETH_00005755	0	206.593	45	56	98	56	1604	168	9.29	239.82	56
-6.45352e+18	FALSE	High	IsMasterProtein	ETH_00012380-t26_1-p1	DES=transcript=ETH_00012380-t26_1 gene=ETH_00012380 organism=Eimeria_tenella_strain_Houghton gene_product=cytosol aminopeptidase, putative transcript_product=cytosol aminopeptidase, putative location=HG674968:259273-263675(-) protein_length=532 sequence_SO=supercontig SO=protein_coding_gene is_pseudo=false GN=ETH_00012380	0	206.167	73	38	121	38	532	56.3	6.55	274.75	38
5.83834e+18	FALSE	High	IsMasterProtein	ETH_00004780-t26_1-p1	DES=transcript=ETH_00004780-t26_1 gene=ETH_00004780 organism=Eimeria_tenella_strain_Houghton gene_product=hypothetical protein, conserved transcript_product=hypothetical protein, conserved location=HG673746:270794-273858(+) protein_length=893 sequence_SO=supercontig SO=protein_coding_gene is_pseudo=false GN=ETH_00004780	0	201.441	65	52	106	52	893	99.3	6.62	211.71	52
-2.14251e+18	FALSE	High	IsMasterProtein	ETH_00010290-t26_1-p1	DES=transcript=ETH_00010290-t26_1 gene=ETH_00010290 organism=Eimeria_tenella_strain_Houghton gene_product=Elongation factor 1-alpha, related transcript_product=Elongation factor 1-alpha, related location=HG676493:20-1750(+) protein_length=450 sequence_SO=supercontig SO=protein_coding_gene is_pseudo=false GN=ETH_00010290	0	199.26	75	32	178	28	450	49.1	9.14	379.9	32
5.60052e+18	FALSE	High	IsMasterProtein	ETH_00009555-t26_1-p1	DES=transcript=ETH_00009555-t26_1 gene=ETH_00009555 organism=Eimeria_tenella_strain_Houghton gene_product=actin, putative transcript_product=actin, putative location=HG673821:331622-332976(-) protein_length=376 sequence_SO=supercontig SO=protein_coding_gene is_pseudo=false GN=ETH_00009555	0	198.541	73	30	196	29	376	42	5.11	387.77	30
6.07019e+18	FALSE	High	IsMasterProtein	ETH_00020300-t26_1-p1	DES=transcript=ETH_00020300-t26_1 gene=ETH_00020300 organism=Eimeria_tenella_strain_Houghton gene_product=hypothetical protein transcript_product=hypothetical protein location=HG678175:64666-69622(-) protein_length=934 sequence_SO=supercontig SO=protein_coding_gene is_pseudo=false GN=ETH_00020300	0	194.504	55	45	96	43	934	102.2	8.35	202.37	45
-1.13337e+18	FALSE	High	IsMasterProtein	ETH_00029250-t26_1-p1	DES=transcript=ETH_00029250-t26_1 gene=ETH_00029250 organism=Eimeria_tenella_strain_Houghton gene_product=penicillin amidase domain-containing protein, putative transcript_product=penicillin amidase domain-containing protein, putative location=HG674134:568277-575244(-) protein_length=912 sequence_SO=supercontig SO=protein_coding_gene is_pseudo=false GN=ETH_00029250	0	194.248	46	45	115	45	912	102.6	6.79	236.15	45
-2.49783e+18	FALSE	High	IsMasterProtein	ETH_00006210-t26_1-p1	DES=transcript=ETH_00006210-t26_1 gene=ETH_00006210 organism=Eimeria_tenella_strain_Houghton gene_product=protein disulfide isomerase, putative transcript_product=protein disulfide isomerase, putative location=HG675342:234889-237081(-) protein_length=486 sequence_SO=supercontig SO=protein_coding_gene is_pseudo=false GN=ETH_00006210	0	193.625	79	32	181	32	486	53	5.38	392.4	32
-3.20311e+18	FALSE	High	IsMasterProtein	ETH_00003915-t26_1-p1	DES=transcript=ETH_00003915-t26_1 gene=ETH_00003915 organism=Eimeria_tenella_strain_Houghton gene_product=phosphofructokinase, putative transcript_product=phosphofructokinase, putative location=HG675710:214955-222381(-) protein_length=1147 sequence_SO=supercontig SO=protein_coding_gene is_pseudo=false GN=ETH_00003915	0	193.054	49	41	94	40	1147	122.7	7.09	252.89	41
-8.41524e+18	FALSE	High	IsMasterProtein	ETH_00026625-t26_1-p1	DES=transcript=ETH_00026625-t26_1 gene=ETH_00026625 organism=Eimeria_tenella_strain_Houghton gene_product=microneme protein 2, putative transcript_product=microneme protein 2, putative location=HG673835:323768-326806(+) protein_length=721 sequence_SO=supercontig SO=protein_coding_gene is_pseudo=false GN=ETH_00026625	0	188.586	44	28	141	28	721	75.7	4.89	320.92	28
6.66012e+18	FALSE	High	IsMasterProtein	ETH_00019510-t26_1-p1	DES=transcript=ETH_00019510-t26_1 gene=ETH_00019510 organism=Eimeria_tenella_strain_Houghton gene_product=Organellar heat shock protein transcript_product=Organellar heat shock protein location=HG675163:386281-390490(-) protein_length=678 sequence_SO=supercontig SO=protein_coding_gene is_pseudo=false GN=ETH_00019510	0	185.774	66	42	97	41	678	73	6.28	234.73	42
6.15926e+18	FALSE	High	IsMasterProtein	ETH_00012470-t26_1-p1	DES=transcript=ETH_00012470-t26_1 gene=ETH_00012470 organism=Eimeria_tenella_strain_Houghton gene_product=oocyst wall protein, putative transcript_product=oocyst wall protein, putative location=HG674356:2643-5872(-) protein_length=560 sequence_SO=supercontig SO=protein_coding_gene is_pseudo=false GN=ETH_00012470	0	183.237	61	33	100	33	560	58.4	7.78	236.72	33
-8.1126e+18	FALSE	High	IsMasterProtein	ETH_00021415-t26_1-p1	DES=transcript=ETH_00021415-t26_1 gene=ETH_00021415 organism=Eimeria_tenella_strain_Houghton gene_product=coatomer alpha subunit, putative transcript_product=coatomer alpha subunit, putative location=HG674237:60293-69363(+) protein_length=1206 sequence_SO=supercontig SO=protein_coding_gene is_pseudo=false GN=ETH_00021415	0	183.192	51	54	86	54	1206	132.4	6.95	174.1	54
-1.05713e+18	FALSE	High	IsMasterProtein	ETH_00027740-t26_1-p1	DES=transcript=ETH_00027740-t26_1 gene=ETH_00027740 organism=Eimeria_tenella_strain_Houghton gene_product=peroxisomal multifunctional enzyme type 2, putative transcript_product=peroxisomal multifunctional enzyme type 2, putative location=HG673752:68581-76195(-) protein_length=708 sequence_SO=supercontig SO=protein_coding_gene is_pseudo=false GN=ETH_00027740	0	183.037	66	39	106	39	708	74.9	8.65	253.82	39
-6.8687e+17	FALSE	High	IsMasterProtein	ETH_00024085-t26_1-p1	DES=transcript=ETH_00024085-t26_1 gene=ETH_00024085 organism=Eimeria_tenella_strain_Houghton gene_product=Microneme protein 4 transcript_product=Microneme protein 4 location=HG675525:197845-206353(+) protein_length=2299 sequence_SO=supercontig SO=protein_coding_gene is_pseudo=false GN=ETH_00024085	0	182.726	26	41	99	41	2299	237.7	4.3	218.07	41
-4.72264e+18	FALSE	High	IsMasterProtein	ETH_00020250-t26_1-p1	DES=transcript=ETH_00020250-t26_1 gene=ETH_00020250 organism=Eimeria_tenella_strain_Houghton gene_product=p97 protein, putative transcript_product=p97 protein, putative location=HG678175:29180-31585(-) protein_length=801 sequence_SO=supercontig SO=protein_coding_gene is_pseudo=false GN=ETH_00020250	0	180.83	64	48	89	48	801	92.5	9.42	212.64	48
2.95402e+18	FALSE	High	IsMasterProtein	ETH_00004110-t26_1-p1	DES=transcript=ETH_00004110-t26_1 gene=ETH_00004110 organism=Eimeria_tenella_strain_Houghton gene_product=lysine decarboxylase, putative transcript_product=lysine decarboxylase, putative location=HG675689:85000-91110(-) protein_length=1094 sequence_SO=supercontig SO=protein_coding_gene is_pseudo=false GN=ETH_00004110	0	179.015	47	47	84	47	1094	122	6.55	192.74	47
-6.84062e+18	FALSE	High	IsMasterProtein	ETH_00002570-t26_1-p1	DES=transcript=ETH_00002570-t26_1 gene=ETH_00002570 organism=Eimeria_tenella_strain_Houghton gene_product=ATP-binding cassette protein subfamily B member 2, putative transcript_product=ATP-binding cassette protein subfamily B member 2, putative location=HG673764:70357-79981(+) protein_length=1360 sequence_SO=supercontig SO=protein_coding_gene is_pseudo=false GN=ETH_00002570	0	178.92	42	48	79	48	1360	147.1	5.92	167.67	48
-3.4559e+18	FALSE	High	IsMasterProtein	ETH_00033600-t26_1-p1	DES=transcript=ETH_00033600-t26_1 gene=ETH_00033600 organism=Eimeria_tenella_strain_Houghton gene_product=GPI transamidase subunit PIG-U, putative transcript_product=GPI transamidase subunit PIG-U, putative location=HG677027:1838-3673(-) protein_length=611 sequence_SO=supercontig SO=protein_coding_gene is_pseudo=false GN=ETH_00033600	0	176.614	80	41	93	41	611	68.6	8.13	176.61	41
-3.8247e+18	FALSE	High	IsMasterProtein	ETH_00023355-t26_1-p1	DES=transcript=ETH_00023355-t26_1 gene=ETH_00023355 organism=Eimeria_tenella_strain_Houghton gene_product=hypothetical protein, conserved transcript_product=hypothetical protein, conserved location=HG678089:144014-147426(+) protein_length=740 sequence_SO=supercontig SO=protein_coding_gene is_pseudo=false GN=ETH_00023355	0	174.03	46	28	123	28	740	78.6	5.62	318.79	28
1.83393e+17	FALSE	High	IsMasterProtein	ETH_00005270-t26_1-p1	DES=transcript=ETH_00005270-t26_1 gene=ETH_00005270 organism=Eimeria_tenella_strain_Houghton gene_product=ATP synthase alpha chain, putative transcript_product=ATP synthase alpha chain, putative location=HG673746:894375-902750(+) protein_length=570 sequence_SO=supercontig SO=protein_coding_gene is_pseudo=false GN=ETH_00005270	0	173.89	61	38	104	38	570	61.4	8.62	212.59	38
8.90433e+18	FALSE	High	IsMasterProtein	ETH_00012700-t26_1-p1	DES=transcript=ETH_00012700-t26_1 gene=ETH_00012700 organism=Eimeria_tenella_strain_Houghton gene_product=hypothetical protein, conserved transcript_product=hypothetical protein, conserved location=HG673751:64668-76499(+) protein_length=2969 sequence_SO=supercontig SO=protein_coding_gene is_pseudo=false GN=ETH_00012700	0	172.497	25	57	75	57	2969	319.9	6.8	161.14	57
7.7861e+18	FALSE	High	IsMasterProtein	ETH_00010215-t26_1-p1	DES=transcript=ETH_00010215-t26_1 gene=ETH_00010215 organism=Eimeria_tenella_strain_Houghton gene_product=acyltransferase, putative transcript_product=acyltransferase, putative location=HG673827:159-11925(+) protein_length=1394 sequence_SO=supercontig SO=protein_coding_gene is_pseudo=false GN=ETH_00010215	0	172.376	32	41	86	40	1394	147.4	6.52	196.68	41
8.59939e+18	FALSE	High	IsMasterProtein	ETH_00009260-t26_1-p1	DES=transcript=ETH_00009260-t26_1 gene=ETH_00009260 organism=Eimeria_tenella_strain_Houghton gene_product=acetyl-CoA carboxylase, putative transcript_product=acetyl-CoA carboxylase, putative location=HG675744:139098-151257(+) protein_length=2454 sequence_SO=supercontig SO=protein_coding_gene is_pseudo=false GN=ETH_00009260	0	168.846	31	62	78	62	2454	266.4	6.8	156.48	62
-3.48739e+18	FALSE	High	IsMasterProtein	ETH_00008865-t26_1-p1	DES=transcript=ETH_00008865-t26_1 gene=ETH_00008865 organism=Eimeria_tenella_strain_Houghton gene_product=glyceraldehyde-3-phosphate dehydrogenase transcript_product=glyceraldehyde-3-phosphate dehydrogenase location=HG675758:503655-504918(-) protein_length=339 sequence_SO=supercontig SO=protein_coding_gene is_pseudo=false GN=ETH_00008865	0	168.191	77	26	189	26	339	36.4	7.69	440.66	26
6.74502e+18	FALSE	High	IsMasterProtein	ETH_00022465-t26_1-p1	DES=transcript=ETH_00022465-t26_1 gene=ETH_00022465 organism=Eimeria_tenella_strain_Houghton gene_product=long chain acyl-CoA synthetase, putative transcript_product=long chain acyl-CoA synthetase, putative location=HG675676:242216-248771(+) protein_length=795 sequence_SO=supercontig SO=protein_coding_gene is_pseudo=false GN=ETH_00022465	0	165.901	59	44	88	43	795	87.7	7.74	183.92	44
-4.80362e+18	FALSE	High	IsMasterProtein	ETH_00028440-t26_1-p1	DES=transcript=ETH_00028440-t26_1 gene=ETH_00028440 organism=Eimeria_tenella_strain_Houghton gene_product=hypothetical protein, conserved transcript_product=hypothetical protein, conserved location=HG675673:162401-168608(-) protein_length=988 sequence_SO=supercontig SO=protein_coding_gene is_pseudo=false GN=ETH_00028440	0	165.676	51	39	77	39	988	105.1	7.56	218.8	39
3.23223e+18	FALSE	High	IsMasterProtein	ETH_00013105-t26_1-p1	DES=transcript=ETH_00013105-t26_1 gene=ETH_00013105 organism=Eimeria_tenella_strain_Houghton gene_product=aminopeptidase N, putative transcript_product=aminopeptidase N, putative location=HG673747:270511-276522(+) protein_length=1010 sequence_SO=supercontig SO=protein_coding_gene is_pseudo=false GN=ETH_00013105	0	163.33	54	43	71	43	1010	112.9	5.77	157.49	43
1.99511e+18	FALSE	High	IsMasterProtein	ETH_00030365-t26_1-p1	DES=transcript=ETH_00030365-t26_1 gene=ETH_00030365 organism=Eimeria_tenella_strain_Houghton gene_product=KH domain-containing protein, putative transcript_product=KH domain-containing protein, putative location=HG673806:37316-40597(+) protein_length=979 sequence_SO=supercontig SO=protein_coding_gene is_pseudo=false GN=ETH_00030365	0	163.301	39	38	86	38	979	103	8.44	202.61	38
-5.09993e+18	FALSE	High	IsMasterProtein	ETH_00010025-t26_1-p1	DES=transcript=ETH_00010025-t26_1 gene=ETH_00010025 organism=Eimeria_tenella_strain_Houghton gene_product=transketolase, putative transcript_product=transketolase, putative location=HG675668:258366-263219(-) protein_length=699 sequence_SO=supercontig SO=protein_coding_gene is_pseudo=false GN=ETH_00010025	0	162.522	53	39	94	39	699	75.9	7.59	206.87	39
-2.67678e+18	FALSE	High	IsMasterProtein	ETH_00001555-t26_1-p1	DES=transcript=ETH_00001555-t26_1 gene=ETH_00001555 organism=Eimeria_tenella_strain_Houghton gene_product=ubiquitin carboxyl-terminal hydrolase, putative transcript_product=ubiquitin carboxyl-terminal hydrolase, putative location=HG673769:45550-55943(+) protein_length=1866 sequence_SO=supercontig SO=protein_coding_gene is_pseudo=false GN=ETH_00001555	0	160.953	30	46	68	46	1866	201.8	6.1	152.87	46
-8.90739e+18	FALSE	High	IsMasterProtein	ETH_00021190-t26_1-p1	DES=transcript=ETH_00021190-t26_1 gene=ETH_00021190 organism=Eimeria_tenella_strain_Houghton gene_product=sec63 domain-containing DEAD/DEAH box helicase, putative transcript_product=sec63 domain-containing DEAD/DEAH box helicase, putative location=HG675067:309474-327179(+) protein_length=2191 sequence_SO=supercontig SO=protein_coding_gene is_pseudo=false GN=ETH_00021190	0	159.919	30	57	73	57	2191	246.6	6.38	137.56	57
-8.93708e+18	FALSE	High	IsMasterProtein	ETH_00021285-t26_1-p1	DES=transcript=ETH_00021285-t26_1 gene=ETH_00021285 organism=Eimeria_tenella_strain_Houghton gene_product=carbonyl reductase, putative transcript_product=carbonyl reductase, putative location=HG673998:19120-21526(+) protein_length=270 sequence_SO=supercontig SO=protein_coding_gene is_pseudo=false GN=ETH_00021285	0	158.158	90	24	149	24	270	29	8.05	319.35	24
-6.46447e+18	FALSE	High	IsMasterProtein	ETH_00020325-t26_1-p1	DES=transcript=ETH_00020325-t26_1 gene=ETH_00020325 organism=Eimeria_tenella_strain_Houghton gene_product=threonyl-tRNA synthetase, putative transcript_product=threonyl-tRNA synthetase, putative location=HG678175:83826-88540(+) protein_length=857 sequence_SO=supercontig SO=protein_coding_gene is_pseudo=false GN=ETH_00020325	0	157.87	49	40	81	39	857	94.7	7.75	164.66	40
-1.50684e+18	FALSE	High	IsMasterProtein	ETH_00016900-t26_1-p1	DES=transcript=ETH_00016900-t26_1 gene=ETH_00016900 organism=Eimeria_tenella_strain_Houghton gene_product=UBA/TS-N domain-containing protein, putative transcript_product=UBA/TS-N domain-containing protein, putative location=HG674448:48953-73362(-) protein_length=5838 sequence_SO=supercontig SO=protein_coding_gene is_pseudo=false GN=ETH_00016900	0	155.051	12	54	68	54	5838	613.1	5.15	149.41	54
-5.04211e+17	FALSE	High	IsMasterProtein	ETH_00002865-t26_1-p1	DES=transcript=ETH_00002865-t26_1 gene=ETH_00002865 organism=Eimeria_tenella_strain_Houghton gene_product=hypothetical protein, conserved transcript_product=hypothetical protein, conserved location=HG675649:156145-162903(-) protein_length=1360 sequence_SO=supercontig SO=protein_coding_gene is_pseudo=false GN=ETH_00002865	0	154.134	35	41	69	41	1360	147.4	7.56	154.18	41
-4.24282e+18	FALSE	High	IsMasterProtein	ETH_00015140-t26_1-p1	DES=transcript=ETH_00015140-t26_1 gene=ETH_00015140 organism=Eimeria_tenella_strain_Houghton gene_product=phosphoglycerate kinase transcript_product=phosphoglycerate kinase location=HG673809:25484-27744(-) protein_length=401 sequence_SO=supercontig SO=protein_coding_gene is_pseudo=false GN=ETH_00015140	0	152.282	78	25	114	25	401	42.3	7.42	267.78	25
4.50728e+18	FALSE	High	IsMasterProtein	ETH_00002655-t26_1-p1	DES=transcript=ETH_00002655-t26_1 gene=ETH_00002655 organism=Eimeria_tenella_strain_Houghton gene_product=calcium-transporting ATPase, putative transcript_product=calcium-transporting ATPase, putative location=HG673797:24696-31227(+) protein_length=1078 sequence_SO=supercontig SO=protein_coding_gene is_pseudo=false GN=ETH_00002655	0	151.479	45	39	72	39	1078	116.4	5.94	162.85	39
4.3086e+16	FALSE	High	IsMasterProtein	ETH_00026155-t26_1-p1	DES=transcript=ETH_00026155-t26_1 gene=ETH_00026155 organism=Eimeria_tenella_strain_Houghton gene_product=ATP synthase beta chain, putative transcript_product=ATP synthase beta chain, putative location=HG675660:256137-259273(+) protein_length=574 sequence_SO=supercontig SO=protein_coding_gene is_pseudo=false GN=ETH_00026155	0	150.308	58	26	77	26	574	60.6	6.11	189.64	26
3.68628e+18	FALSE	High	IsMasterProtein	ETH_00019675-t26_1-p1	DES=transcript=ETH_00019675-t26_1 gene=ETH_00019675 organism=Eimeria_tenella_strain_Houghton gene_product=very long-chain acyl-CoA synthetase, putative transcript_product=very long-chain acyl-CoA synthetase, putative location=HG675163:591763-595438(-) protein_length=833 sequence_SO=supercontig SO=protein_coding_gene is_pseudo=false GN=ETH_00019675	0	150.076	59	36	72	36	833	89.6	7.24	175.87	36
2.1727e+18	FALSE	High	IsMasterProtein	ETH_00013185-t26_1-p1	DES=transcript=ETH_00013185-t26_1 gene=ETH_00013185 organism=Eimeria_tenella_strain_Houghton gene_product=leucyl-tRNA synthetase, putative transcript_product=leucyl-tRNA synthetase, putative location=HG673747:390803-399283(+) protein_length=1199 sequence_SO=supercontig SO=protein_coding_gene is_pseudo=false GN=ETH_00013185	0	149.862	45	43	64	43	1199	134.2	6.46	165.64	43
-7.47309e+18	FALSE	High	IsMasterProtein	ETH_00028175-t26_1-p1	DES=transcript=ETH_00028175-t26_1 gene=ETH_00028175 organism=Eimeria_tenella_strain_Houghton gene_product=2-oxoglutarate dehydrogenase, putative transcript_product=2-oxoglutarate dehydrogenase, putative location=HG677946:126646-133741(+) protein_length=1219 sequence_SO=supercontig SO=protein_coding_gene is_pseudo=false GN=ETH_00028175	0	149.73	41	43	65	43	1219	134.3	7.68	169.2	43
-6.3375e+18	FALSE	High	IsMasterProtein	ETH_00027000-t26_1-p1	DES=transcript=ETH_00027000-t26_1 gene=ETH_00027000 organism=Eimeria_tenella_strain_Houghton gene_product=hypothetical protein, conserved transcript_product=hypothetical protein, conserved location=HG673774:267241-299851(-) protein_length=9860 sequence_SO=supercontig SO=protein_coding_gene is_pseudo=false GN=ETH_00027000	0	149.15	8	60	64	60	9860	1046.2	7.49	113.44	60
1.78632e+18	FALSE	High	IsMasterProtein	ETH_00005790-t26_1-p1	DES=transcript=ETH_00005790-t26_1 gene=ETH_00005790 organism=Eimeria_tenella_strain_Houghton gene_product=hypothetical protein transcript_product=hypothetical protein location=HG675415:248187-263528(+) protein_length=4802 sequence_SO=supercontig SO=protein_coding_gene is_pseudo=false GN=ETH_00005790	0	148.231	15	56	65	53	4802	519	6.28	124.36	56
2.91516e+18	FALSE	High	IsMasterProtein	ETH_00027640-t26_1-p1	DES=transcript=ETH_00027640-t26_1 gene=ETH_00027640 organism=Eimeria_tenella_strain_Houghton gene_product=phosphofructokinase, putative transcript_product=phosphofructokinase, putative location=HG673767:63691-71904(+) protein_length=1444 sequence_SO=supercontig SO=protein_coding_gene is_pseudo=false GN=ETH_00027640	0	148.209	41	44	69	43	1444	159.6	6.57	136.56	44
3.15866e+18	FALSE	High	IsMasterProtein	ETH_00002575-t26_1-p1	DES=transcript=ETH_00002575-t26_1 gene=ETH_00002575 organism=Eimeria_tenella_strain_Houghton gene_product=thioredoxin, putative transcript_product=thioredoxin, putative location=HG673764:80926-84444(-) protein_length=448 sequence_SO=supercontig SO=protein_coding_gene is_pseudo=false GN=ETH_00002575	0	146.604	59	27	78	27	448	49.7	9.16	167.39	27
-4.43114e+18	FALSE	High	IsMasterProtein	ETH_00008315-t26_1-p1	DES=transcript=ETH_00008315-t26_1 gene=ETH_00008315 organism=Eimeria_tenella_strain_Houghton gene_product=tudor / staphylococcal nuclease domain-containing protein, putative transcript_product=tudor / staphylococcal nuclease domain-containing protein, putative location=HG675762:72702-78480(+) protein_length=939 sequence_SO=supercontig SO=protein_coding_gene is_pseudo=false GN=ETH_00008315	0	145.808	50	37	63	37	939	100	6.8	166.34	37
-2.45605e+18	FALSE	High	IsMasterProtein	ETH_00031515-t26_1-p1	DES=transcript=ETH_00031515-t26_1 gene=ETH_00031515 organism=Eimeria_tenella_strain_Houghton gene_product=alanyl-tRNA synthetase, putative transcript_product=alanyl-tRNA synthetase, putative location=HG675748:437124-444917(-) protein_length=1016 sequence_SO=supercontig SO=protein_coding_gene is_pseudo=false GN=ETH_00031515	0	143.918	41	37	69	37	1016	111.6	6.79	139.1	37
9.18056e+18	FALSE	High	IsMasterProtein	ETH_00040515-t26_1-p1	DES=transcript=ETH_00040515-t26_1 gene=ETH_00040515 organism=Eimeria_tenella_strain_Houghton gene_product=ATP-citrate synthase, putative transcript_product=ATP-citrate synthase, putative location=HG673873:10672-13460(-) protein_length=861 sequence_SO=supercontig SO=protein_coding_gene is_pseudo=false GN=ETH_00040515	0	141.667	46	34	71	34	861	92.8	8.38	161.55	34
4.60437e+18	FALSE	High	IsMasterProtein	ETH_00020670-t26_1-p1	DES=transcript=ETH_00020670-t26_1 gene=ETH_00020670 organism=Eimeria_tenella_strain_Houghton gene_product=hypothetical protein transcript_product=hypothetical protein location=HG675716:248350-254162(+) protein_length=965 sequence_SO=supercontig SO=protein_coding_gene is_pseudo=false GN=ETH_00020670	0	140.723	47	38	64	38	965	106.1	8.7	142.83	38
4.62146e+18	FALSE	High	IsMasterProtein	ETH_00020655-t26_1-p1	DES=transcript=ETH_00020655-t26_1 gene=ETH_00020655 organism=Eimeria_tenella_strain_Houghton gene_product=fumarase, putative transcript_product=fumarase, putative location=HG675716:228367-232415(-) protein_length=573 sequence_SO=supercontig SO=protein_coding_gene is_pseudo=false GN=ETH_00020655	0	140.646	76	37	68	37	573	62	7.37	140.73	37
-4.14796e+18	FALSE	High	IsMasterProtein	ETH_00030260-t26_1-p1	DES=transcript=ETH_00030260-t26_1 gene=ETH_00030260 organism=Eimeria_tenella_strain_Houghton gene_product=26S proteasome non-ATPase regulatory subunit 2, putative transcript_product=26S proteasome non-ATPase regulatory subunit 2, putative location=HG673812:362918-369087(-) protein_length=1074 sequence_SO=supercontig SO=protein_coding_gene is_pseudo=false GN=ETH_00030260	0	140.21	44	40	62	40	1074	115.3	5.11	152.92	40
8.87331e+18	FALSE	High	IsMasterProtein	ETH_00005300-t26_1-p1	DES=transcript=ETH_00005300-t26_1 gene=ETH_00005300 organism=Eimeria_tenella_strain_Houghton gene_product=lactate dehydrogenase transcript_product=lactate dehydrogenase location=HG673746:924874-926995(-) protein_length=381 sequence_SO=supercontig SO=protein_coding_gene is_pseudo=false GN=ETH_00005300	0	138.864	71	22	116	22	381	39.4	6.79	277.77	22
8.57005e+18	FALSE	High	IsMasterProtein	ETH_00000045-t26_1-p1	DES=transcript=ETH_00000045-t26_1 gene=ETH_00000045 organism=Eimeria_tenella_strain_Houghton gene_product=prolyl-tRNA synthetase, putative transcript_product=prolyl-tRNA synthetase, putative location=HG675721:38079-43455(-) protein_length=747 sequence_SO=supercontig SO=protein_coding_gene is_pseudo=false GN=ETH_00000045	0	137.643	54	33	64	33	747	83.7	6.51	150.95	33
4.16027e+18	FALSE	High	IsMasterProtein	ETH_00026970-t26_1-p1	DES=transcript=ETH_00026970-t26_1 gene=ETH_00026970 organism=Eimeria_tenella_strain_Houghton gene_product=hypothetical protein, conserved transcript_product=hypothetical protein, conserved location=HG673774:213452-221762(-) protein_length=1431 sequence_SO=supercontig SO=protein_coding_gene is_pseudo=false GN=ETH_00026970	0	136.938	36	38	66	38	1431	152.9	6.44	141.58	38
5.26219e+18	FALSE	High	IsMasterProtein	ETH_00032045-t26_1-p1	DES=transcript=ETH_00032045-t26_1 gene=ETH_00032045 organism=Eimeria_tenella_strain_Houghton gene_product=acyl-coenzyme A oxidase, putative transcript_product=acyl-coenzyme A oxidase, putative location=HG675735:142841-147537(-) protein_length=677 sequence_SO=supercontig SO=protein_coding_gene is_pseudo=false GN=ETH_00032045	0	136.708	61	38	64	38	677	76.3	7.53	130.8	38
-5.07835e+18	FALSE	High	IsMasterProtein	ETH_00023750-t26_1-p1	DES=transcript=ETH_00023750-t26_1 gene=ETH_00023750 organism=Eimeria_tenella_strain_Houghton gene_product=porin, putative transcript_product=porin, putative location=HG675686:249521-252914(-) protein_length=292 sequence_SO=supercontig SO=protein_coding_gene is_pseudo=false GN=ETH_00023750	0	135.089	85	21	105	21	292	31.5	9.03	227.28	21
-7.8852e+18	FALSE	High	IsMasterProtein	ETH_00002520-t26_1-p1	DES=transcript=ETH_00002520-t26_1 gene=ETH_00002520 organism=Eimeria_tenella_strain_Houghton gene_product=tubulin beta chain transcript_product=tubulin beta chain location=HG673764:11707-13786(-) protein_length=449 sequence_SO=supercontig SO=protein_coding_gene is_pseudo=false GN=ETH_00002520	0	135.059	63	23	82	23	449	49.9	4.89	170.65	23
-2.53586e+18	FALSE	High	IsMasterProtein	ETH_00028240-t26_1-p1	DES=transcript=ETH_00028240-t26_1 gene=ETH_00028240 organism=Eimeria_tenella_strain_Houghton gene_product=hypothetical protein, conserved transcript_product=hypothetical protein, conserved location=HG677946:203896-209022(-) protein_length=1146 sequence_SO=supercontig SO=protein_coding_gene is_pseudo=false GN=ETH_00028240	0	134.372	38	38	63	38	1146	126.7	8.4	127.65	38
1.08987e+18	FALSE	High	IsMasterProtein	ETH_00027700-t26_1-p1	DES=transcript=ETH_00027700-t26_1 gene=ETH_00027700 organism=Eimeria_tenella_strain_Houghton gene_product=Rhoptry kinase family protein ROP25, putative transcript_product=Rhoptry kinase family protein ROP25, putative location=HG673752:33150-35165(+) protein_length=671 sequence_SO=supercontig SO=protein_coding_gene is_pseudo=false GN=ETH_00027700	0	133.839	65	29	70	29	671	71.3	8.79	165.12	29
-5.3274e+18	FALSE	High	IsMasterProtein	ETH_00010625-t26_1-p1	DES=transcript=ETH_00010625-t26_1 gene=ETH_00010625 organism=Eimeria_tenella_strain_Houghton gene_product=heat shock protein, putative transcript_product=heat shock protein, putative location=HG675655:230421-235993(+) protein_length=732 sequence_SO=supercontig SO=protein_coding_gene is_pseudo=false GN=ETH_00010625	0	133.236	57	35	70	35	732	80.1	5.5	152.64	35
7.29266e+18	FALSE	High	IsMasterProtein	ETH_00009955-t26_1-p1	DES=transcript=ETH_00009955-t26_1 gene=ETH_00009955 organism=Eimeria_tenella_strain_Houghton gene_product=hexokinase, putative transcript_product=hexokinase, putative location=HG675668:189859-195479(-) protein_length=731 sequence_SO=supercontig SO=protein_coding_gene is_pseudo=false GN=ETH_00009955	0	132.761	47	29	61	29	731	78.2	7.87	133.4	29
-9.74922e+16	FALSE	High	IsMasterProtein	ETH_00001920-t26_1-p1	DES=transcript=ETH_00001920-t26_1 gene=ETH_00001920 organism=Eimeria_tenella_strain_Houghton gene_product=Sporozoite antigen transcript_product=Sporozoite antigen location=HG676594:1364-2014(+) protein_length=216 sequence_SO=supercontig SO=protein_coding_gene is_pseudo=false GN=ETH_00001920	0	131.939	98	20	278	20	216	22.4	6.93	631.07	20
6.30606e+18	FALSE	High	IsMasterProtein	ETH_00014435-t26_1-p1	DES=transcript=ETH_00014435-t26_1 gene=ETH_00014435 organism=Eimeria_tenella_strain_Houghton gene_product=sulfate adenylyltransferas-adenylylsulfate kinase, putative transcript_product=sulfate adenylyltransferas-adenylylsulfate kinase, putative location=HG675701:159944-163079(-) protein_length=667 sequence_SO=supercontig SO=protein_coding_gene is_pseudo=false GN=ETH_00014435	0	131.18	47	28	62	28	667	74.5	8.07	161.55	28
1.92975e+18	FALSE	High	IsMasterProtein	ETH_00001560-t26_1-p1	DES=transcript=ETH_00001560-t26_1 gene=ETH_00001560 organism=Eimeria_tenella_strain_Houghton gene_product=mitochondrial alternative NADH dehydrogenase 1, putative transcript_product=mitochondrial alternative NADH dehydrogenase 1, putative location=HG673769:58400-60938(+) protein_length=686 sequence_SO=supercontig SO=protein_coding_gene is_pseudo=false GN=ETH_00001560	0	130.341	58	33	62	33	686	71.9	9.01	142.96	33
-2.73964e+18	FALSE	High	IsMasterProtein	ETH_00010360-t26_1-p1	DES=transcript=ETH_00010360-t26_1 gene=ETH_00010360 organism=Eimeria_tenella_strain_Houghton gene_product=hypothetical protein, conserved transcript_product=hypothetical protein, conserved location=HG673777:24990-29266(-) protein_length=899 sequence_SO=supercontig SO=protein_coding_gene is_pseudo=false GN=ETH_00010360	0	130.27	53	36	65	36	899	95.6	5.44	161.51	36
-2.26456e+18	FALSE	High	IsMasterProtein	ETH_00015540-t26_1-p1	DES=transcript=ETH_00015540-t26_1 gene=ETH_00015540 organism=Eimeria_tenella_strain_Houghton gene_product=Splicing factor Prp8, related transcript_product=Splicing factor Prp8, related location=HG675259:322074-330912(+) protein_length=1627 sequence_SO=supercontig SO=protein_coding_gene is_pseudo=false GN=ETH_00015540	0	128.68	29	45	58	44	1627	190.3	9.32	131.11	45
3.97856e+18	FALSE	High	IsMasterProtein	ETH_00003570-t26_1-p1	DES=transcript=ETH_00003570-t26_1 gene=ETH_00003570 organism=Eimeria_tenella_strain_Houghton gene_product=cysteine proteinase, putative transcript_product=cysteine proteinase, putative location=HG674553:37510-39048(-) protein_length=512 sequence_SO=supercontig SO=protein_coding_gene is_pseudo=false GN=ETH_00003570	0	128.211	68	26	70	26	512	56.9	6	158.07	26
2.93998e+18	FALSE	High	IsMasterProtein	ETH_00007320-t26_1-p1	DES=transcript=ETH_00007320-t26_1 gene=ETH_00007320 organism=Eimeria_tenella_strain_Houghton gene_product=56 kDa gametocyte antigen, related transcript_product=56 kDa gametocyte antigen, related location=HG675628:283519-284943(+) protein_length=474 sequence_SO=supercontig SO=protein_coding_gene is_pseudo=false GN=ETH_00007320	0	128.029	30	14	219	13	474	53.7	5.05	462.94	14
9.08694e+18	FALSE	High	IsMasterProtein	ETH_00025345-t26_1-p1	DES=transcript=ETH_00025345-t26_1 gene=ETH_00025345 organism=Eimeria_tenella_strain_Houghton gene_product=hypothetical protein, conserved transcript_product=hypothetical protein, conserved location=HG673749:39169-40890(+) protein_length=573 sequence_SO=supercontig SO=protein_coding_gene is_pseudo=false GN=ETH_00025345	0	126.686	48	25	111	25	573	65.7	6.96	189.79	25
-4.19232e+18	FALSE	High	IsMasterProtein	ETH_00034715-t26_1-p1	DES=transcript=ETH_00034715-t26_1 gene=ETH_00034715 organism=Eimeria_tenella_strain_Houghton gene_product=TCP-1/cpn60 family chaperonin, putative transcript_product=TCP-1/cpn60 family chaperonin, putative location=HG675627:603505-608238(+) protein_length=583 sequence_SO=supercontig SO=protein_coding_gene is_pseudo=false GN=ETH_00034715	0	126.447	61	32	58	32	583	62.1	6.55	151.54	32
-8.90471e+18	FALSE	High	IsMasterProtein	ETH_00008600-t26_1-p1	DES=transcript=ETH_00008600-t26_1 gene=ETH_00008600 organism=Eimeria_tenella_strain_Houghton gene_product=Fructose-bisphosphate aldolase , related transcript_product=Fructose-bisphosphate aldolase , related location=HG675758:203361-204918(+) protein_length=368 sequence_SO=supercontig SO=protein_coding_gene is_pseudo=false GN=ETH_00008600	0	125.163	73	21	92	21	368	38.8	6.99	253.32	21
1.04543e+18	FALSE	High	IsMasterProtein	ETH_00015940-t26_1-p1	DES=transcript=ETH_00015940-t26_1 gene=ETH_00015940 organism=Eimeria_tenella_strain_Houghton gene_product=glutamyl-tRNA synthetase, putative transcript_product=glutamyl-tRNA synthetase, putative location=HG674344:279242-283864(-) protein_length=781 sequence_SO=supercontig SO=protein_coding_gene is_pseudo=false GN=ETH_00015940	0	123.871	53	38	54	38	781	87.6	7.64	107.28	38
-1.27462e+18	FALSE	High	IsMasterProtein	ETH_00022360-t26_1-p1	DES=transcript=ETH_00022360-t26_1 gene=ETH_00022360 organism=Eimeria_tenella_strain_Houghton gene_product=glycerol-3-phosphate dehydrogenase, putative transcript_product=glycerol-3-phosphate dehydrogenase, putative location=HG675676:114917-119415(+) protein_length=653 sequence_SO=supercontig SO=protein_coding_gene is_pseudo=false GN=ETH_00022360	0	122.994	58	32	57	32	653	72.1	7.52	127.88	32
8.2437e+18	FALSE	High	IsMasterProtein	ETH_00011215-t26_1-p1	DES=transcript=ETH_00011215-t26_1 gene=ETH_00011215 organism=Eimeria_tenella_strain_Houghton gene_product=hypothetical protein transcript_product=hypothetical protein location=HG675688:528756-538618(+) protein_length=864 sequence_SO=supercontig SO=protein_coding_gene is_pseudo=false GN=ETH_00011215	0	122.147	46	35	59	35	864	95.6	7.91	129.9	35
8.20566e+18	FALSE	High	IsMasterProtein	ETH_00013525-t26_1-p1	DES=transcript=ETH_00013525-t26_1 gene=ETH_00013525 organism=Eimeria_tenella_strain_Houghton gene_product=hypothetical protein, conserved transcript_product=hypothetical protein, conserved location=HG675764:135883-142015(+) protein_length=978 sequence_SO=supercontig SO=protein_coding_gene is_pseudo=false GN=ETH_00013525	0	120.864	41	32	51	32	978	104.1	5.49	113.43	32
2.98066e+18	FALSE	High	IsMasterProtein	ETH_00028420-t26_1-p1	DES=transcript=ETH_00028420-t26_1 gene=ETH_00028420 organism=Eimeria_tenella_strain_Houghton gene_product=hypothetical protein, conserved transcript_product=hypothetical protein, conserved location=HG675673:139447-146943(-) protein_length=2498 sequence_SO=supercontig SO=protein_coding_gene is_pseudo=false GN=ETH_00028420	0	120.859	22	42	50	42	2498	272.7	5.34	103.15	42
4.88974e+18	FALSE	High	IsMasterProtein	ETH_00010835-t26_1-p1	DES=transcript=ETH_00010835-t26_1 gene=ETH_00010835 organism=Eimeria_tenella_strain_Houghton gene_product=SAG family member transcript_product=SAG family member location=HG675688:124853-125953(+) protein_length=253 sequence_SO=supercontig SO=protein_coding_gene is_pseudo=false GN=ETH_00010835	0	120.624	71	17	126	16	253	27.1	5.17	293.57	17
-8.40375e+18	FALSE	High	IsMasterProtein	ETH_00033310-t26_1-p1	DES=transcript=ETH_00033310-t26_1 gene=ETH_00033310 organism=Eimeria_tenella_strain_Houghton gene_product=tubulin alpha chain, putative transcript_product=tubulin alpha chain, putative location=HG675723:52371-54353(+) protein_length=453 sequence_SO=supercontig SO=protein_coding_gene is_pseudo=false GN=ETH_00033310	0	120.53	58	23	71	23	453	50.1	5.06	161.75	23
-2.2986e+18	FALSE	High	IsMasterProtein	ETH_00007785-t26_1-p1	DES=transcript=ETH_00007785-t26_1 gene=ETH_00007785 organism=Eimeria_tenella_strain_Houghton gene_product=hypothetical protein transcript_product=hypothetical protein location=HG674029:130460-134786(+) protein_length=680 sequence_SO=supercontig SO=protein_coding_gene is_pseudo=false GN=ETH_00007785	0	120.077	50	35	58	35	680	75.3	8.07	117.41	35
2.1403e+18	FALSE	High	IsMasterProtein	ETH_00025460-t26_1-p1	DES=transcript=ETH_00025460-t26_1 gene=ETH_00025460 organism=Eimeria_tenella_strain_Houghton gene_product=protein kinase (incomplete catalytic triad), putative transcript_product=protein kinase (incomplete catalytic triad), putative location=HG673782:16421-23792(-) protein_length=1332 sequence_SO=supercontig SO=protein_coding_gene is_pseudo=false GN=ETH_00025460	0	119.991	36	35	54	35	1332	139.9	8.43	143.73	35
-1.11596e+18	FALSE	High	IsMasterProtein	ETH_00015475-t26_1-p1	DES=transcript=ETH_00015475-t26_1 gene=ETH_00015475 organism=Eimeria_tenella_strain_Houghton gene_product=membrane skeletal protein IMC1, putative transcript_product=membrane skeletal protein IMC1, putative location=HG675259:244427-246797(+) protein_length=573 sequence_SO=supercontig SO=protein_coding_gene is_pseudo=false GN=ETH_00015475	0	119.376	54	26	83	26	573	65.6	5.45	183.09	26
-1.68327e+18	FALSE	High	IsMasterProtein	ETH_00031620-t26_1-p1	DES=transcript=ETH_00031620-t26_1 gene=ETH_00031620 organism=Eimeria_tenella_strain_Houghton gene_product=hypothetical protein, conserved transcript_product=hypothetical protein, conserved location=HG675748:537122-539286(-) protein_length=553 sequence_SO=supercontig SO=protein_coding_gene is_pseudo=false GN=ETH_00031620	0	119.233	57	26	55	26	553	61.3	5.08	124.98	26
2.91529e+18	FALSE	High	IsMasterProtein	ETH_00028960-t26_1-p1	DES=transcript=ETH_00028960-t26_1 gene=ETH_00028960 organism=Eimeria_tenella_strain_Houghton gene_product=prolyl endopeptidase, putative transcript_product=prolyl endopeptidase, putative location=HG674134:278824-283377(-) protein_length=717 sequence_SO=supercontig SO=protein_coding_gene is_pseudo=false GN=ETH_00028960	0	119.092	65	36	56	36	717	80.3	5.69	107.08	36
2.66174e+18	FALSE	High	IsMasterProtein	ETH_00002785-t26_1-p1	DES=transcript=ETH_00002785-t26_1 gene=ETH_00002785 organism=Eimeria_tenella_strain_Houghton gene_product=phosphoglucomutase/parafusin related protein 1, putative transcript_product=phosphoglucomutase/parafusin related protein 1, putative location=HG675649:54688-58221(-) protein_length=521 sequence_SO=supercontig SO=protein_coding_gene is_pseudo=false GN=ETH_00002785	0	118.74	64	27	70	27	521	57.9	6.15	146.62	27
-6.59619e+18	FALSE	High	IsMasterProtein	ETH_00028950-t26_1-p1	DES=transcript=ETH_00028950-t26_1 gene=ETH_00028950 organism=Eimeria_tenella_strain_Houghton gene_product=dihydrolipoyl dehydrogenase, putative transcript_product=dihydrolipoyl dehydrogenase, putative location=HG674134:268779-272712(+) protein_length=531 sequence_SO=supercontig SO=protein_coding_gene is_pseudo=false GN=ETH_00028950	0	117.901	59	23	55	23	531	56.2	7.46	138.59	23
6.0677e+17	FALSE	High	IsMasterProtein	ETH_00007980-t26_1-p1	DES=transcript=ETH_00007980-t26_1 gene=ETH_00007980 organism=Eimeria_tenella_strain_Houghton gene_product=14-3-3 protein transcript_product=14-3-3 protein location=HG674029:332398-334350(+) protein_length=277 sequence_SO=supercontig SO=protein_coding_gene is_pseudo=false GN=ETH_00007980	0	117.565	87	28	94	28	277	31.6	4.89	192.36	28
4.24356e+18	FALSE	High	IsMasterProtein	ETH_00013178-t26_1-p1	DES=transcript=ETH_00013178-t26_1 gene=ETH_00013178 organism=Eimeria_tenella_strain_Houghton gene_product=SAG family member (sag13) transcript_product=SAG family member (sag13) location=HG673747:381866-383480(-) protein_length=263 sequence_SO=supercontig SO=protein_coding_gene is_pseudo=false GN=ETH_00013178	0	116.72	75	16	101	16	263	27.4	5.26	262.82	16
-6.48948e+18	FALSE	High	IsMasterProtein	ETH_00019085-t26_1-p1	DES=transcript=ETH_00019085-t26_1 gene=ETH_00019085 organism=Eimeria_tenella_strain_Houghton gene_product=kinesin heavy chain, putative transcript_product=kinesin heavy chain, putative location=HG675479:230326-238047(+) protein_length=1492 sequence_SO=supercontig SO=protein_coding_gene is_pseudo=false GN=ETH_00019085	0	114.513	25	38	51	38	1492	163.8	6.38	97.5	38
-3.63246e+18	FALSE	High	IsMasterProtein	ETH_00030855-t26_1-p1	DES=transcript=ETH_00030855-t26_1 gene=ETH_00030855 organism=Eimeria_tenella_strain_Houghton gene_product=hypothetical protein, conserved transcript_product=hypothetical protein, conserved location=HG673763:246680-251507(-) protein_length=1102 sequence_SO=supercontig SO=protein_coding_gene is_pseudo=false GN=ETH_00030855	0	113.25	45	37	51	37	1102	129.7	4.87	134.29	37
-7.87464e+18	FALSE	High	IsMasterProtein	ETH_00008605-t26_1-p1	DES=transcript=ETH_00008605-t26_1 gene=ETH_00008605 organism=Eimeria_tenella_strain_Houghton gene_product=polyadenylate-binding protein, putative transcript_product=polyadenylate-binding protein, putative location=HG675758:206825-209488(-) protein_length=887 sequence_SO=supercontig SO=protein_coding_gene is_pseudo=false GN=ETH_00008605	0	112.221	34	28	58	28	887	90.9	9.07	98.06	28
8.09336e+18	FALSE	High	IsMasterProtein	ETH_00015930-t26_1-p1	DES=transcript=ETH_00015930-t26_1 gene=ETH_00015930 organism=Eimeria_tenella_strain_Houghton gene_product=hypothetical protein, conserved transcript_product=hypothetical protein, conserved location=HG674344:259605-265948(-) protein_length=846 sequence_SO=supercontig SO=protein_coding_gene is_pseudo=false GN=ETH_00015930	0	112.03	47	33	55	33	846	93.2	6.29	116.58	33
7.50784e+17	FALSE	High	IsMasterProtein	ETH_00005130-t26_1-p1	DES=transcript=ETH_00005130-t26_1 gene=ETH_00005130 organism=Eimeria_tenella_strain_Houghton gene_product=eukaryotic translation initiation factor 3 subunit 8, putative transcript_product=eukaryotic translation initiation factor 3 subunit 8, putative location=HG673746:697755-702697(-) protein_length=956 sequence_SO=supercontig SO=protein_coding_gene is_pseudo=false GN=ETH_00005130	0	111.358	34	33	60	33	956	108.6	6.39	97.56	33
1.44513e+18	FALSE	High	IsMasterProtein	ETH_00026135-t26_1-p1	DES=transcript=ETH_00026135-t26_1 gene=ETH_00026135 organism=Eimeria_tenella_strain_Houghton gene_product=ATP-dependent RNA helicase, putative transcript_product=ATP-dependent RNA helicase, putative location=HG675660:234854-237537(-) protein_length=729 sequence_SO=supercontig SO=protein_coding_gene is_pseudo=false GN=ETH_00026135	0	111.293	54	33	52	33	729	76.9	8.97	118.36	33
-7.9662e+18	FALSE	High	IsMasterProtein	ETH_00024670-t26_1-p1	DES=transcript=ETH_00024670-t26_1 gene=ETH_00024670 organism=Eimeria_tenella_strain_Houghton gene_product=Hsc70/Hsp90-organizing protein, putative transcript_product=Hsc70/Hsp90-organizing protein, putative location=HG674657:77317-82219(-) protein_length=633 sequence_SO=supercontig SO=protein_coding_gene is_pseudo=false GN=ETH_00024670	0	111.004	48	33	55	33	633	73.1	5.76	99.38	33
4.36132e+18	FALSE	High	IsMasterProtein	ETH_00039380-t26_1-p1	DES=transcript=ETH_00039380-t26_1 gene=ETH_00039380 organism=Eimeria_tenella_strain_Houghton gene_product=phosphoglycerate mutase 1, putative transcript_product=phosphoglycerate mutase 1, putative location=HG677468:926-3393(-) protein_length=250 sequence_SO=supercontig SO=protein_coding_gene is_pseudo=false GN=ETH_00039380	0	109.97	67	21	64	21	250	28.6	7.55	150.34	21
2.88505e+18	FALSE	High	IsMasterProtein	ETH_00034675-t26_1-p1	DES=transcript=ETH_00034675-t26_1 gene=ETH_00034675 organism=Eimeria_tenella_strain_Houghton gene_product=ubiquitin carboxyl-terminal hydrolase, putative transcript_product=ubiquitin carboxyl-terminal hydrolase, putative location=HG675627:326042-332552(-) protein_length=1065 sequence_SO=supercontig SO=protein_coding_gene is_pseudo=false GN=ETH_00034675	0	109.886	42	33	48	33	1065	114.4	5	116.73	33
-5.60941e+18	FALSE	High	IsMasterProtein	ETH_00034385-t26_1-p1	DES=transcript=ETH_00034385-t26_1 gene=ETH_00034385 organism=Eimeria_tenella_strain_Houghton gene_product=sortilin, putative transcript_product=sortilin, putative location=HG675627:38820-44658(+) protein_length=956 sequence_SO=supercontig SO=protein_coding_gene is_pseudo=false GN=ETH_00034385	0	109.174	36	28	46	28	956	104	5.86	124.21	28
-5.82006e+18	FALSE	High	IsMasterProtein	ETH_00005740-t26_1-p1	DES=transcript=ETH_00005740-t26_1 gene=ETH_00005740 organism=Eimeria_tenella_strain_Houghton gene_product=membrane-attack complex / perforin domain-containing protein, putative transcript_product=membrane-attack complex / perforin domain-containing protein, putative location=HG675415:178406-185286(+) protein_length=767 sequence_SO=supercontig SO=protein_coding_gene is_pseudo=false GN=ETH_00005740	0	109.123	43	26	52	26	767	83.7	5.95	116.68	26
6.2817e+18	FALSE	High	IsMasterProtein	ETH_00009450-t26_1-p1	DES=transcript=ETH_00009450-t26_1 gene=ETH_00009450 organism=Eimeria_tenella_strain_Houghton gene_product=membrane-associated calcum-binding protein, related, putative transcript_product=membrane-associated calcum-binding protein, related, putative location=HG673821:206393-207761(-) protein_length=304 sequence_SO=supercontig SO=protein_coding_gene is_pseudo=false GN=ETH_00009450	0	108.63	69	23	64	23	304	33.5	4.41	173.04	23
7.70973e+18	FALSE	High	IsMasterProtein	ETH_00009720-t26_1-p1	DES=transcript=ETH_00009720-t26_1 gene=ETH_00009720 organism=Eimeria_tenella_strain_Houghton gene_product=translational activator, putative transcript_product=translational activator, putative location=HG675841:305-3524(+) protein_length=1007 sequence_SO=supercontig SO=protein_coding_gene is_pseudo=false GN=ETH_00009720	0	107.735	48	34	45	34	1007	104.4	6.4	111.36	34
2.39282e+18	FALSE	High	IsMasterProtein	ETH_00030905-t26_1-p1	DES=transcript=ETH_00030905-t26_1 gene=ETH_00030905 organism=Eimeria_tenella_strain_Houghton gene_product=triosephosphate isomerase transcript_product=triosephosphate isomerase location=HG673763:294576-296745(-) protein_length=251 sequence_SO=supercontig SO=protein_coding_gene is_pseudo=false GN=ETH_00030905	0	107.214	82	21	59	21	251	27.3	6.15	138.34	21
-1.63259e+18	FALSE	High	IsMasterProtein	ETH_00011965-t26_1-p1	DES=transcript=ETH_00011965-t26_1 gene=ETH_00011965 organism=Eimeria_tenella_strain_Houghton gene_product=TCP-1/cpn60 family chaperonin, putative transcript_product=TCP-1/cpn60 family chaperonin, putative location=HG674866:154402-157801(-) protein_length=474 sequence_SO=supercontig SO=protein_coding_gene is_pseudo=false GN=ETH_00011965	0	107.048	64	29	53	28	474	51.2	5.69	94.75	29
-4.29133e+18	FALSE	High	IsMasterProtein	ETH_00007195-t26_1-p1	DES=transcript=ETH_00007195-t26_1 gene=ETH_00007195 organism=Eimeria_tenella_strain_Houghton gene_product=acetyl-coenzyme a synthetase, putative transcript_product=acetyl-coenzyme a synthetase, putative location=HG675628:153868-159288(-) protein_length=729 sequence_SO=supercontig SO=protein_coding_gene is_pseudo=false GN=ETH_00007195	0	106.858	50	32	51	32	729	80.7	6.95	100.34	32
-2.02989e+18	FALSE	High	IsMasterProtein	ETH_00022160-t26_1-p1	DES=transcript=ETH_00022160-t26_1 gene=ETH_00022160 organism=Eimeria_tenella_strain_Houghton gene_product=Glucose-6-phosphate dehydrogenase, putative transcript_product=Glucose-6-phosphate dehydrogenase, putative location=HG678128:65-3499(-) protein_length=582 sequence_SO=supercontig SO=protein_coding_gene is_pseudo=false GN=ETH_00022160	0	106.424	49	25	50	23	582	65.6	7.93	92.57	25
-5.87974e+18	FALSE	High	IsMasterProtein	ETH_00024270-t26_1-p1	DES=transcript=ETH_00024270-t26_1 gene=ETH_00024270 organism=Eimeria_tenella_strain_Houghton gene_product=hypothetical protein, conserved transcript_product=hypothetical protein, conserved location=HG674763:22479-25219(-) protein_length=400 sequence_SO=supercontig SO=protein_coding_gene is_pseudo=false GN=ETH_00024270	0	105.917	56	21	68	21	400	44	6.99	124.96	21
6.15133e+18	FALSE	High	IsMasterProtein	ETH_00023295-t26_1-p1	DES=transcript=ETH_00023295-t26_1 gene=ETH_00023295 organism=Eimeria_tenella_strain_Houghton gene_product=alpha-glucosidase II, putative transcript_product=alpha-glucosidase II, putative location=HG678089:69871-77956(-) protein_length=1555 sequence_SO=supercontig SO=protein_coding_gene is_pseudo=false GN=ETH_00023295	0	105.499	27	33	45	33	1555	172	7.65	104.7	33
2.78362e+18	FALSE	High	IsMasterProtein	ETH_00006120-t26_1-p1	DES=transcript=ETH_00006120-t26_1 gene=ETH_00006120 organism=Eimeria_tenella_strain_Houghton gene_product=protein transport protein Sec23, putative transcript_product=protein transport protein Sec23, putative location=HG675342:142743-153812(+) protein_length=874 sequence_SO=supercontig SO=protein_coding_gene is_pseudo=false GN=ETH_00006120	0	105.383	36	26	46	26	874	96.7	6.33	97.66	26
-3.77021e+18	FALSE	High	IsMasterProtein	ETH_00000485-t26_1-p1	DES=transcript=ETH_00000485-t26_1 gene=ETH_00000485 organism=Eimeria_tenella_strain_Houghton gene_product=T-complex protein 1 subunit delta transcript_product=T-complex protein 1 subunit delta location=HG678272:149697-156191(-) protein_length=548 sequence_SO=supercontig SO=protein_coding_gene is_pseudo=false GN=ETH_00000485	0	104.745	67	28	51	28	548	58.8	6.55	126.44	28
-4.88015e+18	FALSE	High	IsMasterProtein	ETH_00005030-t26_1-p1	DES=transcript=ETH_00005030-t26_1 gene=ETH_00005030 organism=Eimeria_tenella_strain_Houghton gene_product=patched transmembrane domain-containing protein, putative transcript_product=patched transmembrane domain-containing protein, putative location=HG673746:576635-581853(-) protein_length=1250 sequence_SO=supercontig SO=protein_coding_gene is_pseudo=false GN=ETH_00005030	0	104.532	27	32	49	32	1250	137.1	6.09	84.51	32
-6.28355e+17	FALSE	High	IsMasterProtein	ETH_00019555-t26_1-p1	DES=transcript=ETH_00019555-t26_1 gene=ETH_00019555 organism=Eimeria_tenella_strain_Houghton gene_product=citrate synthase, putative transcript_product=citrate synthase, putative location=HG675163:428536-433145(-) protein_length=565 sequence_SO=supercontig SO=protein_coding_gene is_pseudo=false GN=ETH_00019555	0	104.254	47	22	50	22	565	59.8	8.82	105.83	22
7.04589e+18	FALSE	High	IsMasterProtein	ETH_00005210-t26_1-p1	DES=transcript=ETH_00005210-t26_1 gene=ETH_00005210 organism=Eimeria_tenella_strain_Houghton gene_product=U5 small nuclear ribonucleoprotein, putative transcript_product=U5 small nuclear ribonucleoprotein, putative location=HG673746:804520-812437(+) protein_length=1162 sequence_SO=supercontig SO=protein_coding_gene is_pseudo=false GN=ETH_00005210	0	103.902	35	33	48	33	1162	128.7	5.3	84.38	33
-2.46341e+18	FALSE	High	IsMasterProtein	ETH_00032530-t26_1-p1	DES=transcript=ETH_00032530-t26_1 gene=ETH_00032530 organism=Eimeria_tenella_strain_Houghton gene_product=glycyl-tRNA synthetase, putative transcript_product=glycyl-tRNA synthetase, putative location=HG677884:4010-7666(-) protein_length=896 sequence_SO=supercontig SO=protein_coding_gene is_pseudo=false GN=ETH_00032530	0	103.786	45	30	44	30	896	99.6	7.61	107.39	30
2.9078e+18	FALSE	High	IsMasterProtein	ETH_00012015-t26_1-p1	DES=transcript=ETH_00012015-t26_1 gene=ETH_00012015 organism=Eimeria_tenella_strain_Houghton gene_product=zinc metalloprotease 2, putative transcript_product=zinc metalloprotease 2, putative location=HG675480:6-6393(+) protein_length=681 sequence_SO=supercontig SO=protein_coding_gene is_pseudo=false GN=ETH_00012015	0	103.719	65	32	47	32	681	72.8	5.43	126.43	32
6.34807e+18	FALSE	High	IsMasterProtein	ETH_00034060-t26_1-p1	DES=transcript=ETH_00034060-t26_1 gene=ETH_00034060 organism=Eimeria_tenella_strain_Houghton gene_product=hypothetical protein, conserved transcript_product=hypothetical protein, conserved location=HG673978:763-5166(+) protein_length=952 sequence_SO=supercontig SO=protein_coding_gene is_pseudo=false GN=ETH_00034060	0	103.466	44	24	48	24	952	97.7	5.74	157.71	24
-1.70741e+18	FALSE	High	IsMasterProtein	ETH_00001730-t26_1-p1	DES=transcript=ETH_00001730-t26_1 gene=ETH_00001730 organism=Eimeria_tenella_strain_Houghton gene_product=insulysin, putative transcript_product=insulysin, putative location=HG675705:72432-75933(-) protein_length=999 sequence_SO=supercontig SO=protein_coding_gene is_pseudo=false GN=ETH_00001730	0	103.427	34	32	47	32	999	110.6	5.58	112.11	32
8.00269e+17	FALSE	High	IsMasterProtein	ETH_00008485-t26_1-p1	DES=transcript=ETH_00008485-t26_1 gene=ETH_00008485 organism=Eimeria_tenella_strain_Houghton gene_product=TCP-1/cpn60 chaperonin family protein, putative transcript_product=TCP-1/cpn60 chaperonin family protein, putative location=HG675758:68916-71921(-) protein_length=652 sequence_SO=supercontig SO=protein_coding_gene is_pseudo=false GN=ETH_00008485	0	103.38	47	26	47	26	652	70.6	5.53	101.53	26
-8.75434e+18	FALSE	High	IsMasterProtein	ETH_00011560-t26_1-p1	DES=transcript=ETH_00011560-t26_1 gene=ETH_00011560 organism=Eimeria_tenella_strain_Houghton gene_product=ADP/ATP carrier, putative transcript_product=ADP/ATP carrier, putative location=HG675579:21218-22147(-) protein_length=309 sequence_SO=supercontig SO=protein_coding_gene is_pseudo=false GN=ETH_00011560	0	103.19	77	24	67	24	309	34	9.86	148.34	24
-8.9168e+17	FALSE	High	IsMasterProtein	ETH_00019655-t26_1-p1	DES=transcript=ETH_00019655-t26_1 gene=ETH_00019655 organism=Eimeria_tenella_strain_Houghton gene_product=dynamin-like protein, putative transcript_product=dynamin-like protein, putative location=HG675163:551168-557739(-) protein_length=755 sequence_SO=supercontig SO=protein_coding_gene is_pseudo=false GN=ETH_00019655	0	103.042	47	29	46	29	755	85.6	6.81	107.23	29
6.6611e+18	FALSE	High	IsMasterProtein	ETH_00007830-t26_1-p1	DES=transcript=ETH_00007830-t26_1 gene=ETH_00007830 organism=Eimeria_tenella_strain_Houghton gene_product=Tsp1 domain-containing protein TSP12 (Precursor) transcript_product=Tsp1 domain-containing protein TSP12 (Precursor) location=HG674029:184672-188427(+) protein_length=1251 sequence_SO=supercontig SO=protein_coding_gene is_pseudo=false GN=ETH_00007830	0	102.61	34	27	47	27	1251	131.3	5.11	124.98	27
4.16848e+18	FALSE	High	IsMasterProtein	ETH_00015590-t26_1-p1	DES=transcript=ETH_00015590-t26_1 gene=ETH_00015590 organism=Eimeria_tenella_strain_Houghton gene_product=lysophospholipase, putative transcript_product=lysophospholipase, putative location=HG673817:22288-26531(-) protein_length=1251 sequence_SO=supercontig SO=protein_coding_gene is_pseudo=false GN=ETH_00015590	0	102.373	32	26	46	26	1251	131	4.98	121.4	26
7.02148e+18	FALSE	High	IsMasterProtein	ETH_00020355-t26_1-p1	DES=transcript=ETH_00020355-t26_1 gene=ETH_00020355 organism=Eimeria_tenella_strain_Houghton gene_product=aldo/keto reductase family oxidoreductase, putative transcript_product=aldo/keto reductase family oxidoreductase, putative location=HG678175:132168-133810(-) protein_length=273 sequence_SO=supercontig SO=protein_coding_gene is_pseudo=false GN=ETH_00020355	0	102.244	77	17	69	17	273	30.8	7.01	161.04	17
1.14975e+18	FALSE	High	IsMasterProtein	ETH_00029525-t26_1-p1	DES=transcript=ETH_00029525-t26_1 gene=ETH_00029525 organism=Eimeria_tenella_strain_Houghton gene_product=hypothetical protein, conserved transcript_product=hypothetical protein, conserved location=HG674134:837845-840065(+) protein_length=512 sequence_SO=supercontig SO=protein_coding_gene is_pseudo=false GN=ETH_00029525	0	101.77	55	22	55	22	512	56.1	9.51	131.09	22
-1.20698e+18	FALSE	High	IsMasterProtein	ETH_00011825-t26_1-p1	DES=transcript=ETH_00011825-t26_1 gene=ETH_00011825 organism=Eimeria_tenella_strain_Houghton gene_product=transaldolase, putative transcript_product=transaldolase, putative location=HG675579:288252-290734(-) protein_length=375 sequence_SO=supercontig SO=protein_coding_gene is_pseudo=false GN=ETH_00011825	0	100.866	57	21	62	21	375	40.6	8.18	110.95	21
-3.2219e+18	FALSE	High	IsMasterProtein	ETH_00019635-t26_1-p1	DES=transcript=ETH_00019635-t26_1 gene=ETH_00019635 organism=Eimeria_tenella_strain_Houghton gene_product=Galactosyltransferase, related, related transcript_product=Galactosyltransferase, related, related location=HG675163:524447-527649(+) protein_length=709 sequence_SO=supercontig SO=protein_coding_gene is_pseudo=false GN=ETH_00019635	0	100.839	46	26	46	26	709	78.4	5.69	113.27	26
2.58757e+18	FALSE	High	IsMasterProtein	ETH_00011645-t26_1-p1	DES=transcript=ETH_00011645-t26_1 gene=ETH_00011645 organism=Eimeria_tenella_strain_Houghton gene_product=long-chain fatty acid CoA ligase, putative transcript_product=long-chain fatty acid CoA ligase, putative location=HG675579:103624-110627(+) protein_length=770 sequence_SO=supercontig SO=protein_coding_gene is_pseudo=false GN=ETH_00011645	0	99.838	41	27	47	27	770	85.8	7.71	83.9	27
5.95523e+18	FALSE	High	IsMasterProtein	ETH_00001335-t26_1-p1	DES=transcript=ETH_00001335-t26_1 gene=ETH_00001335 organism=Eimeria_tenella_strain_Houghton gene_product=ATP-dependent (S)-NAD(P)H-hydrate dehydratase , related transcript_product=ATP-dependent (S)-NAD(P)H-hydrate dehydratase , related location=HG675681:50415-53651(+) protein_length=605 sequence_SO=supercontig SO=protein_coding_gene is_pseudo=false GN=ETH_00001335	0	98.811	53	27	52	27	605	66	8.25	134.63	27
6.44643e+18	FALSE	High	IsMasterProtein	ETH_00007540-t26_1-p1	DES=transcript=ETH_00007540-t26_1 gene=ETH_00007540 organism=Eimeria_tenella_strain_Houghton gene_product=mannitol-1-phosphate dehydrogenase transcript_product=mannitol-1-phosphate dehydrogenase location=HG675089:153-4765(+) protein_length=425 sequence_SO=supercontig SO=protein_coding_gene is_pseudo=false GN=ETH_00007540	0	98.661	70	23	50	22	425	46.9	7.11	113.93	23
2.15528e+17	FALSE	High	IsMasterProtein	ETH_00020925-t26_1-p1	DES=transcript=ETH_00020925-t26_1 gene=ETH_00020925 organism=Eimeria_tenella_strain_Houghton gene_product=vacuolar ATP synthase subunit b, putative transcript_product=vacuolar ATP synthase subunit b, putative location=HG675067:81-2162(+) protein_length=518 sequence_SO=supercontig SO=protein_coding_gene is_pseudo=false GN=ETH_00020925	0	98.469	54	24	45	24	518	57.4	6.04	91.6	24
2.26299e+18	FALSE	High	IsMasterProtein	ETH_00036180-t26_1-p1	DES=transcript=ETH_00036180-t26_1 gene=ETH_00036180 organism=Eimeria_tenella_strain_Houghton gene_product=peptidyl-prolyl isomerase, putative transcript_product=peptidyl-prolyl isomerase, putative location=HG677475:206-4193(+) protein_length=434 sequence_SO=supercontig SO=protein_coding_gene is_pseudo=false GN=ETH_00036180	0	98.35	63	26	49	26	434	47.9	7.21	91.4	26
-7.64536e+18	FALSE	High	IsMasterProtein	ETH_00011835-t26_1-p1	DES=transcript=ETH_00011835-t26_1 gene=ETH_00011835 organism=Eimeria_tenella_strain_Houghton gene_product=mitochondrial-processing peptidase beta subunit, putative transcript_product=mitochondrial-processing peptidase beta subunit, putative location=HG675579:293831-297332(-) protein_length=518 sequence_SO=supercontig SO=protein_coding_gene is_pseudo=false GN=ETH_00011835	0	98.333	50	28	43	28	518	57.5	7.05	93.17	28
-6.85356e+17	FALSE	High	IsMasterProtein	ETH_00019125-t26_1-p1	DES=transcript=ETH_00019125-t26_1 gene=ETH_00019125 organism=Eimeria_tenella_strain_Houghton gene_product=Glucosamine: fructose-6-phosphate aminotransferase (Fragment) transcript_product=Glucosamine: fructose-6-phosphate aminotransferase (Fragment) location=HG675479:271825-274038(+) protein_length=640 sequence_SO=supercontig SO=protein_coding_gene is_pseudo=false GN=ETH_00019125	0	97.356	44	23	45	23	640	69	6.71	109.5	23
9.70485e+16	FALSE	High	IsMasterProtein	ETH_00001945-t26_1-p1	DES=transcript=ETH_00001945-t26_1 gene=ETH_00001945 organism=Eimeria_tenella_strain_Houghton gene_product=mitochondrial branched-chain alpha-keto acid dehydrogenase E1, putative transcript_product=mitochondrial branched-chain alpha-keto acid dehydrogenase E1, putative location=HG675777:966-3269(-) protein_length=283 sequence_SO=supercontig SO=protein_coding_gene is_pseudo=false GN=ETH_00001945	0	97.037	85	21	69	21	283	31.7	6.74	162.33	21
-3.70963e+18	FALSE	High	IsMasterProtein	ETH_00013335-t26_1-p1	DES=transcript=ETH_00013335-t26_1 gene=ETH_00013335 organism=Eimeria_tenella_strain_Houghton gene_product=succinate dehydrogenase (ubiquinone) flavoprotein subunit, mitochondrial, putative transcript_product=succinate dehydrogenase (ubiquinone) flavoprotein subunit, mitochondrial, putative location=HG673747:535418-542132(-) protein_length=663 sequence_SO=supercontig SO=protein_coding_gene is_pseu…	0	96.345	43	23	43	23	663	71.4	7.64	90.11	23
7.18067e+18	FALSE	High	IsMasterProtein	ETH_00028445-t26_1-p1	DES=transcript=ETH_00028445-t26_1 gene=ETH_00028445 organism=Eimeria_tenella_strain_Houghton gene_product=hypothetical protein, conserved transcript_product=hypothetical protein, conserved location=HG675673:170787-172672(+) protein_length=409 sequence_SO=supercontig SO=protein_coding_gene is_pseudo=false GN=ETH_00028445	0	96.331	61	22	46	22	409	44.8	6.86	109.49	22
7.71116e+17	FALSE	High	IsMasterProtein	ETH_00017800-t26_1-p1	DES=transcript=ETH_00017800-t26_1 gene=ETH_00017800 organism=Eimeria_tenella_strain_Houghton gene_product=cGMP-dependent protein kinase transcript_product=cGMP-dependent protein kinase location=HG673920:82256-89222(-) protein_length=866 sequence_SO=supercontig SO=protein_coding_gene is_pseudo=false GN=ETH_00017800	0	96.041	33	27	47	27	866	97.4	7.06	96.97	27
-7.71493e+17	FALSE	High	IsMasterProtein	ETH_00031475-t26_1-p1	DES=transcript=ETH_00031475-t26_1 gene=ETH_00031475 organism=Eimeria_tenella_strain_Houghton gene_product=Lysine--tRNA ligase transcript_product=Lysine--tRNA ligase location=HG675748:387967-390680(-) protein_length=572 sequence_SO=supercontig SO=protein_coding_gene is_pseudo=false GN=ETH_00031475	0	95.578	44	26	51	26	572	65.2	6.47	95.95	26
-7.79698e+18	FALSE	High	IsMasterProtein	ETH_00028700-t26_1-p1	DES=transcript=ETH_00028700-t26_1 gene=ETH_00028700 organism=Eimeria_tenella_strain_Houghton gene_product=valyl-tRNA synthetase, putative transcript_product=valyl-tRNA synthetase, putative location=HG674134:5288-17159(-) protein_length=1123 sequence_SO=supercontig SO=protein_coding_gene is_pseudo=false GN=ETH_00028700	0	95.453	35	35	43	35	1123	123.3	7.03	76.68	35
-4.26602e+18	FALSE	High	IsMasterProtein	ETH_00012680-t26_1-p1	DES=transcript=ETH_00012680-t26_1 gene=ETH_00012680 organism=Eimeria_tenella_strain_Houghton gene_product=26S proteasome non-ATPase regulatory subunit, putative transcript_product=26S proteasome non-ATPase regulatory subunit, putative location=HG673751:49840-53316(-) protein_length=581 sequence_SO=supercontig SO=protein_coding_gene is_pseudo=false GN=ETH_00012680	0	94.328	43	29	46	29	581	65.5	8.43	81.63	29
7.86527e+18	FALSE	High	IsMasterProtein	ETH_00006755-t26_1-p1	DES=transcript=ETH_00006755-t26_1 gene=ETH_00006755 organism=Eimeria_tenella_strain_Houghton gene_product=hypothetical protein transcript_product=hypothetical protein location=HG675727:6814-14808(+) protein_length=1078 sequence_SO=supercontig SO=protein_coding_gene is_pseudo=false GN=ETH_00006755	0	94.31	26	24	44	23	1078	114	4.91	93.79	24
-4.42967e+18	FALSE	High	IsMasterProtein	ETH_00021010-t26_1-p1	DES=transcript=ETH_00021010-t26_1 gene=ETH_00021010 organism=Eimeria_tenella_strain_Houghton gene_product=microneme protein, putative transcript_product=microneme protein, putative location=HG675067:136837-139962(-) protein_length=837 sequence_SO=supercontig SO=protein_coding_gene is_pseudo=false GN=ETH_00021010	0	93.115	35	21	50	21	837	89.4	4.61	121.32	21
2.57193e+17	FALSE	High	IsMasterProtein	ETH_00002005-t26_1-p1	DES=transcript=ETH_00002005-t26_1 gene=ETH_00002005 organism=Eimeria_tenella_strain_Houghton gene_product=hypothetical protein, conserved transcript_product=hypothetical protein, conserved location=HG673757:41167-44457(+) protein_length=1096 sequence_SO=supercontig SO=protein_coding_gene is_pseudo=false GN=ETH_00002005	0	93.071	35	30	44	30	1096	121.6	6.87	121.4	30
-7.08686e+18	FALSE	High	IsMasterProtein	ETH_00032305-t26_1-p1	DES=transcript=ETH_00032305-t26_1 gene=ETH_00032305 organism=Eimeria_tenella_strain_Houghton gene_product=peroxidoxin 2, putative transcript_product=peroxidoxin 2, putative location=HG675728:41515-42963(-) protein_length=217 sequence_SO=supercontig SO=protein_coding_gene is_pseudo=false GN=ETH_00032305	0	92.904	90	20	58	20	217	23.8	6.98	111.46	20
7.07804e+18	FALSE	High	IsMasterProtein	ETH_00012560-t26_1-p1	DES=transcript=ETH_00012560-t26_1 gene=ETH_00012560 organism=Eimeria_tenella_strain_Houghton gene_product=Component of cytosolic 80S ribosome and 40S small subunit, related transcript_product=Component of cytosolic 80S ribosome and 40S small subunit, related location=HG673773:71547-73490(+) protein_length=262 sequence_SO=supercontig SO=protein_coding_gene is_pseudo=false GN=ETH_00012560	0	92.901	70	20	49	20	262	29.7	10.36	99.14	20
-5.91248e+18	FALSE	High	IsMasterProtein	ETH_00033375-t26_1-p1	DES=transcript=ETH_00033375-t26_1 gene=ETH_00033375 organism=Eimeria_tenella_strain_Houghton gene_product=NADP-specific glutamate dehydrogenase, putative transcript_product=NADP-specific glutamate dehydrogenase, putative location=HG675723:131266-133785(+) protein_length=468 sequence_SO=supercontig SO=protein_coding_gene is_pseudo=false GN=ETH_00033375	0	92.638	54	23	46	23	468	50.9	7.18	92.15	23
2.39316e+18	FALSE	High	IsMasterProtein	ETH_00019505-t26_1-p1	DES=transcript=ETH_00019505-t26_1 gene=ETH_00019505 organism=Eimeria_tenella_strain_Houghton gene_product=hypothetical protein, conserved transcript_product=hypothetical protein, conserved location=HG675163:376986-383704(+) protein_length=961 sequence_SO=supercontig SO=protein_coding_gene is_pseudo=false GN=ETH_00019505	0	92.474	35	29	45	29	961	105.5	5.17	97.65	29
5.02584e+18	FALSE	High	IsMasterProtein	ETH_00005390-t26_1-p1	DES=transcript=ETH_00005390-t26_1 gene=ETH_00005390 organism=Eimeria_tenella_strain_Houghton gene_product=hypothetical protein, conserved transcript_product=hypothetical protein, conserved location=HG673746:1018079-1026036(-) protein_length=1466 sequence_SO=supercontig SO=protein_coding_gene is_pseudo=false GN=ETH_00005390	0	92.268	27	30	42	30	1466	154.5	6.77	85.2	30
8.30164e+18	FALSE	High	IsMasterProtein	ETH_00006590-t26_1-p1	DES=transcript=ETH_00006590-t26_1 gene=ETH_00006590 organism=Eimeria_tenella_strain_Houghton gene_product=26S protease regulatory subunit 6a, putative transcript_product=26S protease regulatory subunit 6a, putative location=HG675732:62260-66542(+) protein_length=423 sequence_SO=supercontig SO=protein_coding_gene is_pseudo=false GN=ETH_00006590	0	92.077	57	22	46	22	423	47.1	5.29	117.45	22
-2.04085e+18	FALSE	High	IsMasterProtein	ETH_00011940-t26_1-p1	DES=transcript=ETH_00011940-t26_1 gene=ETH_00011940 organism=Eimeria_tenella_strain_Houghton gene_product=CAMP-dependent protein kinase regulatory subunit, putative transcript_product=CAMP-dependent protein kinase regulatory subunit, putative location=HG674866:119022-123846(+) protein_length=357 sequence_SO=supercontig SO=protein_coding_gene is_pseudo=false GN=ETH_00011940	0	91.989	57	23	46	23	357	39.6	5.22	94.33	23
5.90419e+18	FALSE	High	IsMasterProtein	ETH_00013620-t26_1-p1	DES=transcript=ETH_00013620-t26_1 gene=ETH_00013620 organism=Eimeria_tenella_strain_Houghton gene_product=EGF-like domain-containing protein, putative transcript_product=EGF-like domain-containing protein, putative location=HG675754:48839-52844(+) protein_length=1001 sequence_SO=supercontig SO=protein_coding_gene is_pseudo=false GN=ETH_00013620	0	91.787	32	23	41	23	1001	105.5	4.91	88.75	23
-4.18192e+18	FALSE	High	IsMasterProtein	ETH_00008080-t26_1-p1	DES=transcript=ETH_00008080-t26_1 gene=ETH_00008080 organism=Eimeria_tenella_strain_Houghton gene_product=acetyl-CoA acyltransferase B, putative transcript_product=acetyl-CoA acyltransferase B, putative location=HG676350:11158-16143(+) protein_length=632 sequence_SO=supercontig SO=protein_coding_gene is_pseudo=false GN=ETH_00008080	0	91.726	41	21	44	21	632	67.4	7.49	99.88	21
-8.39426e+18	FALSE	High	IsMasterProtein	ETH_00020065-t26_1-p1	DES=transcript=ETH_00020065-t26_1 gene=ETH_00020065 organism=Eimeria_tenella_strain_Houghton gene_product=hypothetical protein transcript_product=hypothetical protein location=HG675163:1008622-1016912(+) protein_length=1075 sequence_SO=supercontig SO=protein_coding_gene is_pseudo=false GN=ETH_00020065	0	91.674	33	33	39	32	1075	118	6.34	72.55	33
-3.80242e+18	FALSE	High	IsMasterProtein	ETH_00007240-t26_1-p1	DES=transcript=ETH_00007240-t26_1 gene=ETH_00007240 organism=Eimeria_tenella_strain_Houghton gene_product=hypothetical protein, conserved transcript_product=hypothetical protein, conserved location=HG675628:208443-215033(-) protein_length=911 sequence_SO=supercontig SO=protein_coding_gene is_pseudo=false GN=ETH_00007240	0	91.622	25	24	43	24	911	103.6	8.41	98.93	24
-2.3236e+18	FALSE	High	IsMasterProtein	ETH_00019425-t26_1-p1	DES=transcript=ETH_00019425-t26_1 gene=ETH_00019425 organism=Eimeria_tenella_strain_Houghton gene_product=40S ribosomal protein S3a transcript_product=40S ribosomal protein S3a location=HG675163:285439-286766(+) protein_length=260 sequence_SO=supercontig SO=protein_coding_gene is_pseudo=false GN=ETH_00019425	0	91.551	62	22	48	22	260	29.3	9.82	81.92	22
-4.99518e+18	FALSE	High	IsMasterProtein	ETH_00026225-t26_1-p1	DES=transcript=ETH_00026225-t26_1 gene=ETH_00026225 organism=Eimeria_tenella_strain_Houghton gene_product=heat shock protein 60, putative transcript_product=heat shock protein 60, putative location=HG676775:7432-9428(+) protein_length=430 sequence_SO=supercontig SO=protein_coding_gene is_pseudo=false GN=ETH_00026225	0	90.998	43	20	44	20	430	45.1	8.5	95.38	20
-2.4101e+18	FALSE	High	IsMasterProtein	ETH_00018480-t26_1-p1	DES=transcript=ETH_00018480-t26_1 gene=ETH_00018480 organism=Eimeria_tenella_strain_Houghton gene_product=DnaK family protein, putative transcript_product=DnaK family protein, putative location=HG675718:67269-71230(-) protein_length=936 sequence_SO=supercontig SO=protein_coding_gene is_pseudo=false GN=ETH_00018480	0	90.776	31	24	40	23	936	97.8	5.76	77.91	24
4.52111e+18	FALSE	High	IsMasterProtein	ETH_00005205-t26_1-p1	DES=transcript=ETH_00005205-t26_1 gene=ETH_00005205 organism=Eimeria_tenella_strain_Houghton gene_product=ornithine aminotransferase, putative transcript_product=ornithine aminotransferase, putative location=HG673746:799363-801434(+) protein_length=444 sequence_SO=supercontig SO=protein_coding_gene is_pseudo=false GN=ETH_00005205	0	90.712	54	22	43	22	444	48.9	7.81	82.48	22
6.64171e+18	FALSE	High	IsMasterProtein	ETH_00021110-t26_1-p1	DES=transcript=ETH_00021110-t26_1 gene=ETH_00021110 organism=Eimeria_tenella_strain_Houghton gene_product=hypothetical protein, conserved transcript_product=hypothetical protein, conserved location=HG675067:218481-232010(-) protein_length=3534 sequence_SO=supercontig SO=protein_coding_gene is_pseudo=false GN=ETH_00021110	0	90.538	13	35	37	35	3534	369.3	6.35	80.87	35
2.72898e+18	FALSE	High	IsMasterProtein	ETH_00010250-t26_1-p1	DES=transcript=ETH_00010250-t26_1 gene=ETH_00010250 organism=Eimeria_tenella_strain_Houghton gene_product=Os05g0204900 protein, related transcript_product=Os05g0204900 protein, related location=HG674990:6117-11644(+) protein_length=797 sequence_SO=supercontig SO=protein_coding_gene is_pseudo=false GN=ETH_00010250	0	90.413	40	29	39	29	797	89.1	8.21	71.13	29
5.55841e+18	FALSE	High	IsMasterProtein	ETH_00030265-t26_1-p1	DES=transcript=ETH_00030265-t26_1 gene=ETH_00030265 organism=Eimeria_tenella_strain_Houghton gene_product=proteasome PCI domain-containing protein, putative transcript_product=proteasome PCI domain-containing protein, putative location=HG673812:376245-380623(+) protein_length=665 sequence_SO=supercontig SO=protein_coding_gene is_pseudo=false GN=ETH_00030265	0	90.111	43	23	39	23	665	74.7	8.43	82.7	23
-1.25803e+18	FALSE	High	IsMasterProtein	ETH_00020095-t26_1-p1	DES=transcript=ETH_00020095-t26_1 gene=ETH_00020095 organism=Eimeria_tenella_strain_Houghton gene_product=26S protease regulatory subunit 8, putative transcript_product=26S protease regulatory subunit 8, putative location=HG675163:1029848-1039698(+) protein_length=1099 sequence_SO=supercontig SO=protein_coding_gene is_pseudo=false GN=ETH_00020095	0	88.77	22	23	42	22	1099	117.4	5.82	86.93	23
-4.41492e+18	FALSE	High	IsMasterProtein	ETH_00042525-t26_1-p1	DES=transcript=ETH_00042525-t26_1 gene=ETH_00042525 organism=Eimeria_tenella_strain_Houghton gene_product=peroxiredoxin, putative transcript_product=peroxiredoxin, putative location=HG674466:1450-2040(+) protein_length=196 sequence_SO=supercontig SO=protein_coding_gene is_pseudo=false GN=ETH_00042525	0	88.596	77	15	68	15	196	21.4	6.68	149.01	15
3.24786e+17	FALSE	High	IsMasterProtein	ETH_00033385-t26_1-p1	DES=transcript=ETH_00033385-t26_1 gene=ETH_00033385 organism=Eimeria_tenella_strain_Houghton gene_product=hypothetical protein, conserved transcript_product=hypothetical protein, conserved location=HG675723:140925-145060(-) protein_length=883 sequence_SO=supercontig SO=protein_coding_gene is_pseudo=false GN=ETH_00033385	0	88.49	38	27	42	26	883	92.8	6.07	82.59	27
-7.35117e+18	FALSE	High	IsMasterProtein	ETH_00009730-t26_1-p1	DES=transcript=ETH_00009730-t26_1 gene=ETH_00009730 organism=Eimeria_tenella_strain_Houghton gene_product=purine nucleoside phosphorylase, putative transcript_product=purine nucleoside phosphorylase, putative location=HG676487:2750-4117(-) protein_length=251 sequence_SO=supercontig SO=protein_coding_gene is_pseudo=false GN=ETH_00009730	0	88.424	63	15	57	14	251	27.3	6.96	118.81	15
5.77277e+18	FALSE	High	IsMasterProtein	ETH_00006930-t26_1-p1	DES=transcript=ETH_00006930-t26_1 gene=ETH_00006930 organism=Eimeria_tenella_strain_Houghton gene_product=Microneme protein Etmic-2 transcript_product=Microneme protein Etmic-2 location=HG675727:180534-182180(+) protein_length=342 sequence_SO=supercontig SO=protein_coding_gene is_pseudo=false GN=ETH_00006930	0	88.252	54	16	79	16	342	35.1	4.51	182.84	16
7.6696e+18	FALSE	High	IsMasterProtein	ETH_00029095-t26_1-p1	DES=transcript=ETH_00029095-t26_1 gene=ETH_00029095 organism=Eimeria_tenella_strain_Houghton gene_product=kelch motif domain-containing protein, putative transcript_product=kelch motif domain-containing protein, putative location=HG674134:384711-388441(-) protein_length=600 sequence_SO=supercontig SO=protein_coding_gene is_pseudo=false GN=ETH_00029095	0	87.995	45	23	37	23	600	64.6	5.45	106.9	23
-5.37889e+18	FALSE	High	IsMasterProtein	ETH_00024490-t26_1-p1	DES=transcript=ETH_00024490-t26_1 gene=ETH_00024490 organism=Eimeria_tenella_strain_Houghton gene_product=NAD(+) ADP-ribosyltransferase, putative transcript_product=NAD(+) ADP-ribosyltransferase, putative location=HG674763:239423-247234(-) protein_length=1019 sequence_SO=supercontig SO=protein_coding_gene is_pseudo=false GN=ETH_00024490	0	87.854	32	27	44	27	1019	115.1	8.87	77.48	27
8.1975e+18	FALSE	High	IsMasterProtein	ETH_00034505-t26_1-p1	DES=transcript=ETH_00034505-t26_1 gene=ETH_00034505 organism=Eimeria_tenella_strain_Houghton gene_product=glycerol-3-phosphate dehydrogenase, putative transcript_product=glycerol-3-phosphate dehydrogenase, putative location=HG675627:167816-170657(-) protein_length=509 sequence_SO=supercontig SO=protein_coding_gene is_pseudo=false GN=ETH_00034505	0	86.016	47	25	42	25	509	56.1	8.12	70.93	25
-7.79976e+17	FALSE	High	IsMasterProtein	ETH_00033285-t26_1-p1	DES=transcript=ETH_00033285-t26_1 gene=ETH_00033285 organism=Eimeria_tenella_strain_Houghton gene_product=YALI0F04037p, related transcript_product=YALI0F04037p, related location=HG675723:28630-34669(+) protein_length=460 sequence_SO=supercontig SO=protein_coding_gene is_pseudo=false GN=ETH_00033285	0	85.906	53	27	50	27	460	53.2	6.67	85.47	27
1.94248e+18	FALSE	High	IsMasterProtein	ETH_00034395-t26_1-p1	DES=transcript=ETH_00034395-t26_1 gene=ETH_00034395 organism=Eimeria_tenella_strain_Houghton gene_product=serine/threonine protein phosphatase 5 transcript_product=serine/threonine protein phosphatase 5 location=HG675627:50463-53289(+) protein_length=548 sequence_SO=supercontig SO=protein_coding_gene is_pseudo=false GN=ETH_00034395	0	85.811	51	26	48	26	548	60.8	6.28	100.24	26
5.70696e+18	FALSE	High	IsMasterProtein	ETH_00007160-t26_1-p1	DES=transcript=ETH_00007160-t26_1 gene=ETH_00007160 organism=Eimeria_tenella_strain_Houghton gene_product=N-terminal acetyltransferase complex subunit NARG1, putative transcript_product=N-terminal acetyltransferase complex subunit NARG1, putative location=HG675628:135015-142740(-) protein_length=1000 sequence_SO=supercontig SO=protein_coding_gene is_pseudo=false GN=ETH_00007160	0	85.49	34	32	37	32	1000	113.3	7.84	75.1	32
-7.59674e+18	FALSE	High	IsMasterProtein	ETH_00030945-t26_1-p1	DES=transcript=ETH_00030945-t26_1 gene=ETH_00030945 organism=Eimeria_tenella_strain_Houghton gene_product=uridine phosphorylase, putative transcript_product=uridine phosphorylase, putative location=HG673763:336137-339074(+) protein_length=314 sequence_SO=supercontig SO=protein_coding_gene is_pseudo=false GN=ETH_00030945	0	85.418	72	23	42	23	314	34.8	6.33	95.61	23
7.6394e+18	FALSE	High	IsMasterProtein	ETH_00018240-t26_1-p1	DES=transcript=ETH_00018240-t26_1 gene=ETH_00018240 organism=Eimeria_tenella_strain_Houghton gene_product=RAB GDP dissociation inhibitor alpha, putative transcript_product=RAB GDP dissociation inhibitor alpha, putative location=HG675751:94680-98630(+) protein_length=457 sequence_SO=supercontig SO=protein_coding_gene is_pseudo=false GN=ETH_00018240	0	84.887	56	20	44	20	457	51.3	6.28	71.54	20
-7.33055e+18	FALSE	High	IsMasterProtein	ETH_00015375-t26_1-p1	DES=transcript=ETH_00015375-t26_1 gene=ETH_00015375 organism=Eimeria_tenella_strain_Houghton gene_product=DnaJ domain-containing protein, putative transcript_product=DnaJ domain-containing protein, putative location=HG675259:150521-153639(-) protein_length=657 sequence_SO=supercontig SO=protein_coding_gene is_pseudo=false GN=ETH_00015375	0	84.858	36	22	40	22	657	75.2	6.2	81.88	22
-3.98243e+18	FALSE	High	IsMasterProtein	ETH_00006100-t26_1-p1	DES=transcript=ETH_00006100-t26_1 gene=ETH_00006100 organism=Eimeria_tenella_strain_Houghton gene_product=dihydrolipoamide branched chain transacylase, E2 subunit, putative transcript_product=dihydrolipoamide branched chain transacylase, E2 subunit, putative location=HG675342:118525-122900(-) protein_length=486 sequence_SO=supercontig SO=protein_coding_gene is_pseudo=false GN=ETH_00006100	0	84.569	53	18	53	18	486	52.1	7.27	100.15	18
-4.7157e+18	FALSE	High	IsMasterProtein	ETH_00008660-t26_1-p1	DES=transcript=ETH_00008660-t26_1 gene=ETH_00008660 organism=Eimeria_tenella_strain_Houghton gene_product=hypothetical protein, conserved transcript_product=hypothetical protein, conserved location=HG675758:259768-260979(+) protein_length=403 sequence_SO=supercontig SO=protein_coding_gene is_pseudo=false GN=ETH_00008660	0	84.554	61	18	46	18	403	43.2	8.92	138.69	18
3.18169e+18	FALSE	High	IsMasterProtein	ETH_00019395-t26_1-p1	DES=transcript=ETH_00019395-t26_1 gene=ETH_00019395 organism=Eimeria_tenella_strain_Houghton gene_product=MA3 domain protein, putative transcript_product=MA3 domain protein, putative location=HG675163:235753-239021(-) protein_length=527 sequence_SO=supercontig SO=protein_coding_gene is_pseudo=false GN=ETH_00019395	0	84.415	57	25	42	25	527	58.6	4.92	89.24	25
-2.03879e+18	FALSE	High	IsMasterProtein	ETH_00032950-t26_1-p1	DES=transcript=ETH_00032950-t26_1 gene=ETH_00032950 organism=Eimeria_tenella_strain_Houghton gene_product=mitochondrial-processing peptidase alpha subunit, putative transcript_product=mitochondrial-processing peptidase alpha subunit, putative location=HG673755:64008-68179(+) protein_length=572 sequence_SO=supercontig SO=protein_coding_gene is_pseudo=false GN=ETH_00032950	0	84.371	50	23	45	23	572	62.7	8.18	94.61	23
-1.2267e+18	FALSE	High	IsMasterProtein	ETH_00018620-t26_1-p1	DES=transcript=ETH_00018620-t26_1 gene=ETH_00018620 organism=Eimeria_tenella_strain_Houghton gene_product=GI23769, related transcript_product=GI23769, related location=HG678030:178-5061(+) protein_length=737 sequence_SO=supercontig SO=protein_coding_gene is_pseudo=false GN=ETH_00018620	0	83.938	52	25	33	23	737	79.4	4.91	88.16	25
9.21919e+17	FALSE	High	IsMasterProtein	ETH_00008910-t26_1-p1	DES=transcript=ETH_00008910-t26_1 gene=ETH_00008910 organism=Eimeria_tenella_strain_Houghton gene_product=hypothetical protein, conserved transcript_product=hypothetical protein, conserved location=HG675758:562972-570126(+) protein_length=1804 sequence_SO=supercontig SO=protein_coding_gene is_pseudo=false GN=ETH_00008910	0	83.849	22	24	35	24	1804	176.4	8.94	91	24
2.28516e+17	FALSE	High	IsMasterProtein	ETH_00031120-t26_1-p1	DES=transcript=ETH_00031120-t26_1 gene=ETH_00031120 organism=Eimeria_tenella_strain_Houghton gene_product=eukaryotic translation initiation factor 3 subunit 6 interacting protein, putative transcript_product=eukaryotic translation initiation factor 3 subunit 6 interacting protein, putative location=HG675766:110514-115736(+) protein_length=601 sequence_SO=supercontig SO=protein_coding_gene is_pseu…	0	83.736	40	25	40	25	601	69.8	6.55	57.75	25
1.70858e+18	FALSE	High	IsMasterProtein	ETH_00023065-t26_1-p1	DES=transcript=ETH_00023065-t26_1 gene=ETH_00023065 organism=Eimeria_tenella_strain_Houghton gene_product=nucleoside-triphosphatase, putative transcript_product=nucleoside-triphosphatase, putative location=HG675768:30937-34297(+) protein_length=921 sequence_SO=supercontig SO=protein_coding_gene is_pseudo=false GN=ETH_00023065	0	83.676	32	29	42	29	921	100	7.09	93.03	29
4.25209e+18	FALSE	High	IsMasterProtein	ETH_00043610-t26_1-p1	DES=transcript=ETH_00043610-t26_1 gene=ETH_00043610 organism=Eimeria_tenella_strain_Houghton gene_product=succinyl-CoA ligase, putative transcript_product=succinyl-CoA ligase, putative location=HG674991:39-1755(-) protein_length=422 sequence_SO=supercontig SO=protein_coding_gene is_pseudo=false GN=ETH_00043610	0	83.561	71	18	37	18	422	45.1	6.86	98.54	18
-3.57337e+18	FALSE	High	IsMasterProtein	ETH_00007420-t26_1-p1	DES=transcript=ETH_00007420-t26_1 gene=ETH_00007420 organism=Eimeria_tenella_strain_Houghton gene_product=hypothetical protein, conserved transcript_product=hypothetical protein, conserved location=HG675611:160752-165517(+) protein_length=1086 sequence_SO=supercontig SO=protein_coding_gene is_pseudo=false GN=ETH_00007420	0	83.404	30	22	38	22	1086	115.4	6.19	83.9	22
-3.15885e+18	FALSE	High	IsMasterProtein	ETH_00031960-t26_1-p1	DES=transcript=ETH_00031960-t26_1 gene=ETH_00031960 organism=Eimeria_tenella_strain_Houghton gene_product=hypothetical protein, conserved transcript_product=hypothetical protein, conserved location=HG675735:59845-62543(+) protein_length=658 sequence_SO=supercontig SO=protein_coding_gene is_pseudo=false GN=ETH_00031960	0	82.879	53	25	38	25	658	73	5.29	87.12	25
1.79433e+18	FALSE	High	IsMasterProtein	ETH_00008190-t26_1-p1	DES=transcript=ETH_00008190-t26_1 gene=ETH_00008190 organism=Eimeria_tenella_strain_Houghton gene_product=phosphoglucan, water dikinase protein, putative transcript_product=phosphoglucan, water dikinase protein, putative location=HG673825:22295-29922(-) protein_length=807 sequence_SO=supercontig SO=protein_coding_gene is_pseudo=false GN=ETH_00008190	0	82.671	45	24	35	23	807	86.4	5.96	82.66	24
2.51301e+18	FALSE	High	IsMasterProtein	ETH_00002120-t26_1-p1	DES=transcript=ETH_00002120-t26_1 gene=ETH_00002120 organism=Eimeria_tenella_strain_Houghton gene_product=RAS small GTpase, putative transcript_product=RAS small GTpase, putative location=HG673768:78680-81043(-) protein_length=204 sequence_SO=supercontig SO=protein_coding_gene is_pseudo=false GN=ETH_00002120	0	82.235	85	22	47	19	204	22.8	7.78	96.47	22
3.67773e+18	FALSE	High	IsMasterProtein	ETH_00011990-t26_1-p1	DES=transcript=ETH_00011990-t26_1 gene=ETH_00011990 organism=Eimeria_tenella_strain_Houghton gene_product=myosin F (TgMyoF) protein, putative transcript_product=myosin F (TgMyoF) protein, putative location=HG674866:175126-186221(+) protein_length=1470 sequence_SO=supercontig SO=protein_coding_gene is_pseudo=false GN=ETH_00011990	0	82.019	20	27	39	27	1470	159	9.04	79.27	27
-7.66615e+18	FALSE	High	IsMasterProtein	ETH_00027110-t26_1-p1	DES=transcript=ETH_00027110-t26_1 gene=ETH_00027110 organism=Eimeria_tenella_strain_Houghton gene_product=adenosylhomocysteinase, putative transcript_product=adenosylhomocysteinase, putative location=HG673774:420304-422105(-) protein_length=488 sequence_SO=supercontig SO=protein_coding_gene is_pseudo=false GN=ETH_00027110	0	81.865	42	20	48	20	488	52.4	6.29	94.24	20
-3.83905e+18	FALSE	High	IsMasterProtein	ETH_00014235-t26_1-p1	DES=transcript=ETH_00014235-t26_1 gene=ETH_00014235 organism=Eimeria_tenella_strain_Houghton gene_product=58 kDa phosphoprotein, putative transcript_product=58 kDa phosphoprotein, putative location=HG675722:98128-100371(-) protein_length=379 sequence_SO=supercontig SO=protein_coding_gene is_pseudo=false GN=ETH_00014235	0	81.785	45	19	51	19	379	41.3	5.22	95.75	19
-8.04542e+18	FALSE	High	IsMasterProtein	ETH_00010675-t26_1-p1	DES=transcript=ETH_00010675-t26_1 gene=ETH_00010675 organism=Eimeria_tenella_strain_Houghton gene_product=hypothetical protein transcript_product=hypothetical protein location=HG677919:198-1576(+) protein_length=292 sequence_SO=supercontig SO=protein_coding_gene is_pseudo=false GN=ETH_00010675	0	81.564	74	17	38	16	292	31.4	5.29	99.77	17
-4.32027e+18	FALSE	High	IsMasterProtein	ETH_00025705-t26_1-p1	DES=transcript=ETH_00025705-t26_1 gene=ETH_00025705 organism=Eimeria_tenella_strain_Houghton gene_product=thioredoxin, putative transcript_product=thioredoxin, putative location=HG675767:90543-97510(-) protein_length=1507 sequence_SO=supercontig SO=protein_coding_gene is_pseudo=false GN=ETH_00025705	0	81.476	45	25	36	25	1507	165.7	8.63	86.99	25
3.07813e+18	FALSE	High	IsMasterProtein	ETH_00032610-t26_1-p1	DES=transcript=ETH_00032610-t26_1 gene=ETH_00032610 organism=Eimeria_tenella_strain_Houghton gene_product=ribonucleoside-diphosphate reductase, large subunit, putative transcript_product=ribonucleoside-diphosphate reductase, large subunit, putative location=HG676539:1117-5658(-) protein_length=914 sequence_SO=supercontig SO=protein_coding_gene is_pseudo=false GN=ETH_00032610	0	81.359	37	30	39	30	914	100.3	7.59	72.31	30
7.16073e+18	FALSE	High	IsMasterProtein	ETH_00015470-t26_1-p1	DES=transcript=ETH_00015470-t26_1 gene=ETH_00015470 organism=Eimeria_tenella_strain_Houghton gene_product=membrane skeletal protein IMC1, putative transcript_product=membrane skeletal protein IMC1, putative location=HG675259:241872-243649(-) protein_length=435 sequence_SO=supercontig SO=protein_coding_gene is_pseudo=false GN=ETH_00015470	0	81.221	43	17	50	17	435	49.2	5.53	99.5	17
6.73121e+18	FALSE	High	IsMasterProtein	ETH_00034230-t26_1-p1	DES=transcript=ETH_00034230-t26_1 gene=ETH_00034230 organism=Eimeria_tenella_strain_Houghton gene_product=glycogen debranching enzyme, putative transcript_product=glycogen debranching enzyme, putative location=HG677513:35-2151(+) protein_length=571 sequence_SO=supercontig SO=protein_coding_gene is_pseudo=false GN=ETH_00034230	0	81.118	51	21	42	21	571	61.5	7.55	119.08	21
5.99571e+18	FALSE	High	IsMasterProtein	ETH_00029325-t26_1-p1	DES=transcript=ETH_00029325-t26_1 gene=ETH_00029325 organism=Eimeria_tenella_strain_Houghton gene_product=hypothetical protein, conserved transcript_product=hypothetical protein, conserved location=HG674134:653898-655118(-) protein_length=406 sequence_SO=supercontig SO=protein_coding_gene is_pseudo=false GN=ETH_00029325	0	81.022	46	17	36	16	406	45.4	5.38	96.71	17
7.1812e+18	FALSE	High	IsMasterProtein	ETH_00002980-t26_1-p1	DES=transcript=ETH_00002980-t26_1 gene=ETH_00002980 organism=Eimeria_tenella_strain_Houghton gene_product=DEAD/DEAH box helicase, putative transcript_product=DEAD/DEAH box helicase, putative location=HG675649:262643-272047(+) protein_length=995 sequence_SO=supercontig SO=protein_coding_gene is_pseudo=false GN=ETH_00002980	0	80.906	31	27	36	27	995	111.4	7.72	73.88	27
-8.53222e+18	FALSE	High	IsMasterProtein	ETH_00022355-t26_1-p1	DES=transcript=ETH_00022355-t26_1 gene=ETH_00022355 organism=Eimeria_tenella_strain_Houghton gene_product=aminotransferase, putative transcript_product=aminotransferase, putative location=HG675676:107877-113527(+) protein_length=669 sequence_SO=supercontig SO=protein_coding_gene is_pseudo=false GN=ETH_00022355	0	80.698	51	28	39	28	669	72.4	5.99	84.71	28
9.17266e+17	FALSE	High	IsMasterProtein	ETH_00028135-t26_1-p1	DES=transcript=ETH_00028135-t26_1 gene=ETH_00028135 organism=Eimeria_tenella_strain_Houghton gene_product=TCP-1/cpn60 family chaperonin, putative transcript_product=TCP-1/cpn60 family chaperonin, putative location=HG677972:1695-6234(+) protein_length=460 sequence_SO=supercontig SO=protein_coding_gene is_pseudo=false GN=ETH_00028135	0	80.153	54	22	44	22	460	49.4	7.81	97.59	22
1.49584e+18	FALSE	High	IsMasterProtein	ETH_00010490-t26_1-p1	DES=transcript=ETH_00010490-t26_1 gene=ETH_00010490 organism=Eimeria_tenella_strain_Houghton gene_product=interferon gamma-inducible protein 30, putative transcript_product=interferon gamma-inducible protein 30, putative location=HG675655:66995-69065(-) protein_length=342 sequence_SO=supercontig SO=protein_coding_gene is_pseudo=false GN=ETH_00010490	0	80.091	56	15	38	15	342	36.7	5.64	100.73	15
-9.36893e+16	FALSE	High	IsMasterProtein	ETH_00025495-t26_1-p1	DES=transcript=ETH_00025495-t26_1 gene=ETH_00025495 organism=Eimeria_tenella_strain_Houghton gene_product=branched-chain alpha-keto acid dehydrogenase E1 component beta chain, putative transcript_product=branched-chain alpha-keto acid dehydrogenase E1 component beta chain, putative location=HG673782:68869-73545(+) protein_length=403 sequence_SO=supercontig SO=protein_coding_gene is_pseudo=false G…	0	79.974	49	16	45	16	403	43.7	7.02	108.64	16
8.30391e+18	FALSE	High	IsMasterProtein	ETH_00019935-t26_1-p1	DES=transcript=ETH_00019935-t26_1 gene=ETH_00019935 organism=Eimeria_tenella_strain_Houghton gene_product=sushi domain-containing protein / SCR repeat-containing protein, putative transcript_product=sushi domain-containing protein / SCR repeat-containing protein, putative location=HG675163:832556-844810(-) protein_length=3497 sequence_SO=supercontig SO=protein_coding_gene is_pseudo=false GN=ETH_0…	0	79.831	12	31	34	31	3497	373.1	5.69	61.97	31
-2.32804e+18	FALSE	High	IsMasterProtein	ETH_00002975-t26_1-p1	DES=transcript=ETH_00002975-t26_1 gene=ETH_00002975 organism=Eimeria_tenella_strain_Houghton gene_product=hypothetical protein, conserved transcript_product=hypothetical protein, conserved location=HG675649:255576-262052(+) protein_length=1274 sequence_SO=supercontig SO=protein_coding_gene is_pseudo=false GN=ETH_00002975	0	79.403	29	27	34	27	1274	139.4	6.04	63.09	27
6.55333e+18	FALSE	High	IsMasterProtein	ETH_00020595-t26_1-p1	DES=transcript=ETH_00020595-t26_1 gene=ETH_00020595 organism=Eimeria_tenella_strain_Houghton gene_product=18 kDa cyclophilin, putative transcript_product=18 kDa cyclophilin, putative location=HG675716:157606-159387(-) protein_length=189 sequence_SO=supercontig SO=protein_coding_gene is_pseudo=false GN=ETH_00020595	0	79.277	71	10	62	10	189	20.5	5.83	138.91	10
3.64865e+18	FALSE	High	IsMasterProtein	ETH_00028605-t26_1-p1	DES=transcript=ETH_00028605-t26_1 gene=ETH_00028605 organism=Eimeria_tenella_strain_Houghton gene_product=TCP-1/cpn60 family chaperonin, putative transcript_product=TCP-1/cpn60 family chaperonin, putative location=HG676664:1857-7789(-) protein_length=493 sequence_SO=supercontig SO=protein_coding_gene is_pseudo=false GN=ETH_00028605	0	79.263	56	20	33	20	493	52.7	5.49	78.68	20
-7.14694e+18	FALSE	High	IsMasterProtein	ETH_00006410-t26_1-p1	DES=transcript=ETH_00006410-t26_1 gene=ETH_00006410 organism=Eimeria_tenella_strain_Houghton gene_product=hypothetical protein, conserved transcript_product=hypothetical protein, conserved location=HG673756:69526-75579(+) protein_length=1094 sequence_SO=supercontig SO=protein_coding_gene is_pseudo=false GN=ETH_00006410	0	79.149	28	26	37	26	1094	118.6	8.92	66.66	26
3.90147e+18	FALSE	High	IsMasterProtein	ETH_00024540-t26_1-p1	DES=transcript=ETH_00024540-t26_1 gene=ETH_00024540 organism=Eimeria_tenella_strain_Houghton gene_product=Os07g0515100 protein, related transcript_product=Os07g0515100 protein, related location=HG674763:288784-292776(+) protein_length=442 sequence_SO=supercontig SO=protein_coding_gene is_pseudo=false GN=ETH_00024540	0	79.098	53	22	41	22	442	50.6	5.36	73.75	22
-8.00328e+18	FALSE	High	IsMasterProtein	ETH_00011110-t26_1-p1	DES=transcript=ETH_00011110-t26_1 gene=ETH_00011110 organism=Eimeria_tenella_strain_Houghton gene_product=20 kDa cyclophilin precursor, putative transcript_product=20 kDa cyclophilin precursor, putative location=HG675688:411512-412549(+) protein_length=309 sequence_SO=supercontig SO=protein_coding_gene is_pseudo=false GN=ETH_00011110	0	79.058	36	11	57	11	309	32.4	9.04	110.92	11
-6.53261e+18	FALSE	High	IsMasterProtein	ETH_00031465-t26_1-p1	DES=transcript=ETH_00031465-t26_1 gene=ETH_00031465 organism=Eimeria_tenella_strain_Houghton gene_product=hypothetical protein, conserved transcript_product=hypothetical protein, conserved location=HG675748:377776-381092(+) protein_length=495 sequence_SO=supercontig SO=protein_coding_gene is_pseudo=false GN=ETH_00031465	0	79.015	38	17	39	17	495	53.3	7.9	82.94	17
5.28758e+18	FALSE	High	IsMasterProtein	ETH_00030100-t26_1-p1	DES=transcript=ETH_00030100-t26_1 gene=ETH_00030100 organism=Eimeria_tenella_strain_Houghton gene_product=TPR domain-containing protein, putative transcript_product=TPR domain-containing protein, putative location=HG673812:215345-218788(-) protein_length=1147 sequence_SO=supercontig SO=protein_coding_gene is_pseudo=false GN=ETH_00030100	0	78.959	26	27	32	27	1147	124.1	6.11	72.22	27
-6.22758e+18	FALSE	High	IsMasterProtein	ETH_00010345-t26_1-p1	DES=transcript=ETH_00010345-t26_1 gene=ETH_00010345 organism=Eimeria_tenella_strain_Houghton gene_product=trehalose-6-phosphate synthase domain-containing protein, putative transcript_product=trehalose-6-phosphate synthase domain-containing protein, putative location=HG673777:78-10489(+) protein_length=767 sequence_SO=supercontig SO=protein_coding_gene is_pseudo=false GN=ETH_00010345	0	78.905	36	26	34	26	767	86.7	6.06	77.7	26
2.04909e+18	FALSE	High	IsMasterProtein	ETH_00005190-t26_1-p1	DES=transcript=ETH_00005190-t26_1 gene=ETH_00005190 organism=Eimeria_tenella_strain_Houghton gene_product=Rhoptry kinase family protein ROP17, putative transcript_product=Rhoptry kinase family protein ROP17, putative location=HG673746:786999-788996(+) protein_length=665 sequence_SO=supercontig SO=protein_coding_gene is_pseudo=false GN=ETH_00005190	0	78.268	32	18	39	18	665	73.1	8.51	93.49	18
3.27652e+17	FALSE	High	IsMasterProtein	ETH_00006810-t26_1-p1	DES=transcript=ETH_00006810-t26_1 gene=ETH_00006810 organism=Eimeria_tenella_strain_Houghton gene_product=DnaJ domain-containing protein, putative transcript_product=DnaJ domain-containing protein, putative location=HG675727:71679-74809(+) protein_length=429 sequence_SO=supercontig SO=protein_coding_gene is_pseudo=false GN=ETH_00006810	0	78.005	43	20	40	20	429	48.1	6.64	76.74	20
-1.74323e+18	FALSE	High	IsMasterProtein	ETH_00010550-t26_1-p1	DES=transcript=ETH_00010550-t26_1 gene=ETH_00010550 organism=Eimeria_tenella_strain_Houghton gene_product=ATP-dependent helicase, putative transcript_product=ATP-dependent helicase, putative location=HG675655:134698-143834(-) protein_length=1339 sequence_SO=supercontig SO=protein_coding_gene is_pseudo=false GN=ETH_00010550	0	77.192	24	26	34	26	1339	147.2	7.52	71.84	26
5.94977e+18	FALSE	High	IsMasterProtein	ETH_00000170-t26_1-p1	DES=transcript=ETH_00000170-t26_1 gene=ETH_00000170 organism=Eimeria_tenella_strain_Houghton gene_product=succinate-semialdehyde dehydrogenase, putative transcript_product=succinate-semialdehyde dehydrogenase, putative location=HG675721:190758-192653(-) protein_length=631 sequence_SO=supercontig SO=protein_coding_gene is_pseudo=false GN=ETH_00000170	0	77.053	47	20	35	20	631	65.1	8.72	94.15	20
-1.13369e+18	FALSE	High	IsMasterProtein	ETH_00001690-t26_1-p1	DES=transcript=ETH_00001690-t26_1 gene=ETH_00001690 organism=Eimeria_tenella_strain_Houghton gene_product=hypothetical protein, conserved transcript_product=hypothetical protein, conserved location=HG675705:43280-45187(-) protein_length=635 sequence_SO=supercontig SO=protein_coding_gene is_pseudo=false GN=ETH_00001690	0	76.96	40	21	36	21	635	69.6	9.44	63.67	21
5.82554e+18	FALSE	High	IsMasterProtein	ETH_00021645-t26_1-p1	DES=transcript=ETH_00021645-t26_1 gene=ETH_00021645 organism=Eimeria_tenella_strain_Houghton gene_product=GTP-binding nuclear protein ran/tc4, putative transcript_product=GTP-binding nuclear protein ran/tc4, putative location=HG673765:59019-60637(+) protein_length=212 sequence_SO=supercontig SO=protein_coding_gene is_pseudo=false GN=ETH_00021645	0	76.913	70	15	42	15	212	24.4	7.97	96.11	15
-1.18669e+18	FALSE	High	IsMasterProtein	ETH_00035030-t26_1-p1	DES=transcript=ETH_00035030-t26_1 gene=ETH_00035030 organism=Eimeria_tenella_strain_Houghton gene_product=SAG family member (sag11) transcript_product=SAG family member (sag11) location=HG675164:151977-153136(-) protein_length=263 sequence_SO=supercontig SO=protein_coding_gene is_pseudo=false GN=ETH_00035030	0	76.464	72	17	43	16	263	27.9	4.69	81.97	17
-6.18393e+18	FALSE	High	IsMasterProtein	ETH_00009055-t26_1-p1	DES=transcript=ETH_00009055-t26_1 gene=ETH_00009055 organism=Eimeria_tenella_strain_Houghton gene_product=ubiquitin conjugation factor, putative transcript_product=ubiquitin conjugation factor, putative location=HG675750:60429-70607(-) protein_length=1123 sequence_SO=supercontig SO=protein_coding_gene is_pseudo=false GN=ETH_00009055	0	76.23	26	27	35	27	1123	122.2	5.99	74.7	27
-7.08697e+17	FALSE	High	IsMasterProtein	ETH_00028570-t26_1-p1	DES=transcript=ETH_00028570-t26_1 gene=ETH_00028570 organism=Eimeria_tenella_strain_Houghton gene_product=seryl-tRNA synthetase, putative transcript_product=seryl-tRNA synthetase, putative location=HG676923:3304-4752(-) protein_length=482 sequence_SO=supercontig SO=protein_coding_gene is_pseudo=false GN=ETH_00028570	0	76.051	50	22	35	22	482	54.1	7.31	78.74	22
-4.29925e+18	FALSE	High	IsMasterProtein	ETH_00034670-t26_1-p1	DES=transcript=ETH_00034670-t26_1 gene=ETH_00034670 organism=Eimeria_tenella_strain_Houghton gene_product=hypothetical protein, conserved transcript_product=hypothetical protein, conserved location=HG675627:321397-322997(-) protein_length=276 sequence_SO=supercontig SO=protein_coding_gene is_pseudo=false GN=ETH_00034670	0	75.704	60	18	37	18	276	32.1	6.07	87.3	18
-6.45261e+18	FALSE	High	IsMasterProtein	ETH_00015095-t26_1-p1	DES=transcript=ETH_00015095-t26_1 gene=ETH_00015095 organism=Eimeria_tenella_strain_Houghton gene_product=alanine dehydrogenase, putative transcript_product=alanine dehydrogenase, putative location=HG676467:1878-3558(-) protein_length=425 sequence_SO=supercontig SO=protein_coding_gene is_pseudo=false GN=ETH_00015095	0	75.555	34	9	68	9	425	43.8	6.62	191.49	9
-6.49536e+18	FALSE	High	IsMasterProtein	ETH_00016520-t26_1-p1	DES=transcript=ETH_00016520-t26_1 gene=ETH_00016520 organism=Eimeria_tenella_strain_Houghton gene_product=hypothetical protein, conserved transcript_product=hypothetical protein, conserved location=HG673813:13835-16662(-) protein_length=598 sequence_SO=supercontig SO=protein_coding_gene is_pseudo=false GN=ETH_00016520	0	75.499	34	16	47	16	598	63	4.79	120.42	16
-7.30701e+18	FALSE	High	IsMasterProtein	ETH_00035195-t26_1-p1	DES=transcript=ETH_00035195-t26_1 gene=ETH_00035195 organism=Eimeria_tenella_strain_Houghton gene_product=hypothetical protein transcript_product=hypothetical protein location=HG674333:700-15672(-) protein_length=1836 sequence_SO=supercontig SO=protein_coding_gene is_pseudo=false GN=ETH_00035195	0	75.379	20	30	32	30	1836	198.7	9.11	62.4	30
6.50325e+18	FALSE	High	IsMasterProtein	ETH_00034375-t26_1-p1	DES=transcript=ETH_00034375-t26_1 gene=ETH_00034375 organism=Eimeria_tenella_strain_Houghton gene_product=hypothetical protein, conserved transcript_product=hypothetical protein, conserved location=HG675627:26230-30060(+) protein_length=734 sequence_SO=supercontig SO=protein_coding_gene is_pseudo=false GN=ETH_00034375	0	75.138	44	21	28	21	734	76.9	5.45	81.18	21
-6.59257e+18	FALSE	High	IsMasterProtein	ETH_00012490-t26_1-p1	DES=transcript=ETH_00012490-t26_1 gene=ETH_00012490 organism=Eimeria_tenella_strain_Houghton gene_product=hypothetical protein, conserved transcript_product=hypothetical protein, conserved location=HG673773:376-9757(-) protein_length=2802 sequence_SO=supercontig SO=protein_coding_gene is_pseudo=false GN=ETH_00012490	0	75.039	12	25	33	25	2802	309.5	4.59	64.88	25
1.77738e+18	FALSE	High	IsMasterProtein	ETH_00016495-t26_1-p1	DES=transcript=ETH_00016495-t26_1 gene=ETH_00016495 organism=Eimeria_tenella_strain_Houghton gene_product=glyceraldehyde-3-phosphate dehydrogenase, putative transcript_product=glyceraldehyde-3-phosphate dehydrogenase, putative location=HG673976:9894-14090(-) protein_length=660 sequence_SO=supercontig SO=protein_coding_gene is_pseudo=false GN=ETH_00016495	0	75.004	33	18	38	18	660	69.6	5.22	77.93	18
-7.25336e+18	FALSE	High	IsMasterProtein	ETH_00005145-t26_1-p1	DES=transcript=ETH_00005145-t26_1 gene=ETH_00005145 organism=Eimeria_tenella_strain_Houghton gene_product=gamma-adaptin, putative transcript_product=gamma-adaptin, putative location=HG673746:727835-732972(-) protein_length=926 sequence_SO=supercontig SO=protein_coding_gene is_pseudo=false GN=ETH_00005145	0	74.498	38	26	35	26	926	97.7	5.63	81.44	26
6.06618e+18	FALSE	High	IsMasterProtein	ETH_00003395-t26_1-p1	DES=transcript=ETH_00003395-t26_1 gene=ETH_00003395 organism=Eimeria_tenella_strain_Houghton gene_product=glutathione reductase, putative transcript_product=glutathione reductase, putative location=HG676951:5044-7724(-) protein_length=429 sequence_SO=supercontig SO=protein_coding_gene is_pseudo=false GN=ETH_00003395	0	74.336	60	17	32	17	429	47	8.57	78.56	17
-7.81815e+18	FALSE	High	IsMasterProtein	ETH_00014910-t26_1-p1	DES=transcript=ETH_00014910-t26_1 gene=ETH_00014910 organism=Eimeria_tenella_strain_Houghton gene_product=TCP-1/cpn60 family chaperonin, putative transcript_product=TCP-1/cpn60 family chaperonin, putative location=HG675589:2135-6922(-) protein_length=655 sequence_SO=supercontig SO=protein_coding_gene is_pseudo=false GN=ETH_00014910	0	74.329	29	18	35	18	655	71.8	8.37	80.38	18
9.05436e+17	FALSE	High	IsMasterProtein	ETH_00033235-t26_1-p1	DES=transcript=ETH_00033235-t26_1 gene=ETH_00033235 organism=Eimeria_tenella_strain_Houghton gene_product=HECT type ubiquitin ligase, putative transcript_product=HECT type ubiquitin ligase, putative location=HG675730:48588-76980(-) protein_length=7333 sequence_SO=supercontig SO=protein_coding_gene is_pseudo=false GN=ETH_00033235	0	74.251	6	28	30	27	7333	770.6	7.14	60.96	28
6.93175e+18	FALSE	High	IsMasterProtein	ETH_00032295-t26_1-p1	DES=transcript=ETH_00032295-t26_1 gene=ETH_00032295 organism=Eimeria_tenella_strain_Houghton gene_product=opine dehydrogenase, putative transcript_product=opine dehydrogenase, putative location=HG675728:33554-36520(-) protein_length=463 sequence_SO=supercontig SO=protein_coding_gene is_pseudo=false GN=ETH_00032295	0	74.213	43	17	33	17	463	49.5	7.94	91.08	17
6.66288e+18	FALSE	High	IsMasterProtein	ETH_00015775-t26_1-p1	DES=transcript=ETH_00015775-t26_1 gene=ETH_00015775 organism=Eimeria_tenella_strain_Houghton gene_product=26S proteasome subunit 4, putative transcript_product=26S proteasome subunit 4, putative location=HG674344:96517-101463(-) protein_length=444 sequence_SO=supercontig SO=protein_coding_gene is_pseudo=false GN=ETH_00015775	0	74.107	51	21	35	21	444	49.3	6.11	72	21
1.31699e+18	FALSE	High	IsMasterProtein	ETH_00019200-t26_1-p1	DES=transcript=ETH_00019200-t26_1 gene=ETH_00019200 organism=Eimeria_tenella_strain_Houghton gene_product=Splicing factor 3B subunit 3, putative transcript_product=Splicing factor 3B subunit 3, putative location=HG675163:27584-36609(+) protein_length=1239 sequence_SO=supercontig SO=protein_coding_gene is_pseudo=false GN=ETH_00019200	0	73.584	25	26	35	26	1239	133.4	6.83	68.59	26
5.39362e+18	FALSE	High	IsMasterProtein	ETH_00009425-t26_1-p1	DES=transcript=ETH_00009425-t26_1 gene=ETH_00009425 organism=Eimeria_tenella_strain_Houghton gene_product=glutaminyl-tRNA synthetase, putative transcript_product=glutaminyl-tRNA synthetase, putative location=HG673821:95090-99272(+) protein_length=699 sequence_SO=supercontig SO=protein_coding_gene is_pseudo=false GN=ETH_00009425	0	73.492	35	22	33	22	699	80.3	8.07	75.73	22
-9.16287e+18	FALSE	High	IsMasterProtein	ETH_00004510-t26_1-p1	DES=transcript=ETH_00004510-t26_1 gene=ETH_00004510 organism=Eimeria_tenella_strain_Houghton gene_product=cystathionine beta-synthase, putative transcript_product=cystathionine beta-synthase, putative location=HG673776:28887-30966(-) protein_length=628 sequence_SO=supercontig SO=protein_coding_gene is_pseudo=false GN=ETH_00004510	0	73.491	46	21	33	21	628	68	5.44	83.84	21
-4.3964e+18	FALSE	High	IsMasterProtein	ETH_00028310-t26_1-p1	DES=transcript=ETH_00028310-t26_1 gene=ETH_00028310 organism=Eimeria_tenella_strain_Houghton gene_product=eukaryotic translation initiation factor 4a, putative transcript_product=eukaryotic translation initiation factor 4a, putative location=HG675673:17361-20365(+) protein_length=406 sequence_SO=supercontig SO=protein_coding_gene is_pseudo=false GN=ETH_00028310	0	73.092	50	14	46	14	406	45.8	5.85	119.07	14
5.89973e+18	FALSE	High	IsMasterProtein	ETH_00024855-t26_1-p1	DES=transcript=ETH_00024855-t26_1 gene=ETH_00024855 organism=Eimeria_tenella_strain_Houghton gene_product=40S ribosomal protein S3, putative transcript_product=40S ribosomal protein S3, putative location=HG674657:314489-316680(+) protein_length=233 sequence_SO=supercontig SO=protein_coding_gene is_pseudo=false GN=ETH_00024855	0	72.822	73	17	43	17	233	26	9.94	79.29	17
-1.57023e+18	FALSE	High	IsMasterProtein	ETH_00030005-t26_1-p1	DES=transcript=ETH_00030005-t26_1 gene=ETH_00030005 organism=Eimeria_tenella_strain_Houghton gene_product=carbamoyl phosphate synthetase II, putative transcript_product=carbamoyl phosphate synthetase II, putative location=HG673812:64487-80383(-) protein_length=1852 sequence_SO=supercontig SO=protein_coding_gene is_pseudo=false GN=ETH_00030005	0	72.807	19	28	32	28	1852	205.8	5.97	60.24	28
5.00515e+17	FALSE	High	IsMasterProtein	ETH_00022955-t26_1-p1	DES=transcript=ETH_00022955-t26_1 gene=ETH_00022955 organism=Eimeria_tenella_strain_Houghton gene_product=60S ribosomal protein L5 transcript_product=60S ribosomal protein L5 location=HG673748:42848-44848(+) protein_length=311 sequence_SO=supercontig SO=protein_coding_gene is_pseudo=false GN=ETH_00022955	0	72.774	56	19	43	19	311	35.9	9.72	74.49	19
6.8825e+18	FALSE	High	IsMasterProtein	ETH_00018515-t26_1-p1	DES=transcript=ETH_00018515-t26_1 gene=ETH_00018515 organism=Eimeria_tenella_strain_Houghton gene_product=Glucose-6-phosphate isomerase , related transcript_product=Glucose-6-phosphate isomerase , related location=HG675718:108403-114556(-) protein_length=473 sequence_SO=supercontig SO=protein_coding_gene is_pseudo=false GN=ETH_00018515	0	72.26	40	19	42	18	473	50.3	7.27	71.1	19
6.38804e+18	FALSE	High	IsMasterProtein	ETH_00021785-t26_1-p1	DES=transcript=ETH_00021785-t26_1 gene=ETH_00021785 organism=Eimeria_tenella_strain_Houghton gene_product=isoleucine-tRNA synthetase, putative transcript_product=isoleucine-tRNA synthetase, putative location=HG673761:27600-41098(+) protein_length=1018 sequence_SO=supercontig SO=protein_coding_gene is_pseudo=false GN=ETH_00021785	0	72.247	25	23	32	23	1018	116.2	6.52	66.14	23
-4.19528e+18	FALSE	High	IsMasterProtein	ETH_00011540-t26_1-p1	DES=transcript=ETH_00011540-t26_1 gene=ETH_00011540 organism=Eimeria_tenella_strain_Houghton gene_product=hypothetical protein, conserved transcript_product=hypothetical protein, conserved location=HG675579:4335-5333(+) protein_length=332 sequence_SO=supercontig SO=protein_coding_gene is_pseudo=false GN=ETH_00011540	0	72.057	47	20	38	19	332	34.6	8.98	89.77	20
-3.17302e+18	FALSE	High	IsMasterProtein	ETH_00001685-t26_1-p1	DES=transcript=ETH_00001685-t26_1 gene=ETH_00001685 organism=Eimeria_tenella_strain_Houghton gene_product=hypothetical protein, conserved transcript_product=hypothetical protein, conserved location=HG675705:39965-41605(-) protein_length=546 sequence_SO=supercontig SO=protein_coding_gene is_pseudo=false GN=ETH_00001685	0	71.907	43	24	32	23	546	61.6	9.5	58.07	24
4.83599e+18	FALSE	High	IsMasterProtein	ETH_00007310-t26_1-p1	DES=transcript=ETH_00007310-t26_1 gene=ETH_00007310 organism=Eimeria_tenella_strain_Houghton gene_product=ubiquitin carboxyl-terminal hydrolase, putative transcript_product=ubiquitin carboxyl-terminal hydrolase, putative location=HG675628:273673-276974(-) protein_length=609 sequence_SO=supercontig SO=protein_coding_gene is_pseudo=false GN=ETH_00007310	0	71.768	48	22	32	22	609	65.1	6.01	75.36	22
3.83448e+18	FALSE	High	IsMasterProtein	ETH_00024700-t26_1-p1	DES=transcript=ETH_00024700-t26_1 gene=ETH_00024700 organism=Eimeria_tenella_strain_Houghton gene_product=hypothetical protein, conserved transcript_product=hypothetical protein, conserved location=HG674657:98541-100705(-) protein_length=462 sequence_SO=supercontig SO=protein_coding_gene is_pseudo=false GN=ETH_00024700	0	71.595	64	21	33	21	462	48.7	8.13	92.46	21
1.74264e+18	FALSE	High	IsMasterProtein	ETH_00013045-t26_1-p1	DES=transcript=ETH_00013045-t26_1 gene=ETH_00013045 organism=Eimeria_tenella_strain_Houghton gene_product=asparaginyl-tRNA synthetase, putative transcript_product=asparaginyl-tRNA synthetase, putative location=HG673747:200174-202400(+) protein_length=516 sequence_SO=supercontig SO=protein_coding_gene is_pseudo=false GN=ETH_00013045	0	71.285	39	21	34	21	516	57.7	6.35	72.23	21
2.11647e+18	FALSE	High	IsMasterProtein	ETH_00013940-t26_1-p1	DES=transcript=ETH_00013940-t26_1 gene=ETH_00013940 organism=Eimeria_tenella_strain_Houghton gene_product=vacuolar sorting protein 35, putative transcript_product=vacuolar sorting protein 35, putative location=HG675738:38945-45186(-) protein_length=867 sequence_SO=supercontig SO=protein_coding_gene is_pseudo=false GN=ETH_00013940	0	71.134	31	22	31	22	867	95.9	6.05	61.51	22
-8.0835e+18	FALSE	High	IsMasterProtein	ETH_00022480-t26_1-p1	DES=transcript=ETH_00022480-t26_1 gene=ETH_00022480 organism=Eimeria_tenella_strain_Houghton gene_product=ATP-dependent helicase, putaive, putative transcript_product=ATP-dependent helicase, putaive, putative location=HG675676:258358-260518(-) protein_length=390 sequence_SO=supercontig SO=protein_coding_gene is_pseudo=false GN=ETH_00022480	0	71.128	52	23	34	23	390	44.3	6.55	67.43	23
6.38366e+17	FALSE	High	IsMasterProtein	ETH_00019440-t26_1-p1	DES=transcript=ETH_00019440-t26_1 gene=ETH_00019440 organism=Eimeria_tenella_strain_Houghton gene_product=vacuolar ATP synthase subunit e, putative transcript_product=vacuolar ATP synthase subunit e, putative location=HG675163:301045-302326(+) protein_length=238 sequence_SO=supercontig SO=protein_coding_gene is_pseudo=false GN=ETH_00019440	0	70.799	69	18	37	18	238	26.6	8.57	83.45	18
3.98795e+18	FALSE	High	IsMasterProtein	ETH_00032500-t26_1-p1	DES=transcript=ETH_00032500-t26_1 gene=ETH_00032500 organism=Eimeria_tenella_strain_Houghton gene_product=hypothetical protein transcript_product=hypothetical protein location=HG677951:3256-6770(-) protein_length=502 sequence_SO=supercontig SO=protein_coding_gene is_pseudo=false GN=ETH_00032500	0	70.787	51	20	29	20	502	55.8	5.85	74.15	20
-1.71636e+17	FALSE	High	IsMasterProtein	ETH_00018820-t26_1-p1	DES=transcript=ETH_00018820-t26_1 gene=ETH_00018820 organism=Eimeria_tenella_strain_Houghton gene_product=SAG family member transcript_product=SAG family member location=HG677339:5729-6852(-) protein_length=257 sequence_SO=supercontig SO=protein_coding_gene is_pseudo=false GN=ETH_00018820	0	70.588	58	13	45	6	257	27.1	5.64	90.95	13
-6.26447e+18	FALSE	High	IsMasterProtein	ETH_00008560-t26_1-p1	DES=transcript=ETH_00008560-t26_1 gene=ETH_00008560 organism=Eimeria_tenella_strain_Houghton gene_product=intracellular protease, putative transcript_product=intracellular protease, putative location=HG675758:159709-174890(+) protein_length=1808 sequence_SO=supercontig SO=protein_coding_gene is_pseudo=false GN=ETH_00008560	0	70.489	11	16	52	16	1808	191	6.19	129.41	16
1.18237e+18	FALSE	High	IsMasterProtein	ETH_00026655-t26_1-p1	DES=transcript=ETH_00026655-t26_1 gene=ETH_00026655 organism=Eimeria_tenella_strain_Houghton gene_product=citrate synthase, putative transcript_product=citrate synthase, putative location=HG673835:352168-354796(+) protein_length=346 sequence_SO=supercontig SO=protein_coding_gene is_pseudo=false GN=ETH_00026655	0	70.42	69	18	31	18	346	38	8.79	68.91	18
8.75326e+18	FALSE	High	IsMasterProtein	ETH_00010985-t26_1-p1	DES=transcript=ETH_00010985-t26_1 gene=ETH_00010985 organism=Eimeria_tenella_strain_Houghton gene_product=AFG3 ATPase family protein, putative transcript_product=AFG3 ATPase family protein, putative location=HG675688:279526-286502(+) protein_length=1205 sequence_SO=supercontig SO=protein_coding_gene is_pseudo=false GN=ETH_00010985	0	70.414	21	25	34	25	1205	131.6	8.4	48.24	25
8.39388e+18	FALSE	High	IsMasterProtein	ETH_00027645-t26_1-p1	DES=transcript=ETH_00027645-t26_1 gene=ETH_00027645 organism=Eimeria_tenella_strain_Houghton gene_product=haloacid dehalogenase-like hydrolase domain-containing protein, putative transcript_product=haloacid dehalogenase-like hydrolase domain-containing protein, putative location=HG673767:72387-73271(-) protein_length=294 sequence_SO=supercontig SO=protein_coding_gene is_pseudo=false GN=ETH_000276…	0	70.287	80	15	32	15	294	31.3	5.52	92.36	15
-8.57464e+16	FALSE	High	IsMasterProtein	ETH_00038350-t26_1-p1	DES=transcript=ETH_00038350-t26_1 gene=ETH_00038350 organism=Eimeria_tenella_strain_Houghton gene_product=eukaryotic translation initiation factor 3 subunit 10, putative transcript_product=eukaryotic translation initiation factor 3 subunit 10, putative location=HG674588:851-3231(+) protein_length=460 sequence_SO=supercontig SO=protein_coding_gene is_pseudo=false GN=ETH_00038350	0	70.071	62	21	28	21	460	51.3	7.9	89.73	21
-4.27709e+18	FALSE	High	IsMasterProtein	ETH_00006965-t26_1-p1	DES=transcript=ETH_00006965-t26_1 gene=ETH_00006965 organism=Eimeria_tenella_strain_Houghton gene_product=P-type Ca(2+)-ATPase, putative transcript_product=P-type Ca(2+)-ATPase, putative location=HG675712:118-7738(-) protein_length=837 sequence_SO=supercontig SO=protein_coding_gene is_pseudo=false GN=ETH_00006965	0	69.741	35	25	29	25	837	85.3	7.12	76.86	25
-7.658e+18	FALSE	High	IsMasterProtein	ETH_00022410-t26_1-p1	DES=transcript=ETH_00022410-t26_1 gene=ETH_00022410 organism=Eimeria_tenella_strain_Houghton gene_product=60S ribosomal protein L3, putative transcript_product=60S ribosomal protein L3, putative location=HG675676:182192-185143(-) protein_length=388 sequence_SO=supercontig SO=protein_coding_gene is_pseudo=false GN=ETH_00022410	0	69.378	50	22	43	22	388	44	10.27	58.98	22
-5.45959e+18	FALSE	High	IsMasterProtein	ETH_00021830-t26_1-p1	DES=transcript=ETH_00021830-t26_1 gene=ETH_00021830 organism=Eimeria_tenella_strain_Houghton gene_product=glutamine synthetase, putative transcript_product=glutamine synthetase, putative location=HG673761:79398-83129(-) protein_length=550 sequence_SO=supercontig SO=protein_coding_gene is_pseudo=false GN=ETH_00021830	0	69.369	37	17	31	17	550	58.6	7.21	77.31	17
-1.65775e+18	FALSE	High	IsMasterProtein	ETH_00017420-t26_1-p1	DES=transcript=ETH_00017420-t26_1 gene=ETH_00017420 organism=Eimeria_tenella_strain_Houghton gene_product=prohibitin, putative transcript_product=prohibitin, putative location=HG678010:3309-5801(+) protein_length=287 sequence_SO=supercontig SO=protein_coding_gene is_pseudo=false GN=ETH_00017420	0	69.358	72	17	32	17	287	31.9	9.51	62.95	17
-7.03732e+18	FALSE	High	IsMasterProtein	ETH_00024340-t26_1-p1	DES=transcript=ETH_00024340-t26_1 gene=ETH_00024340 organism=Eimeria_tenella_strain_Houghton gene_product=fructose-1,6-bisphosphatase, putative transcript_product=fructose-1,6-bisphosphatase, putative location=HG674763:102220-105083(+) protein_length=346 sequence_SO=supercontig SO=protein_coding_gene is_pseudo=false GN=ETH_00024340	0	69.286	54	15	35	15	346	37.8	6.46	71.66	15
3.05547e+18	FALSE	High	IsMasterProtein	ETH_00007210-t26_1-p1	DES=transcript=ETH_00007210-t26_1 gene=ETH_00007210 organism=Eimeria_tenella_strain_Houghton gene_product=hypothetical protein, conserved transcript_product=hypothetical protein, conserved location=HG675628:173932-178780(-) protein_length=1223 sequence_SO=supercontig SO=protein_coding_gene is_pseudo=false GN=ETH_00007210	0	69.28	21	21	29	21	1223	133.2	7.23	65.09	21
1.826e+18	FALSE	High	IsMasterProtein	ETH_00011830-t26_1-p1	DES=transcript=ETH_00011830-t26_1 gene=ETH_00011830 organism=Eimeria_tenella_strain_Houghton gene_product=Superoxide dismutase , related transcript_product=Superoxide dismutase , related location=HG675579:291550-292971(+) protein_length=214 sequence_SO=supercontig SO=protein_coding_gene is_pseudo=false GN=ETH_00011830	0	69.023	83	13	46	13	214	23.7	6.64	97.38	13
7.30161e+18	FALSE	High	IsMasterProtein	ETH_00009330-t26_1-p1	DES=transcript=ETH_00009330-t26_1 gene=ETH_00009330 organism=Eimeria_tenella_strain_Houghton gene_product=heat shock protein 90, putative transcript_product=heat shock protein 90, putative location=HG678096:597-1944(+) protein_length=346 sequence_SO=supercontig SO=protein_coding_gene is_pseudo=false GN=ETH_00009330	0	68.874	47	14	49	14	346	39.6	4.96	87.18	14
1.73208e+18	FALSE	High	IsMasterProtein	ETH_00033485-t26_1-p1	DES=transcript=ETH_00033485-t26_1 gene=ETH_00033485 organism=Eimeria_tenella_strain_Houghton gene_product=vacuoloar ATP synthase subunit D, putative transcript_product=vacuoloar ATP synthase subunit D, putative location=HG677999:636-4972(-) protein_length=393 sequence_SO=supercontig SO=protein_coding_gene is_pseudo=false GN=ETH_00033485	0	68.865	51	19	29	19	393	44.5	5.34	60.63	19
-1.69158e+18	FALSE	High	IsMasterProtein	ETH_00030930-t26_1-p1	DES=transcript=ETH_00030930-t26_1 gene=ETH_00030930 organism=Eimeria_tenella_strain_Houghton gene_product=hypothetical protein, conserved transcript_product=hypothetical protein, conserved location=HG673763:316797-318503(-) protein_length=568 sequence_SO=supercontig SO=protein_coding_gene is_pseudo=false GN=ETH_00030930	0	68.322	27	13	88	13	568	58.2	4.68	246.86	13
-6.1377e+18	FALSE	High	IsMasterProtein	ETH_00015900-t26_1-p1	DES=transcript=ETH_00015900-t26_1 gene=ETH_00015900 organism=Eimeria_tenella_strain_Houghton gene_product=hypothetical protein transcript_product=hypothetical protein location=HG674344:227408-231742(+) protein_length=788 sequence_SO=supercontig SO=protein_coding_gene is_pseudo=false GN=ETH_00015900	0	68.292	31	23	33	22	788	86.8	7.91	60.48	23
-5.16085e+18	FALSE	High	IsMasterProtein	ETH_00027685-t26_1-p1	DES=transcript=ETH_00027685-t26_1 gene=ETH_00027685 organism=Eimeria_tenella_strain_Houghton gene_product=eukaryotic translation initiation factor 3 subunit 7, putative transcript_product=eukaryotic translation initiation factor 3 subunit 7, putative location=HG673752:18780-24090(-) protein_length=571 sequence_SO=supercontig SO=protein_coding_gene is_pseudo=false GN=ETH_00027685	0	68.202	36	19	38	19	571	64.9	6.51	77.52	19
-3.69128e+18	FALSE	High	IsMasterProtein	ETH_00009690-t26_1-p1	DES=transcript=ETH_00009690-t26_1 gene=ETH_00009690 organism=Eimeria_tenella_strain_Houghton gene_product=saccharopine dehydrogenase, putative transcript_product=saccharopine dehydrogenase, putative location=HG673820:8309-11574(+) protein_length=467 sequence_SO=supercontig SO=protein_coding_gene is_pseudo=false GN=ETH_00009690	0	68.108	38	13	35	13	467	50.9	8.41	91.04	13
-3.48477e+18	FALSE	High	IsMasterProtein	ETH_00030515-t26_1-p1	DES=transcript=ETH_00030515-t26_1 gene=ETH_00030515 organism=Eimeria_tenella_strain_Houghton gene_product=hypothetical protein, conserved transcript_product=hypothetical protein, conserved location=HG673775:19481-28829(+) protein_length=1971 sequence_SO=supercontig SO=protein_coding_gene is_pseudo=false GN=ETH_00030515	0	68.037	15	23	30	23	1971	204.8	6.6	62.57	23
-4.14347e+18	FALSE	High	IsMasterProtein	ETH_00012265-t26_1-p1	DES=transcript=ETH_00012265-t26_1 gene=ETH_00012265 organism=Eimeria_tenella_strain_Houghton gene_product=60S ribosomal protein L9, putative transcript_product=60S ribosomal protein L9, putative location=HG674968:143038-144455(+) protein_length=190 sequence_SO=supercontig SO=protein_coding_gene is_pseudo=false GN=ETH_00012265	0	68.029	72	17	38	17	190	21.6	9.92	60.3	17
1.6188e+18	FALSE	High	IsMasterProtein	ETH_00001050-t26_1-p1	DES=transcript=ETH_00001050-t26_1 gene=ETH_00001050 organism=Eimeria_tenella_strain_Houghton gene_product=hypothetical protein, conserved transcript_product=hypothetical protein, conserved location=HG673792:37830-40493(+) protein_length=605 sequence_SO=supercontig SO=protein_coding_gene is_pseudo=false GN=ETH_00001050	0	67.971	41	21	30	21	605	63.6	6.48	64.64	21
1.52632e+18	FALSE	High	IsMasterProtein	ETH_00012915-t26_1-p1	DES=transcript=ETH_00012915-t26_1 gene=ETH_00012915 organism=Eimeria_tenella_strain_Houghton gene_product=hypothetical protein, conserved transcript_product=hypothetical protein, conserved location=HG673747:61554-67536(-) protein_length=587 sequence_SO=supercontig SO=protein_coding_gene is_pseudo=false GN=ETH_00012915	0	67.815	38	17	37	17	587	64.2	6.81	81.39	17
3.54306e+18	FALSE	High	IsMasterProtein	ETH_00032875-t26_1-p1	DES=transcript=ETH_00032875-t26_1 gene=ETH_00032875 organism=Eimeria_tenella_strain_Houghton gene_product=26S proteasome AAA-ATPase subunit RPT1, putative transcript_product=26S proteasome AAA-ATPase subunit RPT1, putative location=HG675848:306-3090(+) protein_length=267 sequence_SO=supercontig SO=protein_coding_gene is_pseudo=false GN=ETH_00032875	0	67.78	69	17	35	16	267	29.5	8.31	73.69	17
2.42018e+18	FALSE	High	IsMasterProtein	ETH_00026650-t26_1-p1	DES=transcript=ETH_00026650-t26_1 gene=ETH_00026650 organism=Eimeria_tenella_strain_Houghton gene_product=activated protein kinase c receptor transcript_product=activated protein kinase c receptor location=HG673835:348438-350996(+) protein_length=318 sequence_SO=supercontig SO=protein_coding_gene is_pseudo=false GN=ETH_00026650	0	67.676	67	16	38	16	318	35	6.16	80.3	16
-7.22264e+18	FALSE	High	IsMasterProtein	ETH_00011725-t26_1-p1	DES=transcript=ETH_00011725-t26_1 gene=ETH_00011725 organism=Eimeria_tenella_strain_Houghton gene_product=hypothetical protein transcript_product=hypothetical protein location=HG675579:188988-195847(-) protein_length=1182 sequence_SO=supercontig SO=protein_coding_gene is_pseudo=false GN=ETH_00011725	0	67.653	27	26	32	26	1182	125.7	8.66	64.2	26
6.45135e+18	FALSE	High	IsMasterProtein	ETH_00011140-t26_1-p1	DES=transcript=ETH_00011140-t26_1 gene=ETH_00011140 organism=Eimeria_tenella_strain_Houghton gene_product=coatomer delta subunit, putative transcript_product=coatomer delta subunit, putative location=HG675688:458114-461520(-) protein_length=551 sequence_SO=supercontig SO=protein_coding_gene is_pseudo=false GN=ETH_00011140	0	67.518	36	17	31	17	551	60.5	5.81	69.54	17
-8.66084e+18	FALSE	High	IsMasterProtein	ETH_00024570-t26_1-p1	DES=transcript=ETH_00024570-t26_1 gene=ETH_00024570 organism=Eimeria_tenella_strain_Houghton gene_product=hypothetical protein, conserved transcript_product=hypothetical protein, conserved location=HG674763:337071-339581(+) protein_length=572 sequence_SO=supercontig SO=protein_coding_gene is_pseudo=false GN=ETH_00024570	0	67.485	37	17	30	17	572	62.7	8.28	69.73	17
1.94093e+18	FALSE	High	IsMasterProtein	ETH_00001520-t26_1-p1	DES=transcript=ETH_00001520-t26_1 gene=ETH_00001520 organism=Eimeria_tenella_strain_Houghton gene_product=hypothetical protein, conserved transcript_product=hypothetical protein, conserved location=HG673769:5011-9363(+) protein_length=1212 sequence_SO=supercontig SO=protein_coding_gene is_pseudo=false GN=ETH_00001520	0	67.379	22	22	29	22	1212	139.7	6.99	52.07	22
-2.13959e+18	FALSE	High	IsMasterProtein	ETH_00002955-t26_1-p1	DES=transcript=ETH_00002955-t26_1 gene=ETH_00002955 organism=Eimeria_tenella_strain_Houghton gene_product=multisynthetase complex auxiliary component p43, putative transcript_product=multisynthetase complex auxiliary component p43, putative location=HG675649:243905-247046(-) protein_length=437 sequence_SO=supercontig SO=protein_coding_gene is_pseudo=false GN=ETH_00002955	0	67.015	51	19	35	19	437	47.9	7.88	82.83	19
-5.06683e+18	FALSE	High	IsMasterProtein	ETH_00016025-t26_1-p1	DES=transcript=ETH_00016025-t26_1 gene=ETH_00016025 organism=Eimeria_tenella_strain_Houghton gene_product=hypothetical protein, conserved transcript_product=hypothetical protein, conserved location=HG673831:2704-9702(-) protein_length=777 sequence_SO=supercontig SO=protein_coding_gene is_pseudo=false GN=ETH_00016025	0	66.617	30	20	29	20	777	83.9	7.37	58.58	20
-6.90401e+18	FALSE	High	IsMasterProtein	ETH_00015380-t26_1-p1	DES=transcript=ETH_00015380-t26_1 gene=ETH_00015380 organism=Eimeria_tenella_strain_Houghton gene_product=hypothetical protein, conserved transcript_product=hypothetical protein, conserved location=HG675259:156301-162023(-) protein_length=1018 sequence_SO=supercontig SO=protein_coding_gene is_pseudo=false GN=ETH_00015380	0	66.583	22	19	30	19	1018	102.9	4.82	80.7	19
5.18218e+18	FALSE	High	IsMasterProtein	ETH_00005715-t26_1-p1	DES=transcript=ETH_00005715-t26_1 gene=ETH_00005715 organism=Eimeria_tenella_strain_Houghton gene_product=hypothetical protein, conserved transcript_product=hypothetical protein, conserved location=HG675415:146881-150119(-) protein_length=550 sequence_SO=supercontig SO=protein_coding_gene is_pseudo=false GN=ETH_00005715	0	66.55	39	18	34	18	550	59.5	7.36	68.19	18
-9.17394e+18	FALSE	High	IsMasterProtein	ETH_00018360-t26_1-p1	DES=transcript=ETH_00018360-t26_1 gene=ETH_00018360 organism=Eimeria_tenella_strain_Houghton gene_product=hypothetical protein, conserved transcript_product=hypothetical protein, conserved location=HG675749:114251-118978(-) protein_length=561 sequence_SO=supercontig SO=protein_coding_gene is_pseudo=false GN=ETH_00018360	0	66.52	31	22	38	21	561	62.8	5.92	68.03	22
2.76819e+18	FALSE	High	IsMasterProtein	ETH_00024155-t26_1-p1	DES=transcript=ETH_00024155-t26_1 gene=ETH_00024155 organism=Eimeria_tenella_strain_Houghton gene_product=cystathionine beta-lyase, putative transcript_product=cystathionine beta-lyase, putative location=HG675525:289425-291120(+) protein_length=422 sequence_SO=supercontig SO=protein_coding_gene is_pseudo=false GN=ETH_00024155	0	66.362	54	15	33	15	422	45.7	6.87	77.23	15
1.0447e+18	FALSE	High	IsMasterProtein	ETH_00008505-t26_1-p1	DES=transcript=ETH_00008505-t26_1 gene=ETH_00008505 organism=Eimeria_tenella_strain_Houghton gene_product=hypothetical protein, conserved transcript_product=hypothetical protein, conserved location=HG675758:91536-102426(+) protein_length=2316 sequence_SO=supercontig SO=protein_coding_gene is_pseudo=false GN=ETH_00008505	0	66.149	13	24	27	24	2316	250.2	6.58	54.9	24
-3.60549e+18	FALSE	High	IsMasterProtein	ETH_00021755-t26_1-p1	DES=transcript=ETH_00021755-t26_1 gene=ETH_00021755 organism=Eimeria_tenella_strain_Houghton gene_product=hypothetical protein, conserved transcript_product=hypothetical protein, conserved location=HG673795:49698-65391(+) protein_length=2816 sequence_SO=supercontig SO=protein_coding_gene is_pseudo=false GN=ETH_00021755	0	65.921	12	25	31	25	2816	292.2	9.01	58.31	25
-7.49228e+18	FALSE	High	IsMasterProtein	ETH_00021595-t26_1-p1	DES=transcript=ETH_00021595-t26_1 gene=ETH_00021595 organism=Eimeria_tenella_strain_Houghton gene_product=TCP-1/cpn60 family chaperonin, putative transcript_product=TCP-1/cpn60 family chaperonin, putative location=HG676191:527-2559(+) protein_length=297 sequence_SO=supercontig SO=protein_coding_gene is_pseudo=false GN=ETH_00021595	0	65.864	59	17	37	17	297	32.4	9.11	83.83	17
-8.50979e+18	FALSE	High	IsMasterProtein	ETH_00021005-t26_1-p1	DES=transcript=ETH_00021005-t26_1 gene=ETH_00021005 organism=Eimeria_tenella_strain_Houghton gene_product=plectin, putative transcript_product=plectin, putative location=HG675067:125724-133843(+) protein_length=1756 sequence_SO=supercontig SO=protein_coding_gene is_pseudo=false GN=ETH_00021005	0	65.795	16	24	26	24	1756	199.1	5.05	57.6	24
-3.82891e+18	FALSE	High	IsMasterProtein	ETH_00027030-t26_1-p1	DES=transcript=ETH_00027030-t26_1 gene=ETH_00027030 organism=Eimeria_tenella_strain_Houghton gene_product=selenophosphate synthetase, putative transcript_product=selenophosphate synthetase, putative location=HG673774:320678-327727(+) protein_length=1229 sequence_SO=supercontig SO=protein_coding_gene is_pseudo=false GN=ETH_00027030	0	65.442	25	24	29	24	1229	129.4	7.49	60.06	24
-5.73903e+18	FALSE	High	IsMasterProtein	ETH_00021000-t26_1-p1	DES=transcript=ETH_00021000-t26_1 gene=ETH_00021000 organism=Eimeria_tenella_strain_Houghton gene_product=hypothetical protein, conserved transcript_product=hypothetical protein, conserved location=HG675067:119862-122914(+) protein_length=764 sequence_SO=supercontig SO=protein_coding_gene is_pseudo=false GN=ETH_00021000	0	65.298	40	22	28	22	764	82.6	7.09	58.84	22
8.57712e+18	FALSE	High	IsMasterProtein	ETH_00005005-t26_1-p1	DES=transcript=ETH_00005005-t26_1 gene=ETH_00005005 organism=Eimeria_tenella_strain_Houghton gene_product=ATP-binding cassette sub-family F member 1, putative transcript_product=ATP-binding cassette sub-family F member 1, putative location=HG673746:553884-560605(-) protein_length=762 sequence_SO=supercontig SO=protein_coding_gene is_pseudo=false GN=ETH_00005005	0	65.284	33	22	28	22	762	84.9	5.71	59.17	22
5.77422e+17	FALSE	High	IsMasterProtein	ETH_00024100-t26_1-p1	DES=transcript=ETH_00024100-t26_1 gene=ETH_00024100 organism=Eimeria_tenella_strain_Houghton gene_product=splicing factor 3B subunit 1, putative transcript_product=splicing factor 3B subunit 1, putative location=HG675525:228406-233823(-) protein_length=1288 sequence_SO=supercontig SO=protein_coding_gene is_pseudo=false GN=ETH_00024100	0	65.171	20	22	29	22	1288	141.1	6.43	54.23	22
-4.71864e+18	FALSE	High	IsMasterProtein	ETH_00028715-t26_1-p1	DES=transcript=ETH_00028715-t26_1 gene=ETH_00028715 organism=Eimeria_tenella_strain_Houghton gene_product=CMGC kinase, GSK family TgPK3, putative transcript_product=CMGC kinase, GSK family TgPK3, putative location=HG674134:25102-28250(-) protein_length=408 sequence_SO=supercontig SO=protein_coding_gene is_pseudo=false GN=ETH_00028715	0	65.074	56	18	38	17	408	45.1	6.79	81.25	18
9.0679e+18	FALSE	High	IsMasterProtein	ETH_00022375-t26_1-p1	DES=transcript=ETH_00022375-t26_1 gene=ETH_00022375 organism=Eimeria_tenella_strain_Houghton gene_product=patatin-like phospholipase domain-containing protein, putative transcript_product=patatin-like phospholipase domain-containing protein, putative location=HG675676:139438-145267(+) protein_length=944 sequence_SO=supercontig SO=protein_coding_gene is_pseudo=false GN=ETH_00022375	0	64.948	31	23	30	23	944	102.1	5.71	56.81	23
-2.86453e+17	FALSE	High	IsMasterProtein	ETH_00016500-t26_1-p1	DES=transcript=ETH_00016500-t26_1 gene=ETH_00016500 organism=Eimeria_tenella_strain_Houghton gene_product=MIF4G domain-containing protein, putative transcript_product=MIF4G domain-containing protein, putative location=HG673976:15458-21217(-) protein_length=1035 sequence_SO=supercontig SO=protein_coding_gene is_pseudo=false GN=ETH_00016500	0	64.85	33	20	25	20	1035	109	9.5	65.73	20
-2.3768e+18	FALSE	High	IsMasterProtein	ETH_00024765-t26_1-p1	DES=transcript=ETH_00024765-t26_1 gene=ETH_00024765 organism=Eimeria_tenella_strain_Houghton gene_product=cysteine repeat modular protein, putative transcript_product=cysteine repeat modular protein, putative location=HG674657:173114-202656(+) protein_length=6681 sequence_SO=supercontig SO=protein_coding_gene is_pseudo=false GN=ETH_00024765	0	64.782	5	28	30	28	6681	729.8	5.11	50.89	28
-8.71942e+18	FALSE	High	IsMasterProtein	ETH_00008880-t26_1-p1	DES=transcript=ETH_00008880-t26_1 gene=ETH_00008880 organism=Eimeria_tenella_strain_Houghton gene_product=60S ribosomal protein L7a, putative transcript_product=60S ribosomal protein L7a, putative location=HG675758:541861-543997(-) protein_length=272 sequence_SO=supercontig SO=protein_coding_gene is_pseudo=false GN=ETH_00008880	0	64.692	50	18	31	18	272	30.6	10.35	56.33	18
7.18608e+18	FALSE	High	IsMasterProtein	ETH_00026330-t26_1-p1	DES=transcript=ETH_00026330-t26_1 gene=ETH_00026330 organism=Eimeria_tenella_strain_Houghton gene_product=importin alpha, putative transcript_product=importin alpha, putative location=HG674322:6276-16371(+) protein_length=1786 sequence_SO=supercontig SO=protein_coding_gene is_pseudo=false GN=ETH_00026330	0	64.67	12	16	30	16	1786	183.4	7.18	77.68	16
-2.38447e+18	FALSE	High	IsMasterProtein	ETH_00028335-t26_1-p1	DES=transcript=ETH_00028335-t26_1 gene=ETH_00028335 organism=Eimeria_tenella_strain_Houghton gene_product=malate dehydrogenase, putative transcript_product=malate dehydrogenase, putative location=HG675673:50254-53443(-) protein_length=317 sequence_SO=supercontig SO=protein_coding_gene is_pseudo=false GN=ETH_00028335	0	64.64	56	13	30	13	317	33.8	6.92	78.62	13
-7.75611e+18	FALSE	High	IsMasterProtein	ETH_00027865-t26_1-p1	DES=transcript=ETH_00027865-t26_1 gene=ETH_00027865 organism=Eimeria_tenella_strain_Houghton gene_product=Zgc:110343, related transcript_product=Zgc:110343, related location=HG675746:5138-6502(+) protein_length=275 sequence_SO=supercontig SO=protein_coding_gene is_pseudo=false GN=ETH_00027865	0	64.613	46	9	45	9	275	28.4	8.4	108.8	9
9.08363e+18	FALSE	High	IsMasterProtein	ETH_00003730-t26_1-p1	DES=transcript=ETH_00003730-t26_1 gene=ETH_00003730 organism=Eimeria_tenella_strain_Houghton gene_product=SAG family member transcript_product=SAG family member location=HG678334:2439-3573(-) protein_length=254 sequence_SO=supercontig SO=protein_coding_gene is_pseudo=false GN=ETH_00003730	0	64.503	51	12	42	5	254	26.6	5.67	84.87	12
-5.53727e+18	FALSE	High	IsMasterProtein	ETH_00007435-t26_1-p1	DES=transcript=ETH_00007435-t26_1 gene=ETH_00007435 organism=Eimeria_tenella_strain_Houghton gene_product=hypothetical protein, conserved transcript_product=hypothetical protein, conserved location=HG675611:177230-181191(-) protein_length=1067 sequence_SO=supercontig SO=protein_coding_gene is_pseudo=false GN=ETH_00007435	0	64.481	24	23	28	23	1067	118.2	8.72	52.31	23
6.87047e+18	FALSE	High	IsMasterProtein	ETH_00031225-t26_1-p1	DES=transcript=ETH_00031225-t26_1 gene=ETH_00031225 organism=Eimeria_tenella_strain_Houghton gene_product=sybindin-like family domain-containing protein, putative transcript_product=sybindin-like family domain-containing protein, putative location=HG675748:112210-123190(-) protein_length=1958 sequence_SO=supercontig SO=protein_coding_gene is_pseudo=false GN=ETH_00031225	0	64.328	16	23	25	23	1958	205.4	6.54	62.72	23
-9.19512e+18	FALSE	High	IsMasterProtein	ETH_00007315-t26_1-p1	DES=transcript=ETH_00007315-t26_1 gene=ETH_00007315 organism=Eimeria_tenella_strain_Houghton gene_product=hypothetical protein, conserved transcript_product=hypothetical protein, conserved location=HG675628:279554-281197(+) protein_length=547 sequence_SO=supercontig SO=protein_coding_gene is_pseudo=false GN=ETH_00007315	0	64.026	32	14	50	13	547	59	5.16	86.35	14
3.18459e+17	FALSE	High	IsMasterProtein	ETH_00019860-t26_1-p1	DES=transcript=ETH_00019860-t26_1 gene=ETH_00019860 organism=Eimeria_tenella_strain_Houghton gene_product=GE19232, related transcript_product=GE19232, related location=HG675163:761129-764462(+) protein_length=559 sequence_SO=supercontig SO=protein_coding_gene is_pseudo=false GN=ETH_00019860	0	64.017	38	21	26	21	559	60.9	5.68	61.45	21
-8.12973e+18	FALSE	High	IsMasterProtein	ETH_00019375-t26_1-p1	DES=transcript=ETH_00019375-t26_1 gene=ETH_00019375 organism=Eimeria_tenella_strain_Houghton gene_product=sec7 domain-containing protein, putative transcript_product=sec7 domain-containing protein, putative location=HG675163:208796-220463(-) protein_length=2746 sequence_SO=supercontig SO=protein_coding_gene is_pseudo=false GN=ETH_00019375	0	63.973	11	24	27	24	2746	293.7	6.7	53.27	24
8.60765e+18	FALSE	High	IsMasterProtein	ETH_00029105-t26_1-p1	DES=transcript=ETH_00029105-t26_1 gene=ETH_00029105 organism=Eimeria_tenella_strain_Houghton gene_product=eukaryotic translation initiation factor 2A, putative transcript_product=eukaryotic translation initiation factor 2A, putative location=HG674134:393650-398987(+) protein_length=630 sequence_SO=supercontig SO=protein_coding_gene is_pseudo=false GN=ETH_00029105	0	63.812	42	21	27	21	630	68	8.46	68.62	21
-2.09717e+18	FALSE	High	IsMasterProtein	ETH_00012925-t26_1-p1	DES=transcript=ETH_00012925-t26_1 gene=ETH_00012925 organism=Eimeria_tenella_strain_Houghton gene_product=26S proteasome regulatory ATPase subunit, putative transcript_product=26S proteasome regulatory ATPase subunit, putative location=HG673747:70074-73863(-) protein_length=402 sequence_SO=supercontig SO=protein_coding_gene is_pseudo=false GN=ETH_00012925	0	63.778	53	19	27	18	402	45.2	8.43	55	19
1.41838e+18	FALSE	High	IsMasterProtein	ETH_00018980-t26_1-p1	DES=transcript=ETH_00018980-t26_1 gene=ETH_00018980 organism=Eimeria_tenella_strain_Houghton gene_product=DnaJ domain-containing protein, putative transcript_product=DnaJ domain-containing protein, putative location=HG675479:133209-136961(+) protein_length=599 sequence_SO=supercontig SO=protein_coding_gene is_pseudo=false GN=ETH_00018980	0	63.689	43	16	24	16	599	66.2	9.28	78.26	16
-3.74534e+18	FALSE	High	IsMasterProtein	ETH_00023895-t26_1-p1	DES=transcript=ETH_00023895-t26_1 gene=ETH_00023895 organism=Eimeria_tenella_strain_Houghton gene_product=thioredoxin domain-containing protein, putative transcript_product=thioredoxin domain-containing protein, putative location=HG676827:14-4334(-) protein_length=532 sequence_SO=supercontig SO=protein_coding_gene is_pseudo=false GN=ETH_00023895	0	63.64	40	16	27	16	532	56.9	5.36	61.66	16
8.36159e+18	FALSE	High	IsMasterProtein	ETH_00022875-t26_1-p1	DES=transcript=ETH_00022875-t26_1 gene=ETH_00022875 organism=Eimeria_tenella_strain_Houghton gene_product=E3 ubiquitin-protein ligase HUWE1, related transcript_product=E3 ubiquitin-protein ligase HUWE1, related location=HG675773:35-4410(-) protein_length=1412 sequence_SO=supercontig SO=protein_coding_gene is_pseudo=false GN=ETH_00022875	0	63.566	21	21	25	21	1412	144.1	6.51	63.8	21
-2.6854e+18	FALSE	High	IsMasterProtein	ETH_00006010-t26_1-p1	DES=transcript=ETH_00006010-t26_1 gene=ETH_00006010 organism=Eimeria_tenella_strain_Houghton gene_product=hypothetical protein, conserved transcript_product=hypothetical protein, conserved location=HG675342:31803-34559(+) protein_length=838 sequence_SO=supercontig SO=protein_coding_gene is_pseudo=false GN=ETH_00006010	0	63.43	36	20	23	20	838	81.3	4.75	62.7	20
3.1202e+18	FALSE	High	IsMasterProtein	ETH_00030030-t26_1-p1	DES=transcript=ETH_00030030-t26_1 gene=ETH_00030030 organism=Eimeria_tenella_strain_Houghton gene_product=hypothetical protein, conserved transcript_product=hypothetical protein, conserved location=HG673812:112092-114068(-) protein_length=216 sequence_SO=supercontig SO=protein_coding_gene is_pseudo=false GN=ETH_00030030	0	63.389	77	15	39	15	216	24.1	7.5	87.24	15
-5.31219e+18	FALSE	High	IsMasterProtein	ETH_00020380-t26_1-p1	DES=transcript=ETH_00020380-t26_1 gene=ETH_00020380 organism=Eimeria_tenella_strain_Houghton gene_product=TPR domain-containing protein, putative transcript_product=TPR domain-containing protein, putative location=HG678175:154524-159066(+) protein_length=694 sequence_SO=supercontig SO=protein_coding_gene is_pseudo=false GN=ETH_00020380	0	63.351	34	18	27	18	694	73.4	7.2	70.01	18
-6.06192e+18	FALSE	High	IsMasterProtein	ETH_00027135-t26_1-p1	DES=transcript=ETH_00027135-t26_1 gene=ETH_00027135 organism=Eimeria_tenella_strain_Houghton gene_product=small heat shock protein 20, putative transcript_product=small heat shock protein 20, putative location=HG673774:439383-442135(-) protein_length=185 sequence_SO=supercontig SO=protein_coding_gene is_pseudo=false GN=ETH_00027135	0	63.227	81	13	31	13	185	20.7	5.99	80.84	13
-7.21641e+18	FALSE	High	IsMasterProtein	ETH_00022975-t26_1-p1	DES=transcript=ETH_00022975-t26_1 gene=ETH_00022975 organism=Eimeria_tenella_strain_Houghton gene_product=40S ribosomal protein S7, putative transcript_product=40S ribosomal protein S7, putative location=HG673748:68416-69370(-) protein_length=195 sequence_SO=supercontig SO=protein_coding_gene is_pseudo=false GN=ETH_00022975	0	63.154	72	16	40	16	195	22.3	9.7	79.94	16
8.43433e+18	FALSE	High	IsMasterProtein	ETH_00017140-t26_1-p1	DES=transcript=ETH_00017140-t26_1 gene=ETH_00017140 organism=Eimeria_tenella_strain_Houghton gene_product=inosine-5'-monophosphate dehydrogenase transcript_product=inosine-5'-monophosphate dehydrogenase location=HG674448:302429-304951(-) protein_length=500 sequence_SO=supercontig SO=protein_coding_gene is_pseudo=false GN=ETH_00017140	0	63.12	41	17	28	17	500	53.4	8.7	52.29	17
8e+18	FALSE	High	IsMasterProtein	ETH_00003235-t26_1-p1	DES=transcript=ETH_00003235-t26_1 gene=ETH_00003235 organism=Eimeria_tenella_strain_Houghton gene_product=hypothetical protein, conserved transcript_product=hypothetical protein, conserved location=HG673758:69465-84269(-) protein_length=4275 sequence_SO=supercontig SO=protein_coding_gene is_pseudo=false GN=ETH_00003235	0	63.048	7	23	26	23	4275	451.5	6.15	66.52	23
-4.02448e+18	FALSE	High	IsMasterProtein	ETH_00029300-t26_1-p1	DES=transcript=ETH_00029300-t26_1 gene=ETH_00029300 organism=Eimeria_tenella_strain_Houghton gene_product=X-prolyl aminopeptidase, putative transcript_product=X-prolyl aminopeptidase, putative location=HG674134:624079-629712(-) protein_length=767 sequence_SO=supercontig SO=protein_coding_gene is_pseudo=false GN=ETH_00029300	0	62.891	36	21	26	21	767	84.7	6.71	64.29	21
6.26121e+18	FALSE	High	IsMasterProtein	ETH_00029720-t26_1-p1	DES=transcript=ETH_00029720-t26_1 gene=ETH_00029720 organism=Eimeria_tenella_strain_Houghton gene_product=hydroxyacylglutathione hydrolase, putative transcript_product=hydroxyacylglutathione hydrolase, putative location=HG674134:1061207-1063990(+) protein_length=264 sequence_SO=supercontig SO=protein_coding_gene is_pseudo=false GN=ETH_00029720	0	62.448	87	17	31	17	264	29.1	6.68	78.29	17
-5.75709e+18	FALSE	High	IsMasterProtein	ETH_00031260-t26_1-p1	DES=transcript=ETH_00031260-t26_1 gene=ETH_00031260 organism=Eimeria_tenella_strain_Houghton gene_product=Chromosome II, complete genome, related transcript_product=Chromosome II, complete genome, related location=HG675748:162223-163800(-) protein_length=291 sequence_SO=supercontig SO=protein_coding_gene is_pseudo=false GN=ETH_00031260	0	62.194	53	16	34	16	291	33.4	8.19	72.19	16
-6.98872e+18	FALSE	High	IsMasterProtein	ETH_00029665-t26_1-p1	DES=transcript=ETH_00029665-t26_1 gene=ETH_00029665 organism=Eimeria_tenella_strain_Houghton gene_product=heat shock protein 40, putative transcript_product=heat shock protein 40, putative location=HG674134:1011230-1014556(-) protein_length=337 sequence_SO=supercontig SO=protein_coding_gene is_pseudo=false GN=ETH_00029665	0	62.012	53	19	36	19	337	37.2	9.23	52.6	19
-3.8272e+18	FALSE	High	IsMasterProtein	ETH_00012125-t26_1-p1	DES=transcript=ETH_00012125-t26_1 gene=ETH_00012125 organism=Eimeria_tenella_strain_Houghton gene_product=hypothetical protein transcript_product=hypothetical protein location=HG673779:82718-87558(-) protein_length=1163 sequence_SO=supercontig SO=protein_coding_gene is_pseudo=false GN=ETH_00012125	0	61.845	20	23	32	21	1163	132.6	7.99	63.03	23
8.54886e+18	FALSE	High	IsMasterProtein	ETH_00006075-t26_1-p1	DES=transcript=ETH_00006075-t26_1 gene=ETH_00006075 organism=Eimeria_tenella_strain_Houghton gene_product=hypothetical protein, conserved transcript_product=hypothetical protein, conserved location=HG675342:99750-101237(-) protein_length=341 sequence_SO=supercontig SO=protein_coding_gene is_pseudo=false GN=ETH_00006075	0	61.705	47	12	30	12	341	36.8	6	91.56	12
8.0188e+18	FALSE	High	IsMasterProtein	ETH_00024915-t26_1-p1	DES=transcript=ETH_00024915-t26_1 gene=ETH_00024915 organism=Eimeria_tenella_strain_Houghton gene_product=phenylalanyl-tRNA synthetase beta chain, putative transcript_product=phenylalanyl-tRNA synthetase beta chain, putative location=HG673921:2914-9133(-) protein_length=753 sequence_SO=supercontig SO=protein_coding_gene is_pseudo=false GN=ETH_00024915	0	61.574	29	21	27	21	753	82.2	6	60.47	21
-7.90011e+16	FALSE	High	IsMasterProtein	ETH_00025735-t26_1-p1	DES=transcript=ETH_00025735-t26_1 gene=ETH_00025735 organism=Eimeria_tenella_strain_Houghton gene_product=oocyst wall protein COWP, putative transcript_product=oocyst wall protein COWP, putative location=HG675767:118896-120298(+) protein_length=446 sequence_SO=supercontig SO=protein_coding_gene is_pseudo=false GN=ETH_00025735	0	61.487	50	18	34	18	446	48.3	5.53	70.74	18
-3.3221e+18	FALSE	High	IsMasterProtein	ETH_00005370-t26_1-p1	DES=transcript=ETH_00005370-t26_1 gene=ETH_00005370 organism=Eimeria_tenella_strain_Houghton gene_product=UDP-N-acetyl-D-galactosamine:polypeptide N-acetylgalactosaminyltransferase T3, putative transcript_product=UDP-N-acetyl-D-galactosamine:polypeptide N-acetylgalactosaminyltransferase T3, putative location=HG673746:994916-998663(+) protein_length=655 sequence_SO=supercontig SO=protein_coding_ge…	0	61.218	34	19	27	19	655	71.9	6.71	51.15	19
2.74557e+18	FALSE	High	IsMasterProtein	ETH_00035055-t26_1-p1	DES=transcript=ETH_00035055-t26_1 gene=ETH_00035055 organism=Eimeria_tenella_strain_Houghton gene_product=CMGC kinase, MAPK family TgMAPK2, putative transcript_product=CMGC kinase, MAPK family TgMAPK2, putative location=HG675164:179611-184448(+) protein_length=598 sequence_SO=supercontig SO=protein_coding_gene is_pseudo=false GN=ETH_00035055	0	60.948	32	17	29	17	598	65	8.95	54.66	17
8.8516e+17	FALSE	High	IsMasterProtein	ETH_00026095-t26_1-p1	DES=transcript=ETH_00026095-t26_1 gene=ETH_00026095 organism=Eimeria_tenella_strain_Houghton gene_product=coatomer beta subunit, putative transcript_product=coatomer beta subunit, putative location=HG675667:12-7349(-) protein_length=753 sequence_SO=supercontig SO=protein_coding_gene is_pseudo=false GN=ETH_00026095	0	60.865	25	16	26	16	753	79.8	5.87	57.51	16
-8.53774e+18	FALSE	High	IsMasterProtein	ETH_00012830-t26_1-p1	DES=transcript=ETH_00012830-t26_1 gene=ETH_00012830 organism=Eimeria_tenella_strain_Houghton gene_product=ATP-dependent RNA helicase DDX family protein, putative transcript_product=ATP-dependent RNA helicase DDX family protein, putative location=HG676500:7663-15385(+) protein_length=822 sequence_SO=supercontig SO=protein_coding_gene is_pseudo=false GN=ETH_00012830	0	60.77	27	19	25	19	822	86.4	7.31	55.75	19
1.53034e+18	FALSE	High	IsMasterProtein	ETH_00003260-t26_1-p1	DES=transcript=ETH_00003260-t26_1 gene=ETH_00003260 organism=Eimeria_tenella_strain_Houghton gene_product=ubiquitin carboxyl-terminal hydrolase, putative transcript_product=ubiquitin carboxyl-terminal hydrolase, putative location=HG673758:99567-111062(+) protein_length=1193 sequence_SO=supercontig SO=protein_coding_gene is_pseudo=false GN=ETH_00003260	0	60.729	24	22	25	22	1193	130	6.39	54.77	22
6.51947e+18	FALSE	High	IsMasterProtein	ETH_00014395-t26_1-p1	DES=transcript=ETH_00014395-t26_1 gene=ETH_00014395 organism=Eimeria_tenella_strain_Houghton gene_product=hypothetical protein transcript_product=hypothetical protein location=HG675701:119211-126765(-) protein_length=801 sequence_SO=supercontig SO=protein_coding_gene is_pseudo=false GN=ETH_00014395	0	60.465	38	23	26	23	801	87.6	8.44	53.9	23
-5.49303e+18	FALSE	High	IsMasterProtein	ETH_00009705-t26_1-p1	DES=transcript=ETH_00009705-t26_1 gene=ETH_00009705 organism=Eimeria_tenella_strain_Houghton gene_product=hypothetical protein, conserved transcript_product=hypothetical protein, conserved location=HG673820:19766-23258(+) protein_length=776 sequence_SO=supercontig SO=protein_coding_gene is_pseudo=false GN=ETH_00009705	0	60.456	33	16	24	16	776	84.8	7.23	68.27	16
2.64947e+18	FALSE	High	IsMasterProtein	ETH_00025665-t26_1-p1	DES=transcript=ETH_00025665-t26_1 gene=ETH_00025665 organism=Eimeria_tenella_strain_Houghton gene_product=aconitate hydratase, putative transcript_product=aconitate hydratase, putative location=HG675767:34963-40149(-) protein_length=902 sequence_SO=supercontig SO=protein_coding_gene is_pseudo=false GN=ETH_00025665	0	60.417	28	24	30	22	902	98	6	59.79	24
-2.52202e+18	FALSE	High	IsMasterProtein	ETH_00012505-t26_1-p1	DES=transcript=ETH_00012505-t26_1 gene=ETH_00012505 organism=Eimeria_tenella_strain_Houghton gene_product=hypothetical protein, conserved transcript_product=hypothetical protein, conserved location=HG673773:19940-22394(+) protein_length=415 sequence_SO=supercontig SO=protein_coding_gene is_pseudo=false GN=ETH_00012505	0	60.373	43	16	27	16	415	46	7.55	56.23	16
9.18033e+18	FALSE	High	IsMasterProtein	ETH_00012115-t26_1-p1	DES=transcript=ETH_00012115-t26_1 gene=ETH_00012115 organism=Eimeria_tenella_strain_Houghton gene_product=hypothetical protein, conserved transcript_product=hypothetical protein, conserved location=HG673779:72231-77053(-) protein_length=664 sequence_SO=supercontig SO=protein_coding_gene is_pseudo=false GN=ETH_00012115	0	60.155	33	18	28	18	664	73.3	8.19	58.65	18
7.54044e+18	FALSE	High	IsMasterProtein	ETH_00011330-t26_1-p1	DES=transcript=ETH_00011330-t26_1 gene=ETH_00011330 organism=Eimeria_tenella_strain_Houghton gene_product=SERPIN1 protein transcript_product=SERPIN1 protein location=HG675688:673237-674484(+) protein_length=415 sequence_SO=supercontig SO=protein_coding_gene is_pseudo=false GN=ETH_00011330	0	60.128	40	17	27	17	415	45.4	5.44	53.7	17
-6.02994e+18	FALSE	High	IsMasterProtein	ETH_00033140-t26_1-p1	DES=transcript=ETH_00033140-t26_1 gene=ETH_00033140 organism=Eimeria_tenella_strain_Houghton gene_product=hypothetical protein, conserved transcript_product=hypothetical protein, conserved location=HG675757:121188-128903(-) protein_length=1714 sequence_SO=supercontig SO=protein_coding_gene is_pseudo=false GN=ETH_00033140	0	60.071	17	21	26	21	1714	185	7.08	66.05	21
-2.91151e+18	FALSE	High	IsMasterProtein	ETH_00026805-t26_1-p1	DES=transcript=ETH_00026805-t26_1 gene=ETH_00026805 organism=Eimeria_tenella_strain_Houghton gene_product=1-acyl-sn-glycerol-3-phosphate acyltransferase, putative transcript_product=1-acyl-sn-glycerol-3-phosphate acyltransferase, putative location=HG673774:36524-39447(+) protein_length=284 sequence_SO=supercontig SO=protein_coding_gene is_pseudo=false GN=ETH_00026805	0	59.992	63	13	25	13	284	31.6	9.41	60.92	13
8.79931e+18	FALSE	High	IsMasterProtein	ETH_00024835-t26_1-p1	DES=transcript=ETH_00024835-t26_1 gene=ETH_00024835 organism=Eimeria_tenella_strain_Houghton gene_product=40S ribosomal protein S2, putative transcript_product=40S ribosomal protein S2, putative location=HG674657:280296-282584(-) protein_length=267 sequence_SO=supercontig SO=protein_coding_gene is_pseudo=false GN=ETH_00024835	0	59.658	61	14	38	14	267	29.2	10.43	61.56	14
-2.44529e+18	FALSE	High	IsMasterProtein	ETH_00022950-t26_1-p1	DES=transcript=ETH_00022950-t26_1 gene=ETH_00022950 organism=Eimeria_tenella_strain_Houghton gene_product=regulator of chromosome condensation domain-containing protein, putative transcript_product=regulator of chromosome condensation domain-containing protein, putative location=HG673748:37280-38944(-) protein_length=554 sequence_SO=supercontig SO=protein_coding_gene is_pseudo=false GN=ETH_000229…	0	59.562	36	17	27	17	554	56	8.07	60.3	17
-8.48275e+18	FALSE	High	IsMasterProtein	ETH_00002780-t26_1-p1	DES=transcript=ETH_00002780-t26_1 gene=ETH_00002780 organism=Eimeria_tenella_strain_Houghton gene_product=N-acetylgalactosaminyl transferase (Fragment) transcript_product=N-acetylgalactosaminyl transferase (Fragment) location=HG675649:46231-52222(-) protein_length=797 sequence_SO=supercontig SO=protein_coding_gene is_pseudo=false GN=ETH_00002780	0	59.398	30	18	24	18	797	89.1	8.38	61.1	18
7.9739e+18	FALSE	High	IsMasterProtein	ETH_00019730-t26_1-p1	DES=transcript=ETH_00019730-t26_1 gene=ETH_00019730 organism=Eimeria_tenella_strain_Houghton gene_product=serine/threonine protein phosphatase, putative transcript_product=serine/threonine protein phosphatase, putative location=HG675163:665849-669475(+) protein_length=987 sequence_SO=supercontig SO=protein_coding_gene is_pseudo=false GN=ETH_00019730	0	59.347	28	23	26	23	987	108.3	4.96	57.48	23
-5.22229e+18	FALSE	High	IsMasterProtein	ETH_00011455-t26_1-p1	DES=transcript=ETH_00011455-t26_1 gene=ETH_00011455 organism=Eimeria_tenella_strain_Houghton gene_product=mitochondrial carrier protein, putative transcript_product=mitochondrial carrier protein, putative location=HG677929:883-1350(+) protein_length=94 sequence_SO=supercontig SO=protein_coding_gene is_pseudo=false GN=ETH_00011455	0	59.34	85	8	33	8	94	10.8	9.6	61.57	8
-9.14253e+18	FALSE	High	IsMasterProtein	ETH_00009780-t26_1-p1	DES=transcript=ETH_00009780-t26_1 gene=ETH_00009780 organism=Eimeria_tenella_strain_Houghton gene_product=26s proteasome regulatory complex subunit,putative transcript_product=26s proteasome regulatory complex subunit,putative location=HG675108:1525-8262(+) protein_length=401 sequence_SO=supercontig SO=protein_coding_gene is_pseudo=false GN=ETH_00009780	0	59.227	53	22	37	22	401	45.8	7.33	62.56	22
-2.34363e+18	FALSE	High	IsMasterProtein	ETH_00002275-t26_1-p1	DES=transcript=ETH_00002275-t26_1 gene=ETH_00002275 organism=Eimeria_tenella_strain_Houghton gene_product=1,4-alpha-glucan branching enzyme, putative transcript_product=1,4-alpha-glucan branching enzyme, putative location=HG675759:71861-77294(-) protein_length=1016 sequence_SO=supercontig SO=protein_coding_gene is_pseudo=false GN=ETH_00002275	0	59.16	25	21	29	21	1016	115.1	6.18	47.18	21
-2.03299e+17	FALSE	High	IsMasterProtein	ETH_00008785-t26_1-p1	DES=transcript=ETH_00008785-t26_1 gene=ETH_00008785 organism=Eimeria_tenella_strain_Houghton gene_product=proteasome subunit alpha type 1, putative transcript_product=proteasome subunit alpha type 1, putative location=HG675758:358135-360498(+) protein_length=262 sequence_SO=supercontig SO=protein_coding_gene is_pseudo=false GN=ETH_00008785	0	58.54	66	13	29	13	262	28.6	7.24	76.92	13
-3.54588e+18	FALSE	High	IsMasterProtein	ETH_00003230-t26_1-p1	DES=transcript=ETH_00003230-t26_1 gene=ETH_00003230 organism=Eimeria_tenella_strain_Houghton gene_product=hypothetical protein, conserved transcript_product=hypothetical protein, conserved location=HG673758:68124-69342(+) protein_length=270 sequence_SO=supercontig SO=protein_coding_gene is_pseudo=false GN=ETH_00003230	0	58.516	35	13	63	13	270	29.3	6.92	106.25	13
4.6079e+18	FALSE	High	IsMasterProtein	ETH_00033170-t26_1-p1	DES=transcript=ETH_00033170-t26_1 gene=ETH_00033170 organism=Eimeria_tenella_strain_Houghton gene_product=Calmodulin-like domain protein kinase isoform 2 transcript_product=Calmodulin-like domain protein kinase isoform 2 location=HG678189:133-4413(+) protein_length=291 sequence_SO=supercontig SO=protein_coding_gene is_pseudo=false GN=ETH_00033170	0	58.391	49	15	36	15	291	33.2	5.19	61.16	15
-6.32783e+18	FALSE	High	IsMasterProtein	ETH_00031660-t26_1-p1	DES=transcript=ETH_00031660-t26_1 gene=ETH_00031660 organism=Eimeria_tenella_strain_Houghton gene_product=hypothetical protein, conserved transcript_product=hypothetical protein, conserved location=HG675748:572215-573019(-) protein_length=188 sequence_SO=supercontig SO=protein_coding_gene is_pseudo=false GN=ETH_00031660	0	58.284	56	7	37	7	188	20.5	4.44	101.83	7
-8.28609e+18	FALSE	High	IsMasterProtein	ETH_00007025-t26_1-p1	DES=transcript=ETH_00007025-t26_1 gene=ETH_00007025 organism=Eimeria_tenella_strain_Houghton gene_product=Eukaryotic translation initiation factor 3 subunit B, related transcript_product=Eukaryotic translation initiation factor 3 subunit B, related location=HG675684:4389-7894(-) protein_length=445 sequence_SO=supercontig SO=protein_coding_gene is_pseudo=false GN=ETH_00007025	0	58.247	43	17	26	14	445	52.5	6.07	53.44	17
6.45899e+18	FALSE	High	IsMasterProtein	ETH_00024805-t26_1-p1	DES=transcript=ETH_00024805-t26_1 gene=ETH_00024805 organism=Eimeria_tenella_strain_Houghton gene_product=Coronin, related transcript_product=Coronin, related location=HG674657:254469-259262(-) protein_length=612 sequence_SO=supercontig SO=protein_coding_gene is_pseudo=false GN=ETH_00024805	0	58.201	41	22	26	22	612	67.2	7.17	44.81	22
3.42096e+18	FALSE	High	IsMasterProtein	ETH_00034365-t26_1-p1	DES=transcript=ETH_00034365-t26_1 gene=ETH_00034365 organism=Eimeria_tenella_strain_Houghton gene_product=DnaJ domain-containing protein, putative transcript_product=DnaJ domain-containing protein, putative location=HG675627:11167-17428(+) protein_length=820 sequence_SO=supercontig SO=protein_coding_gene is_pseudo=false GN=ETH_00034365	0	58.001	30	18	24	18	820	88.3	9.03	63.57	18
6.40064e+18	FALSE	High	IsMasterProtein	ETH_00002840-t26_1-p1	DES=transcript=ETH_00002840-t26_1 gene=ETH_00002840 organism=Eimeria_tenella_strain_Houghton gene_product=phosphate carrier protein, putative transcript_product=phosphate carrier protein, putative location=HG675649:127796-130686(+) protein_length=360 sequence_SO=supercontig SO=protein_coding_gene is_pseudo=false GN=ETH_00002840	0	57.997	47	14	36	14	360	38.8	9.45	70.73	14
-3.13e+18	FALSE	High	IsMasterProtein	ETH_00014360-t26_1-p1	DES=transcript=ETH_00014360-t26_1 gene=ETH_00014360 organism=Eimeria_tenella_strain_Houghton gene_product=glycerol-3-phosphate acyltransferase, putative transcript_product=glycerol-3-phosphate acyltransferase, putative location=HG675701:35428-43755(+) protein_length=951 sequence_SO=supercontig SO=protein_coding_gene is_pseudo=false GN=ETH_00014360	0	57.916	28	24	30	24	951	102.4	8.28	65.26	24
-3.72578e+17	FALSE	High	IsMasterProtein	ETH_00032300-t26_1-p1	DES=transcript=ETH_00032300-t26_1 gene=ETH_00032300 organism=Eimeria_tenella_strain_Houghton gene_product=hypothetical protein, conserved transcript_product=hypothetical protein, conserved location=HG675728:37411-39283(-) protein_length=456 sequence_SO=supercontig SO=protein_coding_gene is_pseudo=false GN=ETH_00032300	0	57.89	46	14	27	14	456	44.6	10.26	59.72	14
5.59577e+18	FALSE	High	IsMasterProtein	ETH_00001650-t26_1-p1	DES=transcript=ETH_00001650-t26_1 gene=ETH_00001650 organism=Eimeria_tenella_strain_Houghton gene_product=importin-alpha re-exporter, putative transcript_product=importin-alpha re-exporter, putative location=HG675705:306-8597(+) protein_length=1448 sequence_SO=supercontig SO=protein_coding_gene is_pseudo=false GN=ETH_00001650	0	57.57	19	23	27	23	1448	165.2	5.15	46.1	23
3.73892e+18	FALSE	High	IsMasterProtein	ETH_00002170-t26_1-p1	DES=transcript=ETH_00002170-t26_1 gene=ETH_00002170 organism=Eimeria_tenella_strain_Houghton gene_product=hypothetical protein, conserved transcript_product=hypothetical protein, conserved location=HG678366:834-3908(-) protein_length=386 sequence_SO=supercontig SO=protein_coding_gene is_pseudo=false GN=ETH_00002170	0	57.545	51	16	29	16	386	42.6	8.48	47.7	16
4.90017e+18	FALSE	High	IsMasterProtein	ETH_00029760-t26_1-p1	DES=transcript=ETH_00029760-t26_1 gene=ETH_00029760 organism=Eimeria_tenella_strain_Houghton gene_product=myosin heavy chain, putative transcript_product=myosin heavy chain, putative location=HG674134:1092460-1099317(-) protein_length=1353 sequence_SO=supercontig SO=protein_coding_gene is_pseudo=false GN=ETH_00029760	0	57.534	15	23	26	23	1353	153.9	5.48	42.32	23
-7.22643e+18	FALSE	High	IsMasterProtein	ETH_00030440-t26_1-p1	DES=transcript=ETH_00030440-t26_1 gene=ETH_00030440 organism=Eimeria_tenella_strain_Houghton gene_product=hypothetical protein, conserved transcript_product=hypothetical protein, conserved location=HG673787:28879-29301(-) protein_length=140 sequence_SO=supercontig SO=protein_coding_gene is_pseudo=false GN=ETH_00030440	0	57.194	74	15	42	15	140	13.9	5.64	74.81	15
-1.70449e+18	FALSE	High	IsMasterProtein	ETH_00013835-t26_1-p1	DES=transcript=ETH_00013835-t26_1 gene=ETH_00013835 organism=Eimeria_tenella_strain_Houghton gene_product=oxoacyl-ACP reductase, putative transcript_product=oxoacyl-ACP reductase, putative location=HG675740:117324-119851(-) protein_length=347 sequence_SO=supercontig SO=protein_coding_gene is_pseudo=false GN=ETH_00013835	0	57.14	50	14	32	14	347	35.9	8.72	70.8	14
5.47501e+18	FALSE	High	IsMasterProtein	ETH_00015190-t26_1-p1	DES=transcript=ETH_00015190-t26_1 gene=ETH_00015190 organism=Eimeria_tenella_strain_Houghton gene_product=translation initiation factor eIF-5A, putative transcript_product=translation initiation factor eIF-5A, putative location=HG674009:2496-2981(-) protein_length=161 sequence_SO=supercontig SO=protein_coding_gene is_pseudo=false GN=ETH_00015190	0	56.831	64	12	42	12	161	17.3	5.59	87.58	12
-5.21914e+18	FALSE	High	IsMasterProtein	ETH_00021610-t26_1-p1	DES=transcript=ETH_00021610-t26_1 gene=ETH_00021610 organism=Eimeria_tenella_strain_Houghton gene_product=ubiquitin-activating enzyme e1, putative transcript_product=ubiquitin-activating enzyme e1, putative location=HG675959:166-3013(+) protein_length=553 sequence_SO=supercontig SO=protein_coding_gene is_pseudo=false GN=ETH_00021610	0	56.776	39	14	24	14	553	58.6	5.11	67.03	14
-1.52185e+18	FALSE	High	IsMasterProtein	ETH_00032340-t26_1-p1	DES=transcript=ETH_00032340-t26_1 gene=ETH_00032340 organism=Eimeria_tenella_strain_Houghton gene_product=importin subunit beta-1, putative transcript_product=importin subunit beta-1, putative location=HG675728:159601-166209(-) protein_length=1008 sequence_SO=supercontig SO=protein_coding_gene is_pseudo=false GN=ETH_00032340	0	56.766	22	17	26	17	1008	108.4	4.94	60.57	17
7.55202e+18	FALSE	High	IsMasterProtein	ETH_00020350-t26_1-p1	DES=transcript=ETH_00020350-t26_1 gene=ETH_00020350 organism=Eimeria_tenella_strain_Houghton gene_product=hypothetical protein, conserved transcript_product=hypothetical protein, conserved location=HG678175:124940-129323(+) protein_length=577 sequence_SO=supercontig SO=protein_coding_gene is_pseudo=false GN=ETH_00020350	0	56.761	39	20	25	20	577	61.1	6.74	55.06	20
-6.10016e+17	FALSE	High	IsMasterProtein	ETH_00009420-t26_1-p1	DES=transcript=ETH_00009420-t26_1 gene=ETH_00009420 organism=Eimeria_tenella_strain_Houghton gene_product=ubiquitin-transferase domain containing protein, putative transcript_product=ubiquitin-transferase domain containing protein, putative location=HG673821:82055-92708(+) protein_length=1494 sequence_SO=supercontig SO=protein_coding_gene is_pseudo=false GN=ETH_00009420	0	56.759	16	23	28	23	1494	161.6	6.33	36.65	23
-3.40383e+18	FALSE	High	IsMasterProtein	ETH_00014155-t26_1-p1	DES=transcript=ETH_00014155-t26_1 gene=ETH_00014155 organism=Eimeria_tenella_strain_Houghton gene_product=hypothetical protein, conserved transcript_product=hypothetical protein, conserved location=HG678068:3332-6028(-) protein_length=567 sequence_SO=supercontig SO=protein_coding_gene is_pseudo=false GN=ETH_00014155	0	56.748	29	16	24	16	567	65.3	6.3	64.9	16
4.1075e+18	FALSE	High	IsMasterProtein	ETH_00010865-t26_1-p1	DES=transcript=ETH_00010865-t26_1 gene=ETH_00010865 organism=Eimeria_tenella_strain_Houghton gene_product=SAG family member transcript_product=SAG family member location=HG675688:144112-145249(+) protein_length=262 sequence_SO=supercontig SO=protein_coding_gene is_pseudo=false GN=ETH_00010865	0	56.679	50	13	29	11	262	27.6	5.26	65.13	13
-6.8685e+18	FALSE	High	IsMasterProtein	ETH_00010595-t26_1-p1	DES=transcript=ETH_00010595-t26_1 gene=ETH_00010595 organism=Eimeria_tenella_strain_Houghton gene_product=adenylate kinase, putative transcript_product=adenylate kinase, putative location=HG675655:196138-197916(-) protein_length=253 sequence_SO=supercontig SO=protein_coding_gene is_pseudo=false GN=ETH_00010595	0	56.569	58	13	33	13	253	28	8.4	64.96	13
3.05643e+18	FALSE	High	IsMasterProtein	ETH_00025575-t26_1-p1	DES=transcript=ETH_00025575-t26_1 gene=ETH_00025575 organism=Eimeria_tenella_strain_Houghton gene_product=hypothetical protein transcript_product=hypothetical protein location=HG675909:57-2869(-) protein_length=573 sequence_SO=supercontig SO=protein_coding_gene is_pseudo=false GN=ETH_00025575	0	56.557	34	13	28	13	573	60.8	9.83	65.6	13
-8.32667e+18	FALSE	High	IsMasterProtein	ETH_00025640-t26_1-p1	DES=transcript=ETH_00025640-t26_1 gene=ETH_00025640 organism=Eimeria_tenella_strain_Houghton gene_product=thrombospondin type 1 domain-containing protein, putative transcript_product=thrombospondin type 1 domain-containing protein, putative location=HG675767:3026-16135(-) protein_length=2240 sequence_SO=supercontig SO=protein_coding_gene is_pseudo=false GN=ETH_00025640	0	56.155	13	23	26	23	2240	244.9	5.01	42.29	23
-1.78432e+18	FALSE	High	IsMasterProtein	ETH_00040380-t26_1-p1	DES=transcript=ETH_00040380-t26_1 gene=ETH_00040380 organism=Eimeria_tenella_strain_Houghton gene_product=aspartyl-tRNA synthetase, putative transcript_product=aspartyl-tRNA synthetase, putative location=HG676752:930-2312(-) protein_length=186 sequence_SO=supercontig SO=protein_coding_gene is_pseudo=false GN=ETH_00040380	0	56.101	79	14	25	14	186	21.1	6.35	49.95	14
6.92281e+18	FALSE	High	IsMasterProtein	ETH_00011410-t26_1-p1	DES=transcript=ETH_00011410-t26_1 gene=ETH_00011410 organism=Eimeria_tenella_strain_Houghton gene_product=proteasome subunit alpha type 5, putative transcript_product=proteasome subunit alpha type 5, putative location=HG678025:1116-5355(+) protein_length=261 sequence_SO=supercontig SO=protein_coding_gene is_pseudo=false GN=ETH_00011410	0	56.017	69	15	24	15	261	28.1	5.07	57.76	15
-5.98079e+18	FALSE	High	IsMasterProtein	ETH_00013695-t26_1-p1	DES=transcript=ETH_00013695-t26_1 gene=ETH_00013695 organism=Eimeria_tenella_strain_Houghton gene_product=eukaryotic translation initiation factor 3 subunit 5, putative transcript_product=eukaryotic translation initiation factor 3 subunit 5, putative location=HG675754:147561-148836(-) protein_length=330 sequence_SO=supercontig SO=protein_coding_gene is_pseudo=false GN=ETH_00013695	0	55.96	44	14	26	14	330	36.7	5.17	61.72	14
-8.29359e+18	FALSE	High	IsMasterProtein	ETH_00022030-t26_1-p1	DES=transcript=ETH_00022030-t26_1 gene=ETH_00022030 organism=Eimeria_tenella_strain_Houghton gene_product=FAD-depdendent monooxygenase, putative transcript_product=FAD-depdendent monooxygenase, putative location=HG675765:87313-93877(+) protein_length=1267 sequence_SO=supercontig SO=protein_coding_gene is_pseudo=false GN=ETH_00022030	0	55.929	19	20	24	20	1267	133.9	8.1	53.74	20
-6.74973e+17	FALSE	High	IsMasterProtein	ETH_00004470-t26_1-p1	DES=transcript=ETH_00004470-t26_1 gene=ETH_00004470 organism=Eimeria_tenella_strain_Houghton gene_product=hypothetical protein, conserved transcript_product=hypothetical protein, conserved location=HG676470:13104-21753(-) protein_length=1262 sequence_SO=supercontig SO=protein_coding_gene is_pseudo=false GN=ETH_00004470	0	55.78	19	20	27	20	1262	132.2	6.77	50.98	20
-7.0603e+17	FALSE	High	IsMasterProtein	ETH_00011175-t26_1-p1	DES=transcript=ETH_00011175-t26_1 gene=ETH_00011175 organism=Eimeria_tenella_strain_Houghton gene_product=proteasome subunit alpha type 4, subunit, putative transcript_product=proteasome subunit alpha type 4, subunit, putative location=HG675688:486408-487800(-) protein_length=250 sequence_SO=supercontig SO=protein_coding_gene is_pseudo=false GN=ETH_00011175	0	55.701	63	12	29	12	250	27.7	6.8	67.23	12
-7.65067e+18	FALSE	High	IsMasterProtein	ETH_00020035-t26_1-p1	DES=transcript=ETH_00020035-t26_1 gene=ETH_00020035 organism=Eimeria_tenella_strain_Houghton gene_product=hypothetical protein, conserved transcript_product=hypothetical protein, conserved location=HG675163:953021-953530(+) protein_length=169 sequence_SO=supercontig SO=protein_coding_gene is_pseudo=false GN=ETH_00020035	0	55.552	58	9	52	9	169	18.2	6.38	103.87	9
1.75642e+18	FALSE	High	IsMasterProtein	ETH_00010645-t26_1-p1	DES=transcript=ETH_00010645-t26_1 gene=ETH_00010645 organism=Eimeria_tenella_strain_Houghton gene_product=profilin transcript_product=profilin location=HG675655:246716-248058(-) protein_length=169 sequence_SO=supercontig SO=protein_coding_gene is_pseudo=false GN=ETH_00010645	0	55.503	68	11	54	11	169	18.4	4.44	125.31	11
6.10711e+18	FALSE	High	IsMasterProtein	ETH_00009045-t26_1-p1	DES=transcript=ETH_00009045-t26_1 gene=ETH_00009045 organism=Eimeria_tenella_strain_Houghton gene_product=cytochrome C1, putative transcript_product=cytochrome C1, putative location=HG675750:52698-55349(+) protein_length=398 sequence_SO=supercontig SO=protein_coding_gene is_pseudo=false GN=ETH_00009045	0	55.435	40	15	29	15	398	46	7.87	55.83	15
3.98586e+18	FALSE	High	IsMasterProtein	ETH_00015640-t26_1-p1	DES=transcript=ETH_00015640-t26_1 gene=ETH_00015640 organism=Eimeria_tenella_strain_Houghton gene_product=3-ketoacyl-CoA reductase, putative transcript_product=3-ketoacyl-CoA reductase, putative location=HG675915:900-2981(+) protein_length=251 sequence_SO=supercontig SO=protein_coding_gene is_pseudo=false GN=ETH_00015640	0	55.42	59	15	33	15	251	26.6	8.12	79.99	15
-8.55033e+18	FALSE	High	IsMasterProtein	ETH_00035010-t26_1-p1	DES=transcript=ETH_00035010-t26_1 gene=ETH_00035010 organism=Eimeria_tenella_strain_Houghton gene_product=SAG family member transcript_product=SAG family member location=HG675164:138615-139762(-) protein_length=258 sequence_SO=supercontig SO=protein_coding_gene is_pseudo=false GN=ETH_00035010	0	55.154	66	13	33	10	258	27.5	4.86	75.49	13
-4.99699e+18	FALSE	High	IsMasterProtein	ETH_00022135-t26_1-p1	DES=transcript=ETH_00022135-t26_1 gene=ETH_00022135 organism=Eimeria_tenella_strain_Houghton gene_product=UDP-N-acetylglucosamine pyrophosphorylase, putative transcript_product=UDP-N-acetylglucosamine pyrophosphorylase, putative location=HG678151:21-3428(+) protein_length=439 sequence_SO=supercontig SO=protein_coding_gene is_pseudo=false GN=ETH_00022135	0	55.132	53	17	26	17	439	47	6.87	58.18	17
-8.45162e+18	FALSE	High	IsMasterProtein	ETH_00026340-t26_1-p1	DES=transcript=ETH_00026340-t26_1 gene=ETH_00026340 organism=Eimeria_tenella_strain_Houghton gene_product=heat shock protein 28, putative transcript_product=heat shock protein 28, putative location=HG674238:6117-10365(+) protein_length=602 sequence_SO=supercontig SO=protein_coding_gene is_pseudo=false GN=ETH_00026340	0	54.99	27	10	36	10	602	65	8.4	87.66	10
2.54665e+18	FALSE	High	IsMasterProtein	ETH_00011710-t26_1-p1	DES=transcript=ETH_00011710-t26_1 gene=ETH_00011710 organism=Eimeria_tenella_strain_Houghton gene_product=hypothetical protein, conserved transcript_product=hypothetical protein, conserved location=HG675579:162780-165538(+) protein_length=383 sequence_SO=supercontig SO=protein_coding_gene is_pseudo=false GN=ETH_00011710	0	54.955	39	13	26	13	383	43	5.12	51.72	13
-1.30359e+18	FALSE	High	IsMasterProtein	ETH_00001665-t26_1-p1	DES=transcript=ETH_00001665-t26_1 gene=ETH_00001665 organism=Eimeria_tenella_strain_Houghton gene_product=prohibitin, putative transcript_product=prohibitin, putative location=HG675705:23917-26246(-) protein_length=271 sequence_SO=supercontig SO=protein_coding_gene is_pseudo=false GN=ETH_00001665	0	54.888	51	15	26	15	271	30.2	8	50.26	15
-9.18289e+17	FALSE	High	IsMasterProtein	ETH_00011635-t26_1-p1	DES=transcript=ETH_00011635-t26_1 gene=ETH_00011635 organism=Eimeria_tenella_strain_Houghton gene_product=nucleolar phosphoprotein nucleolin, putative transcript_product=nucleolar phosphoprotein nucleolin, putative location=HG675579:95343-98837(-) protein_length=767 sequence_SO=supercontig SO=protein_coding_gene is_pseudo=false GN=ETH_00011635	0	54.787	24	16	24	16	767	79.4	6.99	46.43	16
-7.85646e+18	FALSE	High	IsMasterProtein	ETH_00026455-t26_1-p1	DES=transcript=ETH_00026455-t26_1 gene=ETH_00026455 organism=Eimeria_tenella_strain_Houghton gene_product=Cleft lip and palate transmembrane protein 1, putative transcript_product=Cleft lip and palate transmembrane protein 1, putative location=HG673835:136887-142854(+) protein_length=672 sequence_SO=supercontig SO=protein_coding_gene is_pseudo=false GN=ETH_00026455	0	54.739	30	17	23	17	672	76.2	7.28	41.7	17
1.95437e+18	FALSE	High	IsMasterProtein	ETH_00031655-t26_1-p1	DES=transcript=ETH_00031655-t26_1 gene=ETH_00031655 organism=Eimeria_tenella_strain_Houghton gene_product=hypothetical protein transcript_product=hypothetical protein location=HG675748:569722-571888(+) protein_length=448 sequence_SO=supercontig SO=protein_coding_gene is_pseudo=false GN=ETH_00031655	0	54.693	50	18	25	18	448	49.2	8.32	52.17	18
-1.21803e+16	FALSE	High	IsMasterProtein	ETH_00023120-t26_1-p1	DES=transcript=ETH_00023120-t26_1 gene=ETH_00023120 organism=Eimeria_tenella_strain_Houghton gene_product=hypothetical protein, conserved transcript_product=hypothetical protein, conserved location=HG675768:89222-90861(+) protein_length=316 sequence_SO=supercontig SO=protein_coding_gene is_pseudo=false GN=ETH_00023120	0	54.602	61	16	28	16	316	35.8	9.26	49.96	16
-6.8506e+18	FALSE	High	IsMasterProtein	ETH_00018460-t26_1-p1	DES=transcript=ETH_00018460-t26_1 gene=ETH_00018460 organism=Eimeria_tenella_strain_Houghton gene_product=hypothetical protein transcript_product=hypothetical protein location=HG675718:22328-25604(+) protein_length=661 sequence_SO=supercontig SO=protein_coding_gene is_pseudo=false GN=ETH_00018460	0	54.594	39	21	26	20	661	72.8	6.58	40.91	21
-8.33727e+18	FALSE	High	IsMasterProtein	ETH_00012035-t26_1-p1	DES=transcript=ETH_00012035-t26_1 gene=ETH_00012035 organism=Eimeria_tenella_strain_Houghton gene_product=peroxisomal catalase, putative transcript_product=peroxisomal catalase, putative location=HG676105:82-3022(-) protein_length=298 sequence_SO=supercontig SO=protein_coding_gene is_pseudo=false GN=ETH_00012035	0	54.504	39	11	31	11	298	33.7	7.71	73.18	11
2.0905e+18	FALSE	High	IsMasterProtein	ETH_00028395-t26_1-p1	DES=transcript=ETH_00028395-t26_1 gene=ETH_00028395 organism=Eimeria_tenella_strain_Houghton gene_product=hypothetical protein, conserved transcript_product=hypothetical protein, conserved location=HG675673:111339-113918(-) protein_length=859 sequence_SO=supercontig SO=protein_coding_gene is_pseudo=false GN=ETH_00028395	0	54.441	24	17	27	17	859	90.6	5.03	50.13	17
-4.80452e+17	FALSE	High	IsMasterProtein	ETH_00031045-t26_1-p1	DES=transcript=ETH_00031045-t26_1 gene=ETH_00031045 organism=Eimeria_tenella_strain_Houghton gene_product=EH protein, putative transcript_product=EH protein, putative location=HG675766:42374-47839(+) protein_length=632 sequence_SO=supercontig SO=protein_coding_gene is_pseudo=false GN=ETH_00031045	0	54.167	35	19	23	19	632	69.6	7.53	50.8	19
-3.76465e+16	FALSE	High	IsMasterProtein	ETH_00023445-t26_1-p1	DES=transcript=ETH_00023445-t26_1 gene=ETH_00023445 organism=Eimeria_tenella_strain_Houghton gene_product=ATP-dependent RNA helicase, putative transcript_product=ATP-dependent RNA helicase, putative location=HG678016:4657-5229(-) protein_length=190 sequence_SO=supercontig SO=protein_coding_gene is_pseudo=false GN=ETH_00023445	0	53.98	56	11	25	11	190	19.3	9.22	63.57	11
5.08836e+18	FALSE	High	IsMasterProtein	ETH_00005865-t26_1-p1	DES=transcript=ETH_00005865-t26_1 gene=ETH_00005865 organism=Eimeria_tenella_strain_Houghton gene_product=nucleoside diphosphate kinase, putative transcript_product=nucleoside diphosphate kinase, putative location=HG673800:3134-4151(-) protein_length=153 sequence_SO=supercontig SO=protein_coding_gene is_pseudo=false GN=ETH_00005865	0	53.942	84	12	40	12	153	17.7	7.97	60.76	12
-4.68961e+18	FALSE	High	IsMasterProtein	ETH_00019195-t26_1-p1	DES=transcript=ETH_00019195-t26_1 gene=ETH_00019195 organism=Eimeria_tenella_strain_Houghton gene_product=pyridine nucleotide-disulphide oxidoreductase, putative transcript_product=pyridine nucleotide-disulphide oxidoreductase, putative location=HG675163:20216-25479(+) protein_length=602 sequence_SO=supercontig SO=protein_coding_gene is_pseudo=false GN=ETH_00019195	0	53.882	40	18	24	18	602	66.2	9.19	51.81	18
-2.74323e+18	FALSE	High	IsMasterProtein	ETH_00004725-t26_1-p1	DES=transcript=ETH_00004725-t26_1 gene=ETH_00004725 organism=Eimeria_tenella_strain_Houghton gene_product=cullin family protein, putative transcript_product=cullin family protein, putative location=HG673746:188638-193373(+) protein_length=824 sequence_SO=supercontig SO=protein_coding_gene is_pseudo=false GN=ETH_00004725	0	53.772	27	20	27	20	824	94.1	6.89	52.13	20
-8.15377e+18	FALSE	High	IsMasterProtein	ETH_00004050-t26_1-p1	DES=transcript=ETH_00004050-t26_1 gene=ETH_00004050 organism=Eimeria_tenella_strain_Houghton gene_product=26S proteasome non-ATPase regulatory subunit, putative transcript_product=26S proteasome non-ATPase regulatory subunit, putative location=HG675689:19352-22480(+) protein_length=413 sequence_SO=supercontig SO=protein_coding_gene is_pseudo=false GN=ETH_00004050	0	53.626	35	14	22	14	413	46.8	5.69	48.74	14
-4.87249e+18	FALSE	High	IsMasterProtein	ETH_00032510-t26_1-p1	DES=transcript=ETH_00032510-t26_1 gene=ETH_00032510 organism=Eimeria_tenella_strain_Houghton gene_product=hypothetical protein, conserved transcript_product=hypothetical protein, conserved location=HG677930:202-4552(+) protein_length=717 sequence_SO=supercontig SO=protein_coding_gene is_pseudo=false GN=ETH_00032510	0	53.617	34	17	22	17	717	75.5	5.45	53.91	17
-3.61902e+18	FALSE	High	IsMasterProtein	ETH_00001340-t26_1-p1	DES=transcript=ETH_00001340-t26_1 gene=ETH_00001340 organism=Eimeria_tenella_strain_Houghton gene_product=proteasome subunit alpha type 7, putative transcript_product=proteasome subunit alpha type 7, putative location=HG675681:55518-57709(-) protein_length=245 sequence_SO=supercontig SO=protein_coding_gene is_pseudo=false GN=ETH_00001340	0	53.559	65	15	24	15	245	27	6.92	57.77	15
-7.59684e+18	FALSE	High	IsMasterProtein	ETH_00035175-t26_1-p1	DES=transcript=ETH_00035175-t26_1 gene=ETH_00035175 organism=Eimeria_tenella_strain_Houghton gene_product=malate:quinone oxidoreductase, putative transcript_product=malate:quinone oxidoreductase, putative location=HG674730:4992-10489(-) protein_length=390 sequence_SO=supercontig SO=protein_coding_gene is_pseudo=false GN=ETH_00035175	0	53.481	55	18	25	18	390	43	9.22	49.01	18
4.94892e+18	FALSE	High	IsMasterProtein	ETH_00012890-t26_1-p1	DES=transcript=ETH_00012890-t26_1 gene=ETH_00012890 organism=Eimeria_tenella_strain_Houghton gene_product=hypothetical protein, conserved transcript_product=hypothetical protein, conserved location=HG673747:44218-48111(+) protein_length=409 sequence_SO=supercontig SO=protein_coding_gene is_pseudo=false GN=ETH_00012890	0	53.404	43	16	20	16	409	45	6.55	50.13	16
-2.64172e+18	FALSE	High	IsMasterProtein	ETH_00018825-t26_1-p1	DES=transcript=ETH_00018825-t26_1 gene=ETH_00018825 organism=Eimeria_tenella_strain_Houghton gene_product=DEAD/DEAH box helicase, putative transcript_product=DEAD/DEAH box helicase, putative location=HG675614:113-4506(-) protein_length=250 sequence_SO=supercontig SO=protein_coding_gene is_pseudo=false GN=ETH_00018825	0	53.401	51	17	26	17	250	27.6	8.69	49.58	17
-3.15023e+18	FALSE	High	IsMasterProtein	ETH_00002590-t26_1-p1	DES=transcript=ETH_00002590-t26_1 gene=ETH_00002590 organism=Eimeria_tenella_strain_Houghton gene_product=phosphoglucomutase, putative transcript_product=phosphoglucomutase, putative location=HG673764:93382-95489(-) protein_length=329 sequence_SO=supercontig SO=protein_coding_gene is_pseudo=false GN=ETH_00002590	0	53.29	60	15	25	15	329	35.5	8.12	68.65	15
7.27634e+18	FALSE	High	IsMasterProtein	ETH_00013610-t26_1-p1	DES=transcript=ETH_00013610-t26_1 gene=ETH_00013610 organism=Eimeria_tenella_strain_Houghton gene_product=40S ribosomal protein S9, putative transcript_product=40S ribosomal protein S9, putative location=HG675754:40519-41696(+) protein_length=188 sequence_SO=supercontig SO=protein_coding_gene is_pseudo=false GN=ETH_00013610	0	52.781	48	12	25	12	188	21.9	10.39	56.39	12
-5.41376e+18	FALSE	High	IsMasterProtein	ETH_00011775-t26_1-p1	DES=transcript=ETH_00011775-t26_1 gene=ETH_00011775 organism=Eimeria_tenella_strain_Houghton gene_product=exportin 7, putative transcript_product=exportin 7, putative location=HG675579:239884-246148(+) protein_length=1090 sequence_SO=supercontig SO=protein_coding_gene is_pseudo=false GN=ETH_00011775	0	52.779	18	20	27	20	1090	124.9	6.6	41.24	20
4.45875e+18	FALSE	High	IsMasterProtein	ETH_00026140-t26_1-p1	DES=transcript=ETH_00026140-t26_1 gene=ETH_00026140 organism=Eimeria_tenella_strain_Houghton gene_product=vacuolar ATP synthase subunit c, putative transcript_product=vacuolar ATP synthase subunit c, putative location=HG675660:245201-246643(+) protein_length=480 sequence_SO=supercontig SO=protein_coding_gene is_pseudo=false GN=ETH_00026140	0	52.706	33	15	24	15	480	53.2	9.25	52.24	15
8.44326e+18	FALSE	High	IsMasterProtein	ETH_00005385-t26_1-p1	DES=transcript=ETH_00005385-t26_1 gene=ETH_00005385 organism=Eimeria_tenella_strain_Houghton gene_product=acid phosphatase, putative transcript_product=acid phosphatase, putative location=HG673746:1014160-1016288(-) protein_length=399 sequence_SO=supercontig SO=protein_coding_gene is_pseudo=false GN=ETH_00005385	0	52.631	43	16	26	16	399	43.6	5.2	58.51	16
1.70105e+18	FALSE	High	IsMasterProtein	ETH_00018005-t26_1-p1	DES=transcript=ETH_00018005-t26_1 gene=ETH_00018005 organism=Eimeria_tenella_strain_Houghton gene_product=serine/threonine protein phosphatase, putative transcript_product=serine/threonine protein phosphatase, putative location=HG673815:8143-10588(+) protein_length=307 sequence_SO=supercontig SO=protein_coding_gene is_pseudo=false GN=ETH_00018005	0	52.536	56	15	21	15	307	34.9	5.59	53.7	15
-7.35271e+18	FALSE	High	IsMasterProtein	ETH_00021115-t26_1-p1	DES=transcript=ETH_00021115-t26_1 gene=ETH_00021115 organism=Eimeria_tenella_strain_Houghton gene_product=mitochondrial 2-oxoglutarate/malate carrier protein, putative transcript_product=mitochondrial 2-oxoglutarate/malate carrier protein, putative location=HG675067:237035-238543(-) protein_length=321 sequence_SO=supercontig SO=protein_coding_gene is_pseudo=false GN=ETH_00021115	0	52.449	58	15	23	15	321	34.6	9.77	56.52	15
7.54645e+18	FALSE	High	IsMasterProtein	ETH_00020580-t26_1-p1	DES=transcript=ETH_00020580-t26_1 gene=ETH_00020580 organism=Eimeria_tenella_strain_Houghton gene_product=DnaJ protein, putative transcript_product=DnaJ protein, putative location=HG675716:144526-146614(-) protein_length=397 sequence_SO=supercontig SO=protein_coding_gene is_pseudo=false GN=ETH_00020580	0	52.391	33	13	27	13	397	43.6	7.91	43.53	13
3.4104e+18	FALSE	High	IsMasterProtein	ETH_00013180-t26_1-p1	DES=transcript=ETH_00013180-t26_1 gene=ETH_00013180 organism=Eimeria_tenella_strain_Houghton gene_product=SAG family member (sag14) transcript_product=SAG family member (sag14) location=HG673747:386009-387716(-) protein_length=265 sequence_SO=supercontig SO=protein_coding_gene is_pseudo=false GN=ETH_00013180	0	52.361	43	11	25	11	265	27.9	4.83	72.9	11
-7.61659e+18	FALSE	High	IsMasterProtein	ETH_00005705-t26_1-p1	DES=transcript=ETH_00005705-t26_1 gene=ETH_00005705 organism=Eimeria_tenella_strain_Houghton gene_product=hypothetical protein, conserved transcript_product=hypothetical protein, conserved location=HG675415:136659-139609(-) protein_length=782 sequence_SO=supercontig SO=protein_coding_gene is_pseudo=false GN=ETH_00005705	0	52.354	27	16	23	16	782	86.2	6.9	49.35	16
8.65541e+18	FALSE	High	IsMasterProtein	ETH_00013480-t26_1-p1	DES=transcript=ETH_00013480-t26_1 gene=ETH_00013480 organism=Eimeria_tenella_strain_Houghton gene_product=hypothetical protein, conserved transcript_product=hypothetical protein, conserved location=HG675764:68818-71527(+) protein_length=790 sequence_SO=supercontig SO=protein_coding_gene is_pseudo=false GN=ETH_00013480	0	52.315	31	19	23	19	790	87.2	6.96	48.52	19
7.42792e+18	FALSE	High	IsMasterProtein	ETH_00016670-t26_1-p1	DES=transcript=ETH_00016670-t26_1 gene=ETH_00016670 organism=Eimeria_tenella_strain_Houghton gene_product=proteasome subunit alpha type 6, putative transcript_product=proteasome subunit alpha type 6, putative location=HG673781:82118-84759(-) protein_length=389 sequence_SO=supercontig SO=protein_coding_gene is_pseudo=false GN=ETH_00016670	0	52.287	38	11	23	11	389	40.9	9.06	60.36	11
-1.26912e+18	FALSE	High	IsMasterProtein	ETH_00020315-t26_1-p1	DES=transcript=ETH_00020315-t26_1 gene=ETH_00020315 organism=Eimeria_tenella_strain_Houghton gene_product=actin depolymerizing factor transcript_product=actin depolymerizing factor location=HG678175:75552-76211(+) protein_length=118 sequence_SO=supercontig SO=protein_coding_gene is_pseudo=false GN=ETH_00020315	0	52.181	75	10	59	10	118	13.2	6.37	65.43	10
4.17842e+18	FALSE	High	IsMasterProtein	ETH_00001030-t26_1-p1	DES=transcript=ETH_00001030-t26_1 gene=ETH_00001030 organism=Eimeria_tenella_strain_Houghton gene_product=G1 to S phase transition protein, putative transcript_product=G1 to S phase transition protein, putative location=HG673792:9531-15480(-) protein_length=620 sequence_SO=supercontig SO=protein_coding_gene is_pseudo=false GN=ETH_00001030	0	52.074	25	15	23	15	620	65.9	5.66	56.5	15
-2.33374e+18	FALSE	High	IsMasterProtein	ETH_00022520-t26_1-p1	DES=transcript=ETH_00022520-t26_1 gene=ETH_00022520 organism=Eimeria_tenella_strain_Houghton gene_product=Superoxide dismutase , related transcript_product=Superoxide dismutase , related location=HG675638:18934-20708(-) protein_length=216 sequence_SO=supercontig SO=protein_coding_gene is_pseudo=false GN=ETH_00022520	0	51.722	72	12	33	12	216	24.9	7.61	81.24	12
6.7067e+18	FALSE	High	IsMasterProtein	ETH_00023410-t26_1-p1	DES=transcript=ETH_00023410-t26_1 gene=ETH_00023410 organism=Eimeria_tenella_strain_Houghton gene_product=vacuolar proton-translocating ATPase subunit, putative transcript_product=vacuolar proton-translocating ATPase subunit, putative location=HG678089:195520-197171(-) protein_length=484 sequence_SO=supercontig SO=protein_coding_gene is_pseudo=false GN=ETH_00023410	0	51.562	36	13	21	13	484	52.4	7.34	60.92	13
-5.52004e+18	FALSE	High	IsMasterProtein	ETH_00001725-t26_1-p1	DES=transcript=ETH_00001725-t26_1 gene=ETH_00001725 organism=Eimeria_tenella_strain_Houghton gene_product=Aspartyl proteinase (Eimepsin) transcript_product=Aspartyl proteinase (Eimepsin) location=HG675705:67514-69604(-) protein_length=356 sequence_SO=supercontig SO=protein_coding_gene is_pseudo=false GN=ETH_00001725	0	51.469	24	9	49	9	356	39.4	6.35	90.89	9
-6.4949e+18	FALSE	High	IsMasterProtein	ETH_00001845-t26_1-p1	DES=transcript=ETH_00001845-t26_1 gene=ETH_00001845 organism=Eimeria_tenella_strain_Houghton gene_product=KH domain-containing protein, putative transcript_product=KH domain-containing protein, putative location=HG675705:188757-192044(+) protein_length=439 sequence_SO=supercontig SO=protein_coding_gene is_pseudo=false GN=ETH_00001845	0	51.458	45	18	27	18	439	49.1	9.55	64.72	18
9.19788e+18	FALSE	High	IsMasterProtein	ETH_00036345-t26_1-p1	DES=transcript=ETH_00036345-t26_1 gene=ETH_00036345 organism=Eimeria_tenella_strain_Houghton gene_product=Ras family domain-containing protein, putative transcript_product=Ras family domain-containing protein, putative location=HG677546:1587-2321(-) protein_length=244 sequence_SO=supercontig SO=protein_coding_gene is_pseudo=false GN=ETH_00036345	0	51.453	75	13	23	12	244	25.3	8.73	55.28	13
-5.8685e+18	FALSE	High	IsMasterProtein	ETH_00017760-t26_1-p1	DES=transcript=ETH_00017760-t26_1 gene=ETH_00017760 organism=Eimeria_tenella_strain_Houghton gene_product=hypothetical protein, conserved transcript_product=hypothetical protein, conserved location=HG673920:20944-25191(+) protein_length=575 sequence_SO=supercontig SO=protein_coding_gene is_pseudo=false GN=ETH_00017760	0	51.446	35	16	23	16	575	63.2	6.15	45.21	16
3.15407e+17	FALSE	High	IsMasterProtein	ETH_00010910-t26_1-p1	DES=transcript=ETH_00010910-t26_1 gene=ETH_00010910 organism=Eimeria_tenella_strain_Houghton gene_product=zinc finger (CCCH type) protein, putative transcript_product=zinc finger (CCCH type) protein, putative location=HG675688:210702-212603(+) protein_length=590 sequence_SO=supercontig SO=protein_coding_gene is_pseudo=false GN=ETH_00010910	0	51.371	27	14	22	14	590	66.6	7.08	59.04	14
5.44614e+18	FALSE	High	IsMasterProtein	ETH_00022945-t26_1-p1	DES=transcript=ETH_00022945-t26_1 gene=ETH_00022945 organism=Eimeria_tenella_strain_Houghton gene_product=thioredoxin, putative transcript_product=thioredoxin, putative location=HG673748:34558-36372(+) protein_length=604 sequence_SO=supercontig SO=protein_coding_gene is_pseudo=false GN=ETH_00022945	0	51.224	34	16	21	16	604	66.6	6.35	47.34	16
1.63604e+18	FALSE	High	IsMasterProtein	ETH_00001415-t26_1-p1	DES=transcript=ETH_00001415-t26_1 gene=ETH_00001415 organism=Eimeria_tenella_strain_Houghton gene_product=hypothetical protein, conserved transcript_product=hypothetical protein, conserved location=HG675681:136346-139901(-) protein_length=1050 sequence_SO=supercontig SO=protein_coding_gene is_pseudo=false GN=ETH_00001415	0	51.218	24	20	21	20	1050	114.3	7.94	39.33	20
-6.63818e+18	FALSE	High	IsMasterProtein	ETH_00015660-t26_1-p1	DES=transcript=ETH_00015660-t26_1 gene=ETH_00015660 organism=Eimeria_tenella_strain_Houghton gene_product=UDP-N-acetylglucosamine 4-epimerase (Fragment) transcript_product=UDP-N-acetylglucosamine 4-epimerase (Fragment) location=HG674344:3764-6859(+) protein_length=372 sequence_SO=supercontig SO=protein_coding_gene is_pseudo=false GN=ETH_00015660	0	51.151	35	11	25	11	372	40.1	8.68	72.03	11
-3.69965e+18	FALSE	High	IsMasterProtein	ETH_00027635-t26_1-p1	DES=transcript=ETH_00027635-t26_1 gene=ETH_00027635 organism=Eimeria_tenella_strain_Houghton gene_product=hypothetical protein transcript_product=hypothetical protein location=HG673767:50505-60040(+) protein_length=2021 sequence_SO=supercontig SO=protein_coding_gene is_pseudo=false GN=ETH_00027635	0	51.138	14	17	20	17	2021	212.4	9.06	44.58	17
-6.36681e+17	FALSE	High	IsMasterProtein	ETH_00014990-t26_1-p1	DES=transcript=ETH_00014990-t26_1 gene=ETH_00014990 organism=Eimeria_tenella_strain_Houghton gene_product=40S ribosomal protein S12, putative transcript_product=40S ribosomal protein S12, putative location=HG673807:41870-42760(-) protein_length=144 sequence_SO=supercontig SO=protein_coding_gene is_pseudo=false GN=ETH_00014990	0	51.031	64	10	28	10	144	15.5	5.11	60.66	10
5.18248e+18	FALSE	High	IsMasterProtein	ETH_00003665-t26_1-p1	DES=transcript=ETH_00003665-t26_1 gene=ETH_00003665 organism=Eimeria_tenella_strain_Houghton gene_product=lactoylglutathione lyase, putative transcript_product=lactoylglutathione lyase, putative location=HG674553:133624-135515(+) protein_length=330 sequence_SO=supercontig SO=protein_coding_gene is_pseudo=false GN=ETH_00003665	0	50.835	52	15	28	15	330	37.5	6.47	41.64	15
-7.86969e+16	FALSE	High	IsMasterProtein	ETH_00011740-t26_1-p1	DES=transcript=ETH_00011740-t26_1 gene=ETH_00011740 organism=Eimeria_tenella_strain_Houghton gene_product=adaptin N terminal region domain-containing protein, putative transcript_product=adaptin N terminal region domain-containing protein, putative location=HG675579:208229-210694(+) protein_length=725 sequence_SO=supercontig SO=protein_coding_gene is_pseudo=false GN=ETH_00011740	0	50.729	32	16	21	16	725	76	8.57	60.85	16
-6.49816e+18	FALSE	High	IsMasterProtein	ETH_00027335-t26_1-p1	DES=transcript=ETH_00027335-t26_1 gene=ETH_00027335 organism=Eimeria_tenella_strain_Houghton gene_product=proteasome subunit alpha type 2, putative transcript_product=proteasome subunit alpha type 2, putative location=HG675881:306-2135(-) protein_length=239 sequence_SO=supercontig SO=protein_coding_gene is_pseudo=false GN=ETH_00027335	0	50.704	56	14	28	14	239	26.1	5.33	65.84	14
6.02508e+18	FALSE	High	IsMasterProtein	ETH_00031135-t26_1-p1	DES=transcript=ETH_00031135-t26_1 gene=ETH_00031135 organism=Eimeria_tenella_strain_Houghton gene_product=eukaryotic translation initiation factor 2 alpha subunit, putative transcript_product=eukaryotic translation initiation factor 2 alpha subunit, putative location=HG675766:131695-135110(+) protein_length=374 sequence_SO=supercontig SO=protein_coding_gene is_pseudo=false GN=ETH_00031135	0	50.694	40	16	24	16	374	41.9	5.01	47.57	16
2.65943e+18	FALSE	High	IsMasterProtein	ETH_00018505-t26_1-p1	DES=transcript=ETH_00018505-t26_1 gene=ETH_00018505 organism=Eimeria_tenella_strain_Houghton gene_product=hypothetical protein, conserved transcript_product=hypothetical protein, conserved location=HG675718:100380-100922(+) protein_length=180 sequence_SO=supercontig SO=protein_coding_gene is_pseudo=false GN=ETH_00018505	0	50.592	82	11	27	11	180	20	5.41	55.29	11
2.61259e+18	FALSE	High	IsMasterProtein	ETH_00014480-t26_1-p1	DES=transcript=ETH_00014480-t26_1 gene=ETH_00014480 organism=Eimeria_tenella_strain_Houghton gene_product=hypothetical protein, conserved transcript_product=hypothetical protein, conserved location=HG675701:194036-200554(+) protein_length=1140 sequence_SO=supercontig SO=protein_coding_gene is_pseudo=false GN=ETH_00014480	0	50.578	20	15	22	15	1140	123.5	5.62	52.11	15
-6981191421099090	FALSE	High	IsMasterProtein	ETH_00019665-t26_1-p1	DES=transcript=ETH_00019665-t26_1 gene=ETH_00019665 organism=Eimeria_tenella_strain_Houghton gene_product=10 kDa chaperonin, putative transcript_product=10 kDa chaperonin, putative location=HG675163:566287-568428(+) protein_length=256 sequence_SO=supercontig SO=protein_coding_gene is_pseudo=false GN=ETH_00019665	0	50.522	52	12	27	12	256	26.8	5.97	65.1	12
-5.24427e+18	FALSE	High	IsMasterProtein	ETH_00013310-t26_1-p1	DES=transcript=ETH_00013310-t26_1 gene=ETH_00013310 organism=Eimeria_tenella_strain_Houghton gene_product=zinc-finger protein ZPR1, putative transcript_product=zinc-finger protein ZPR1, putative location=HG673747:513904-518090(+) protein_length=557 sequence_SO=supercontig SO=protein_coding_gene is_pseudo=false GN=ETH_00013310	0	50.462	36	15	20	14	557	59.4	4.96	55.41	15
-1.24887e+16	FALSE	High	IsMasterProtein	ETH_00009915-t26_1-p1	DES=transcript=ETH_00009915-t26_1 gene=ETH_00009915 organism=Eimeria_tenella_strain_Houghton gene_product=RNA recognition motif. family protein, related transcript_product=RNA recognition motif. family protein, related location=HG675668:142135-147482(-) protein_length=1194 sequence_SO=supercontig SO=protein_coding_gene is_pseudo=false GN=ETH_00009915	0	50.45	16	15	23	15	1194	128.4	11.9	48.47	15
-5.20311e+17	FALSE	High	IsMasterProtein	ETH_00005580-t26_1-p1	DES=transcript=ETH_00005580-t26_1 gene=ETH_00005580 organism=Eimeria_tenella_strain_Houghton gene_product=transportin, putative transcript_product=transportin, putative location=HG676528:3312-9393(-) protein_length=960 sequence_SO=supercontig SO=protein_coding_gene is_pseudo=false GN=ETH_00005580	0	50.436	21	15	20	15	960	102.8	5.05	47	15
-8.28379e+18	FALSE	High	IsMasterProtein	ETH_00013625-t26_1-p1	DES=transcript=ETH_00013625-t26_1 gene=ETH_00013625 organism=Eimeria_tenella_strain_Houghton gene_product=hypothetical protein, conserved transcript_product=hypothetical protein, conserved location=HG675754:53724-56077(-) protein_length=569 sequence_SO=supercontig SO=protein_coding_gene is_pseudo=false GN=ETH_00013625	0	50.426	28	15	26	15	569	63.4	9.5	45.98	15
5.79501e+18	FALSE	High	IsMasterProtein	ETH_00030110-t26_1-p1	DES=transcript=ETH_00030110-t26_1 gene=ETH_00030110 organism=Eimeria_tenella_strain_Houghton gene_product=hypothetical protein, conserved transcript_product=hypothetical protein, conserved location=HG673812:227939-236423(-) protein_length=1365 sequence_SO=supercontig SO=protein_coding_gene is_pseudo=false GN=ETH_00030110	0	50.397	13	16	19	16	1365	146	5.69	48.64	16
-6.4683e+18	FALSE	High	IsMasterProtein	ETH_00031650-t26_1-p1	DES=transcript=ETH_00031650-t26_1 gene=ETH_00031650 organism=Eimeria_tenella_strain_Houghton gene_product=hypothetical protein, conserved transcript_product=hypothetical protein, conserved location=HG675748:566246-569454(+) protein_length=679 sequence_SO=supercontig SO=protein_coding_gene is_pseudo=false GN=ETH_00031650	0	50.373	27	14	30	14	679	73.7	5.19	65.85	14
-4.96513e+18	FALSE	High	IsMasterProtein	ETH_00028600-t26_1-p1	DES=transcript=ETH_00028600-t26_1 gene=ETH_00028600 organism=Eimeria_tenella_strain_Houghton gene_product=hypothetical protein, conserved transcript_product=hypothetical protein, conserved location=HG676679:3279-6071(-) protein_length=930 sequence_SO=supercontig SO=protein_coding_gene is_pseudo=false GN=ETH_00028600	0	50.345	33	16	20	16	930	103.5	9.69	63.11	16
-2.33202e+18	FALSE	High	IsMasterProtein	ETH_00006785-t26_1-p1	DES=transcript=ETH_00006785-t26_1 gene=ETH_00006785 organism=Eimeria_tenella_strain_Houghton gene_product=proteasome A-type and B-type domain-containing protein, putative transcript_product=proteasome A-type and B-type domain-containing protein, putative location=HG675727:31863-34296(+) protein_length=351 sequence_SO=supercontig SO=protein_coding_gene is_pseudo=false GN=ETH_00006785	0	50.289	37	13	25	13	351	37.8	5.94	44.07	13
5.24528e+17	FALSE	High	IsMasterProtein	ETH_00040825-t26_1-p1	DES=transcript=ETH_00040825-t26_1 gene=ETH_00040825 organism=Eimeria_tenella_strain_Houghton gene_product=hypothetical protein transcript_product=hypothetical protein location=HG674073:1704-3159(+) protein_length=352 sequence_SO=supercontig SO=protein_coding_gene is_pseudo=false GN=ETH_00040825	0	50.17	26	10	31	10	352	38.8	5.34	81.2	10
-6.47197e+18	FALSE	High	IsMasterProtein	ETH_00015120-t26_1-p1	DES=transcript=ETH_00015120-t26_1 gene=ETH_00015120 organism=Eimeria_tenella_strain_Houghton gene_product=O-acetylserine (thiol) lyase, putative transcript_product=O-acetylserine (thiol) lyase, putative location=HG673809:4035-8162(-) protein_length=321 sequence_SO=supercontig SO=protein_coding_gene is_pseudo=false GN=ETH_00015120	0	50.16	57	11	21	11	321	34.5	6.13	69.5	11
-1.72831e+18	FALSE	High	IsMasterProtein	ETH_00035025-t26_1-p1	DES=transcript=ETH_00035025-t26_1 gene=ETH_00035025 organism=Eimeria_tenella_strain_Houghton gene_product=SAG family member transcript_product=SAG family member location=HG675164:147128-148285(-) protein_length=258 sequence_SO=supercontig SO=protein_coding_gene is_pseudo=false GN=ETH_00035025	0	50.14	66	13	32	11	258	27.4	5.05	57.86	13
-6.98347e+18	FALSE	High	IsMasterProtein	ETH_00008590-t26_1-p1	DES=transcript=ETH_00008590-t26_1 gene=ETH_00008590 organism=Eimeria_tenella_strain_Houghton gene_product=hypothetical protein, conserved transcript_product=hypothetical protein, conserved location=HG675758:194880-195876(+) protein_length=254 sequence_SO=supercontig SO=protein_coding_gene is_pseudo=false GN=ETH_00008590	0	50.031	65	13	35	13	254	27.5	8.76	76.9	13
1.16208e+18	FALSE	High	IsMasterProtein	ETH_00012960-t26_1-p1	DES=transcript=ETH_00012960-t26_1 gene=ETH_00012960 organism=Eimeria_tenella_strain_Houghton gene_product=inner membrane complex protein IMC3, putative transcript_product=inner membrane complex protein IMC3, putative location=HG673747:130922-132631(-) protein_length=569 sequence_SO=supercontig SO=protein_coding_gene is_pseudo=false GN=ETH_00012960	0	49.866	33	14	24	14	569	61.2	6.8	53.71	14
-8.45946e+18	FALSE	High	IsMasterProtein	ETH_00029115-t26_1-p1	DES=transcript=ETH_00029115-t26_1 gene=ETH_00029115 organism=Eimeria_tenella_strain_Houghton gene_product=UDP-N-acetyl-D-galactosamine:polypeptide N-acetylgalactosaminyltransferase T2, putative transcript_product=UDP-N-acetyl-D-galactosamine:polypeptide N-acetylgalactosaminyltransferase T2, putative location=HG674134:402263-406390(+) protein_length=720 sequence_SO=supercontig SO=protein_coding_ge…	0	49.801	31	19	22	19	720	79.7	8.68	55.29	19
-2.21258e+18	FALSE	High	IsMasterProtein	ETH_00027745-t26_1-p1	DES=transcript=ETH_00027745-t26_1 gene=ETH_00027745 organism=Eimeria_tenella_strain_Houghton gene_product=Protein EMB-4, isoform d, related transcript_product=Protein EMB-4, isoform d, related location=HG673752:80298-96963(+) protein_length=3496 sequence_SO=supercontig SO=protein_coding_gene is_pseudo=false GN=ETH_00027745	0	49.785	6	20	22	20	3496	373.9	6.05	38.3	20
6.62113e+18	FALSE	High	IsMasterProtein	ETH_00031210-t26_1-p1	DES=transcript=ETH_00031210-t26_1 gene=ETH_00031210 organism=Eimeria_tenella_strain_Houghton gene_product=proteasome subunit beta type 3, putative transcript_product=proteasome subunit beta type 3, putative location=HG675748:99380-101181(-) protein_length=205 sequence_SO=supercontig SO=protein_coding_gene is_pseudo=false GN=ETH_00031210	0	49.777	70	12	21	12	205	22.7	5.96	56.37	12
1.67054e+18	FALSE	High	IsMasterProtein	ETH_00024075-t26_1-p1	DES=transcript=ETH_00024075-t26_1 gene=ETH_00024075 organism=Eimeria_tenella_strain_Houghton gene_product=isocitrate dehydrogenase, putative transcript_product=isocitrate dehydrogenase, putative location=HG675525:178945-180980(+) protein_length=246 sequence_SO=supercontig SO=protein_coding_gene is_pseudo=false GN=ETH_00024075	0	49.666	39	10	22	10	246	27.8	6.46	53.03	10
-3.91661e+18	FALSE	High	IsMasterProtein	ETH_00019355-t26_1-p1	DES=transcript=ETH_00019355-t26_1 gene=ETH_00019355 organism=Eimeria_tenella_strain_Houghton gene_product=hypothetical protein, conserved transcript_product=hypothetical protein, conserved location=HG675163:192312-198780(-) protein_length=1173 sequence_SO=supercontig SO=protein_coding_gene is_pseudo=false GN=ETH_00019355	0	49.653	16	20	24	20	1173	132.5	9.1	34.43	20
-1.83099e+18	FALSE	High	IsMasterProtein	ETH_00002965-t26_1-p1	DES=transcript=ETH_00002965-t26_1 gene=ETH_00002965 organism=Eimeria_tenella_strain_Houghton gene_product=hypothetical protein, conserved transcript_product=hypothetical protein, conserved location=HG675649:250665-253019(+) protein_length=379 sequence_SO=supercontig SO=protein_coding_gene is_pseudo=false GN=ETH_00002965	0	49.59	51	15	21	15	379	40.7	8.76	51.77	15
5.50299e+18	FALSE	High	IsMasterProtein	ETH_00007200-t26_1-p1	DES=transcript=ETH_00007200-t26_1 gene=ETH_00007200 organism=Eimeria_tenella_strain_Houghton gene_product=Ca2+-ATPase, putative transcript_product=Ca2+-ATPase, putative location=HG675628:164428-169325(+) protein_length=1543 sequence_SO=supercontig SO=protein_coding_gene is_pseudo=false GN=ETH_00007200	0	49.57	12	18	25	18	1543	169.9	6.1	42.48	18
-2.38054e+17	FALSE	High	IsMasterProtein	ETH_00009390-t26_1-p1	DES=transcript=ETH_00009390-t26_1 gene=ETH_00009390 organism=Eimeria_tenella_strain_Houghton gene_product=zinc finger (C3HC4 RING finger) protein, putative transcript_product=zinc finger (C3HC4 RING finger) protein, putative location=HG673821:39020-49540(-) protein_length=2805 sequence_SO=supercontig SO=protein_coding_gene is_pseudo=false GN=ETH_00009390	0	49.426	9	18	21	18	2805	293.5	6.74	40.53	18
7.71126e+18	FALSE	High	IsMasterProtein	ETH_00020290-t26_1-p1	DES=transcript=ETH_00020290-t26_1 gene=ETH_00020290 organism=Eimeria_tenella_strain_Houghton gene_product=hypothetical protein, conserved transcript_product=hypothetical protein, conserved location=HG678175:56848-58123(-) protein_length=283 sequence_SO=supercontig SO=protein_coding_gene is_pseudo=false GN=ETH_00020290	0	49.422	67	13	25	13	283	31.5	8.03	47.19	13
-8.59765e+18	FALSE	High	IsMasterProtein	ETH_00024730-t26_1-p1	DES=transcript=ETH_00024730-t26_1 gene=ETH_00024730 organism=Eimeria_tenella_strain_Houghton gene_product=aldo/keto reductase family oxidoreductase, putative transcript_product=aldo/keto reductase family oxidoreductase, putative location=HG674657:130568-132174(+) protein_length=313 sequence_SO=supercontig SO=protein_coding_gene is_pseudo=false GN=ETH_00024730	0	49.404	51	14	21	14	313	34.9	6.54	44.03	14
8.01424e+18	FALSE	High	IsMasterProtein	ETH_00008780-t26_1-p1	DES=transcript=ETH_00008780-t26_1 gene=ETH_00008780 organism=Eimeria_tenella_strain_Houghton gene_product=vacuolar proton-translocating ATPase subunit, putative transcript_product=vacuolar proton-translocating ATPase subunit, putative location=HG675758:350799-357087(-) protein_length=1040 sequence_SO=supercontig SO=protein_coding_gene is_pseudo=false GN=ETH_00008780	0	49.396	17	15	21	15	1040	111.4	7.62	46.77	15
-5.45862e+18	FALSE	High	IsMasterProtein	ETH_00004990-t26_1-p1	DES=transcript=ETH_00004990-t26_1 gene=ETH_00004990 organism=Eimeria_tenella_strain_Houghton gene_product=ubiquitin carboxyl-terminal hydrolase, putative transcript_product=ubiquitin carboxyl-terminal hydrolase, putative location=HG673746:534308-538423(+) protein_length=649 sequence_SO=supercontig SO=protein_coding_gene is_pseudo=false GN=ETH_00004990	0	49.199	31	17	25	17	649	73.1	6.62	50.94	17
1.20025e+18	FALSE	High	IsMasterProtein	ETH_00018455-t26_1-p1	DES=transcript=ETH_00018455-t26_1 gene=ETH_00018455 organism=Eimeria_tenella_strain_Houghton gene_product=hypothetical protein, conserved transcript_product=hypothetical protein, conserved location=HG675718:18531-22006(+) protein_length=559 sequence_SO=supercontig SO=protein_coding_gene is_pseudo=false GN=ETH_00018455	0	49.167	38	16	23	16	559	60.3	9.35	49.48	16
-5.80587e+18	FALSE	High	IsMasterProtein	ETH_00021510-t26_1-p1	DES=transcript=ETH_00021510-t26_1 gene=ETH_00021510 organism=Eimeria_tenella_strain_Houghton gene_product=ubiquitin-conjugating enzyme e2, putative transcript_product=ubiquitin-conjugating enzyme e2, putative location=HG674237:201821-203463(+) protein_length=156 sequence_SO=supercontig SO=protein_coding_gene is_pseudo=false GN=ETH_00021510	0	49.142	77	11	22	11	156	17.9	5.94	42.7	11
-3.53612e+18	FALSE	High	IsMasterProtein	ETH_00004645-t26_1-p1	DES=transcript=ETH_00004645-t26_1 gene=ETH_00004645 organism=Eimeria_tenella_strain_Houghton gene_product=hypothetical protein, conserved transcript_product=hypothetical protein, conserved location=HG673746:104803-111477(+) protein_length=833 sequence_SO=supercontig SO=protein_coding_gene is_pseudo=false GN=ETH_00004645	0	49.04	22	17	22	17	833	89.4	5.31	41.66	17
-6.91142e+18	FALSE	High	IsMasterProtein	ETH_00022335-t26_1-p1	DES=transcript=ETH_00022335-t26_1 gene=ETH_00022335 organism=Eimeria_tenella_strain_Houghton gene_product=hypothetical protein, conserved transcript_product=hypothetical protein, conserved location=HG675676:76395-78544(+) protein_length=228 sequence_SO=supercontig SO=protein_coding_gene is_pseudo=false GN=ETH_00022335	0	48.966	53	11	24	11	228	24	6.09	55.63	11
-4.34256e+17	FALSE	High	IsMasterProtein	ETH_00018290-t26_1-p1	DES=transcript=ETH_00018290-t26_1 gene=ETH_00018290 organism=Eimeria_tenella_strain_Houghton gene_product=40S ribosomal protein S6 transcript_product=40S ribosomal protein S6 location=HG675751:140838-141602(-) protein_length=254 sequence_SO=supercontig SO=protein_coding_gene is_pseudo=false GN=ETH_00018290	0	48.679	52	14	26	14	254	28.5	11.03	53.65	14
5.90026e+18	FALSE	High	IsMasterProtein	ETH_00021540-t26_1-p1	DES=transcript=ETH_00021540-t26_1 gene=ETH_00021540 organism=Eimeria_tenella_strain_Houghton gene_product=thioredoxin reductase, putative transcript_product=thioredoxin reductase, putative location=HG676507:8120-13671(-) protein_length=382 sequence_SO=supercontig SO=protein_coding_gene is_pseudo=false GN=ETH_00021540	0	48.592	40	12	21	12	382	41	5.33	51.34	12
-1.5236e+18	FALSE	High	IsMasterProtein	ETH_00038430-t26_1-p1	DES=transcript=ETH_00038430-t26_1 gene=ETH_00038430 organism=Eimeria_tenella_strain_Houghton gene_product=hypothetical protein transcript_product=hypothetical protein location=HG674814:215-1823(+) protein_length=419 sequence_SO=supercontig SO=protein_coding_gene is_pseudo=false GN=ETH_00038430	0	48.591	44	15	20	15	419	46.3	5.52	56.78	15
2.91578e+18	FALSE	High	IsMasterProtein	ETH_00026515-t26_1-p1	DES=transcript=ETH_00026515-t26_1 gene=ETH_00026515 organism=Eimeria_tenella_strain_Houghton gene_product=60S ribosomal protein L13, related transcript_product=60S ribosomal protein L13, related location=HG673835:196904-206593(+) protein_length=1323 sequence_SO=supercontig SO=protein_coding_gene is_pseudo=false GN=ETH_00026515	0	48.385	8	14	22	14	1323	144.1	9.52	37.84	14
-7.88472e+18	FALSE	High	IsMasterProtein	ETH_00027255-t26_1-p1	DES=transcript=ETH_00027255-t26_1 gene=ETH_00027255 organism=Eimeria_tenella_strain_Houghton gene_product=ran-specific GTPase-activating protein, putative transcript_product=ran-specific GTPase-activating protein, putative location=HG673759:54127-56511(-) protein_length=227 sequence_SO=supercontig SO=protein_coding_gene is_pseudo=false GN=ETH_00027255	0	48.374	48	11	23	11	227	25.7	4.83	43.97	11
-6.60841e+18	FALSE	High	IsMasterProtein	ETH_00006865-t26_1-p1	DES=transcript=ETH_00006865-t26_1 gene=ETH_00006865 organism=Eimeria_tenella_strain_Houghton gene_product=sedoheptulose-1,7 bisphosphatase, putative transcript_product=sedoheptulose-1,7 bisphosphatase, putative location=HG675727:119801-121607(-) protein_length=322 sequence_SO=supercontig SO=protein_coding_gene is_pseudo=false GN=ETH_00006865	0	48.311	53	12	20	12	322	34.8	5.58	54.62	12
-5.36979e+18	FALSE	High	IsMasterProtein	ETH_00031150-t26_1-p1	DES=transcript=ETH_00031150-t26_1 gene=ETH_00031150 organism=Eimeria_tenella_strain_Houghton gene_product=hypothetical protein, conserved transcript_product=hypothetical protein, conserved location=HG678291:348-4159(+) protein_length=474 sequence_SO=supercontig SO=protein_coding_gene is_pseudo=false GN=ETH_00031150	0	48.269	37	15	21	15	474	51.8	4.98	47.99	15
-5.22639e+17	FALSE	High	IsMasterProtein	ETH_00017925-t26_1-p1	DES=transcript=ETH_00017925-t26_1 gene=ETH_00017925 organism=Eimeria_tenella_strain_Houghton gene_product=CRAL/TRIO domain-containing protein, putative transcript_product=CRAL/TRIO domain-containing protein, putative location=HG673920:405434-408616(-) protein_length=499 sequence_SO=supercontig SO=protein_coding_gene is_pseudo=false GN=ETH_00017925	0	48.154	29	12	24	12	499	54.6	6.24	52.26	12
2.70451e+18	FALSE	High	IsMasterProtein	ETH_00017545-t26_1-p1	DES=transcript=ETH_00017545-t26_1 gene=ETH_00017545 organism=Eimeria_tenella_strain_Houghton gene_product=serine-threonine phosophatase 2C, putative transcript_product=serine-threonine phosophatase 2C, putative location=HG676699:6635-9992(-) protein_length=299 sequence_SO=supercontig SO=protein_coding_gene is_pseudo=false GN=ETH_00017545	0	48.103	48	9	21	9	299	31.8	5.34	48.99	9
7.63039e+18	FALSE	High	IsMasterProtein	ETH_00009630-t26_1-p1	DES=transcript=ETH_00009630-t26_1 gene=ETH_00009630 organism=Eimeria_tenella_strain_Houghton gene_product=hypothetical protein, conserved transcript_product=hypothetical protein, conserved location=HG673821:398242-401646(-) protein_length=758 sequence_SO=supercontig SO=protein_coding_gene is_pseudo=false GN=ETH_00009630	0	48.022	23	14	18	14	758	82.4	5.07	50.35	14
5.35705e+18	FALSE	High	IsMasterProtein	ETH_00001615-t26_1-p1	DES=transcript=ETH_00001615-t26_1 gene=ETH_00001615 organism=Eimeria_tenella_strain_Houghton gene_product=hypoxanthine-xanthine-guanine phosphoribosyl transferase, putative transcript_product=hypoxanthine-xanthine-guanine phosphoribosyl transferase, putative location=HG673769:89066-90081(-) protein_length=224 sequence_SO=supercontig SO=protein_coding_gene is_pseudo=false GN=ETH_00001615	0	47.958	67	13	24	12	224	25.5	7.36	52.76	13
6.06951e+17	FALSE	High	IsMasterProtein	ETH_00027620-t26_1-p1	DES=transcript=ETH_00027620-t26_1 gene=ETH_00027620 organism=Eimeria_tenella_strain_Houghton gene_product=hypothetical protein, conserved transcript_product=hypothetical protein, conserved location=HG673767:28209-35904(-) protein_length=1466 sequence_SO=supercontig SO=protein_coding_gene is_pseudo=false GN=ETH_00027620	0	47.946	10	12	23	12	1466	151.2	5.66	61.99	12
-8.62104e+18	FALSE	High	IsMasterProtein	ETH_00002010-t26_1-p1	DES=transcript=ETH_00002010-t26_1 gene=ETH_00002010 organism=Eimeria_tenella_strain_Houghton gene_product=vacuolar protein sorting 26, putative transcript_product=vacuolar protein sorting 26, putative location=HG673757:45423-48569(-) protein_length=297 sequence_SO=supercontig SO=protein_coding_gene is_pseudo=false GN=ETH_00002010	0	47.931	51	13	23	13	297	33.8	7.47	42.83	13
7.99296e+18	FALSE	High	IsMasterProtein	ETH_00019995-t26_1-p1	DES=transcript=ETH_00019995-t26_1 gene=ETH_00019995 organism=Eimeria_tenella_strain_Houghton gene_product=hypothetical protein, conserved transcript_product=hypothetical protein, conserved location=HG675163:893945-898521(+) protein_length=1070 sequence_SO=supercontig SO=protein_coding_gene is_pseudo=false GN=ETH_00019995	0	47.852	17	17	22	17	1070	120.5	8.82	32.46	17
-2.37386e+18	FALSE	High	IsMasterProtein	ETH_00019430-t26_1-p1	DES=transcript=ETH_00019430-t26_1 gene=ETH_00019430 organism=Eimeria_tenella_strain_Houghton gene_product=hypothetical protein, conserved transcript_product=hypothetical protein, conserved location=HG675163:289488-296424(+) protein_length=1652 sequence_SO=supercontig SO=protein_coding_gene is_pseudo=false GN=ETH_00019430	0	47.818	17	18	19	18	1652	179.6	6.42	45.72	18
-3.48871e+18	FALSE	High	IsMasterProtein	ETH_00035125-t26_1-p1	DES=transcript=ETH_00035125-t26_1 gene=ETH_00035125 organism=Eimeria_tenella_strain_Houghton gene_product=molybdopterin cofactor sulfurase, putative transcript_product=molybdopterin cofactor sulfurase, putative location=HG675164:296162-300957(+) protein_length=732 sequence_SO=supercontig SO=protein_coding_gene is_pseudo=false GN=ETH_00035125	0	47.817	34	16	18	16	732	79.2	7.12	45.4	16
-1.97017e+18	FALSE	High	IsMasterProtein	ETH_00026075-t26_1-p1	DES=transcript=ETH_00026075-t26_1 gene=ETH_00026075 organism=Eimeria_tenella_strain_Houghton gene_product=hypothetical protein transcript_product=hypothetical protein location=HG677962:242-6542(+) protein_length=873 sequence_SO=supercontig SO=protein_coding_gene is_pseudo=false GN=ETH_00026075	0	47.729	27	19	23	18	873	93.5	8.62	43.82	19
-3.46585e+18	FALSE	High	IsMasterProtein	ETH_00032940-t26_1-p1	DES=transcript=ETH_00032940-t26_1 gene=ETH_00032940 organism=Eimeria_tenella_strain_Houghton gene_product=hypothetical protein, conserved transcript_product=hypothetical protein, conserved location=HG673755:55277-59685(+) protein_length=590 sequence_SO=supercontig SO=protein_coding_gene is_pseudo=false GN=ETH_00032940	0	47.655	33	16	20	16	590	64.2	5.24	41.76	16
-4.85266e+18	FALSE	High	IsMasterProtein	ETH_00014135-t26_1-p1	DES=transcript=ETH_00014135-t26_1 gene=ETH_00014135 organism=Eimeria_tenella_strain_Houghton gene_product=hypothetical protein transcript_product=hypothetical protein location=HG678105:2165-4835(+) protein_length=777 sequence_SO=supercontig SO=protein_coding_gene is_pseudo=false GN=ETH_00014135	0	47.651	22	12	19	12	777	80.7	8.13	51.92	12
-5.69191e+18	FALSE	High	IsMasterProtein	ETH_00026925-t26_1-p1	DES=transcript=ETH_00026925-t26_1 gene=ETH_00026925 organism=Eimeria_tenella_strain_Houghton gene_product=hypothetical protein, conserved transcript_product=hypothetical protein, conserved location=HG673774:156499-159079(+) protein_length=303 sequence_SO=supercontig SO=protein_coding_gene is_pseudo=false GN=ETH_00026925	0	47.623	38	10	21	10	303	33.2	7.87	47.8	10
1.75864e+18	FALSE	High	IsMasterProtein	ETH_00033450-t26_1-p1	DES=transcript=ETH_00033450-t26_1 gene=ETH_00033450 organism=Eimeria_tenella_strain_Houghton gene_product=copper-transporting ATPase, putative transcript_product=copper-transporting ATPase, putative location=HG675723:203835-211535(+) protein_length=1225 sequence_SO=supercontig SO=protein_coding_gene is_pseudo=false GN=ETH_00033450	0	47.609	21	16	18	16	1225	124.7	6.87	50.05	16
-4.71149e+18	FALSE	High	IsMasterProtein	ETH_00034490-t26_1-p1	DES=transcript=ETH_00034490-t26_1 gene=ETH_00034490 organism=Eimeria_tenella_strain_Houghton gene_product=hypothetical protein, conserved transcript_product=hypothetical protein, conserved location=HG675627:155495-162438(+) protein_length=1112 sequence_SO=supercontig SO=protein_coding_gene is_pseudo=false GN=ETH_00034490	0	47.579	17	15	20	15	1112	119.3	4.91	44.73	15
7.71212e+18	FALSE	High	IsMasterProtein	ETH_00027290-t26_1-p1	DES=transcript=ETH_00027290-t26_1 gene=ETH_00027290 organism=Eimeria_tenella_strain_Houghton gene_product=hypothetical protein, conserved transcript_product=hypothetical protein, conserved location=HG673759:77611-79059(+) protein_length=298 sequence_SO=supercontig SO=protein_coding_gene is_pseudo=false GN=ETH_00027290	0	47.47	48	13	22	13	298	30.9	5.33	45.07	13
3.17918e+18	FALSE	High	IsMasterProtein	ETH_00009830-t26_1-p1	DES=transcript=ETH_00009830-t26_1 gene=ETH_00009830 organism=Eimeria_tenella_strain_Houghton gene_product=40S ribosomal protein S8, putative transcript_product=40S ribosomal protein S8, putative location=HG675668:32612-34908(-) protein_length=203 sequence_SO=supercontig SO=protein_coding_gene is_pseudo=false GN=ETH_00009830	0	47.412	60	13	25	13	203	23.3	10.68	54.87	13
-3.18162e+18	FALSE	High	IsMasterProtein	ETH_00028810-t26_1-p1	DES=transcript=ETH_00028810-t26_1 gene=ETH_00028810 organism=Eimeria_tenella_strain_Houghton gene_product=hypothetical protein, conserved transcript_product=hypothetical protein, conserved location=HG674134:120566-133129(+) protein_length=2039 sequence_SO=supercontig SO=protein_coding_gene is_pseudo=false GN=ETH_00028810	0	47.377	11	19	22	19	2039	230.2	8.15	36.99	19
9.1992e+18	FALSE	High	IsMasterProtein	ETH_00011565-t26_1-p1	DES=transcript=ETH_00011565-t26_1 gene=ETH_00011565 organism=Eimeria_tenella_strain_Houghton gene_product=glutathione/thioredoxin peroxidase, putative transcript_product=glutathione/thioredoxin peroxidase, putative location=HG675579:22651-23997(+) protein_length=249 sequence_SO=supercontig SO=protein_coding_gene is_pseudo=false GN=ETH_00011565	0	47.279	47	11	34	11	249	27.7	9.1	57.05	11
-4.73321e+18	FALSE	High	IsMasterProtein	ETH_00019955-t26_1-p1	DES=transcript=ETH_00019955-t26_1 gene=ETH_00019955 organism=Eimeria_tenella_strain_Houghton gene_product=hypothetical protein transcript_product=hypothetical protein location=HG675163:861288-863224(+) protein_length=459 sequence_SO=supercontig SO=protein_coding_gene is_pseudo=false GN=ETH_00019955	0	47.265	31	12	20	12	459	50.5	7.23	46.59	12
-6.08637e+17	FALSE	High	IsMasterProtein	ETH_00009940-t26_1-p1	DES=transcript=ETH_00009940-t26_1 gene=ETH_00009940 organism=Eimeria_tenella_strain_Houghton gene_product=proteasome PCI domain-containing protein, putative transcript_product=proteasome PCI domain-containing protein, putative location=HG675668:176466-181354(+) protein_length=485 sequence_SO=supercontig SO=protein_coding_gene is_pseudo=false GN=ETH_00009940	0	47.218	43	15	19	15	485	55.3	6.99	52.58	15
3.17093e+18	FALSE	High	IsMasterProtein	ETH_00033645-t26_1-p1	DES=transcript=ETH_00033645-t26_1 gene=ETH_00033645 organism=Eimeria_tenella_strain_Houghton gene_product=6-phosphogluconate dehydrogenase, decarboxylating, related transcript_product=6-phosphogluconate dehydrogenase, decarboxylating, related location=HG674067:506-1802(-) protein_length=221 sequence_SO=supercontig SO=protein_coding_gene is_pseudo=false GN=ETH_00033645	0	47.058	49	8	23	8	221	24.1	6.39	56.99	8
4.31885e+18	FALSE	High	IsMasterProtein	ETH_00004395-t26_1-p1	DES=transcript=ETH_00004395-t26_1 gene=ETH_00004395 organism=Eimeria_tenella_strain_Houghton gene_product=hypothetical protein transcript_product=hypothetical protein location=HG677557:239-8060(-) protein_length=962 sequence_SO=supercontig SO=protein_coding_gene is_pseudo=false GN=ETH_00004395	0	47.026	17	14	18	14	962	107	8.19	49.04	14
4.57115e+18	FALSE	High	IsMasterProtein	ETH_00034975-t26_1-p1	DES=transcript=ETH_00034975-t26_1 gene=ETH_00034975 organism=Eimeria_tenella_strain_Houghton gene_product=SAG family member (sag10) transcript_product=SAG family member (sag10) location=HG675164:114784-115951(-) protein_length=261 sequence_SO=supercontig SO=protein_coding_gene is_pseudo=false GN=ETH_00034975	0	47.008	50	11	32	9	261	27.9	4.82	61.25	11
4.45989e+17	FALSE	High	IsMasterProtein	ETH_00014410-t26_1-p1	DES=transcript=ETH_00014410-t26_1 gene=ETH_00014410 organism=Eimeria_tenella_strain_Houghton gene_product=arginyl-tRNA synthetase, putative transcript_product=arginyl-tRNA synthetase, putative location=HG675701:133782-141398(-) protein_length=643 sequence_SO=supercontig SO=protein_coding_gene is_pseudo=false GN=ETH_00014410	0	46.999	27	17	19	17	643	70.6	8.47	41.58	17
-6.83417e+18	FALSE	High	IsMasterProtein	ETH_00002815-t26_1-p1	DES=transcript=ETH_00002815-t26_1 gene=ETH_00002815 organism=Eimeria_tenella_strain_Houghton gene_product=60S ribosomal protein L10, putative transcript_product=60S ribosomal protein L10, putative location=HG675649:88404-89866(+) protein_length=222 sequence_SO=supercontig SO=protein_coding_gene is_pseudo=false GN=ETH_00002815	0	46.893	61	15	26	15	222	25.2	10.01	49.17	15
2.6522e+18	FALSE	High	IsMasterProtein	ETH_00007745-t26_1-p1	DES=transcript=ETH_00007745-t26_1 gene=ETH_00007745 organism=Eimeria_tenella_strain_Houghton gene_product=apical membrane antigen-1 transcript_product=apical membrane antigen-1 location=HG674029:72649-76394(+) protein_length=536 sequence_SO=supercontig SO=protein_coding_gene is_pseudo=false GN=ETH_00007745	0	46.893	31	12	23	12	536	58	6.14	55.69	12
8.69617e+18	FALSE	High	IsMasterProtein	ETH_00020650-t26_1-p1	DES=transcript=ETH_00020650-t26_1 gene=ETH_00020650 organism=Eimeria_tenella_strain_Houghton gene_product=hypothetical protein, conserved transcript_product=hypothetical protein, conserved location=HG675716:221502-225860(-) protein_length=527 sequence_SO=supercontig SO=protein_coding_gene is_pseudo=false GN=ETH_00020650	0	46.847	34	18	24	18	527	59.5	7.96	47.42	18
7.35483e+18	FALSE	High	IsMasterProtein	ETH_00026590-t26_1-p1	DES=transcript=ETH_00026590-t26_1 gene=ETH_00026590 organism=Eimeria_tenella_strain_Houghton gene_product=hypothetical protein, conserved transcript_product=hypothetical protein, conserved location=HG673835:298754-300437(-) protein_length=326 sequence_SO=supercontig SO=protein_coding_gene is_pseudo=false GN=ETH_00026590	0	46.845	46	13	23	13	326	35.4	6.95	35.08	13
-3.44605e+16	FALSE	High	IsMasterProtein	ETH_00022065-t26_1-p1	DES=transcript=ETH_00022065-t26_1 gene=ETH_00022065 organism=Eimeria_tenella_strain_Houghton gene_product=60S acidic ribosomal protein P2 transcript_product=60S acidic ribosomal protein P2 location=HG675765:136774-137419(-) protein_length=106 sequence_SO=supercontig SO=protein_coding_gene is_pseudo=false GN=ETH_00022065	0	46.817	81	5	30	5	106	10.5	4.32	77.66	5
5.72033e+18	FALSE	High	IsMasterProtein	ETH_00008685-t26_1-p1	DES=transcript=ETH_00008685-t26_1 gene=ETH_00008685 organism=Eimeria_tenella_strain_Houghton gene_product=SAG family member transcript_product=SAG family member location=HG675758:275421-277008(+) protein_length=268 sequence_SO=supercontig SO=protein_coding_gene is_pseudo=false GN=ETH_00008685	0	46.585	46	9	25	9	268	28.6	6.2	52.38	9
-8.42118e+18	FALSE	High	IsMasterProtein	ETH_00025490-t26_1-p1	DES=transcript=ETH_00025490-t26_1 gene=ETH_00025490 organism=Eimeria_tenella_strain_Houghton gene_product=eukaryotic translation intiation factor, putative transcript_product=eukaryotic translation intiation factor, putative location=HG673782:57775-61949(-) protein_length=653 sequence_SO=supercontig SO=protein_coding_gene is_pseudo=false GN=ETH_00025490	0	46.519	28	17	20	17	653	70.2	9.13	48.47	17
-6.13372e+18	FALSE	High	IsMasterProtein	ETH_00019585-t26_1-p1	DES=transcript=ETH_00019585-t26_1 gene=ETH_00019585 organism=Eimeria_tenella_strain_Houghton gene_product=ubiquinol-cytochrome c reductase domain-containing protein, putative transcript_product=ubiquinol-cytochrome c reductase domain-containing protein, putative location=HG675163:473726-475894(+) protein_length=390 sequence_SO=supercontig SO=protein_coding_gene is_pseudo=false GN=ETH_00019585	0	46.513	47	13	23	13	390	43.4	8.06	49.59	13
5.7359e+16	FALSE	High	IsMasterProtein	ETH_00030935-t26_1-p1	DES=transcript=ETH_00030935-t26_1 gene=ETH_00030935 organism=Eimeria_tenella_strain_Houghton gene_product=hypothetical protein, conserved transcript_product=hypothetical protein, conserved location=HG673763:323636-328115(+) protein_length=760 sequence_SO=supercontig SO=protein_coding_gene is_pseudo=false GN=ETH_00030935	0	46.483	23	19	22	19	760	83.9	6.95	32.54	19
1.90367e+18	FALSE	High	IsMasterProtein	ETH_00032090-t26_1-p1	DES=transcript=ETH_00032090-t26_1 gene=ETH_00032090 organism=Eimeria_tenella_strain_Houghton gene_product=vacuolar ATP synthase catalytic subunit A, putative transcript_product=vacuolar ATP synthase catalytic subunit A, putative location=HG675735:196632-200070(-) protein_length=248 sequence_SO=supercontig SO=protein_coding_gene is_pseudo=false GN=ETH_00032090	0	46.425	56	11	22	11	248	28.2	5.73	40.33	11
-1.76244e+18	FALSE	High	IsMasterProtein	ETH_00029205-t26_1-p1	DES=transcript=ETH_00029205-t26_1 gene=ETH_00029205 organism=Eimeria_tenella_strain_Houghton gene_product=hypothetical protein, conserved transcript_product=hypothetical protein, conserved location=HG674134:509258-510472(-) protein_length=404 sequence_SO=supercontig SO=protein_coding_gene is_pseudo=false GN=ETH_00029205	0	46.31	40	15	29	15	404	43.5	12.18	65.71	15
-5.3023e+18	FALSE	High	IsMasterProtein	ETH_00014485-t26_1-p1	DES=transcript=ETH_00014485-t26_1 gene=ETH_00014485 organism=Eimeria_tenella_strain_Houghton gene_product=hypothetical protein, conserved transcript_product=hypothetical protein, conserved location=HG675701:201690-208240(-) protein_length=932 sequence_SO=supercontig SO=protein_coding_gene is_pseudo=false GN=ETH_00014485	0	46.303	29	17	20	17	932	101.7	7.49	54.05	17
-6.35625e+18	FALSE	High	IsMasterProtein	ETH_00012500-t26_1-p1	DES=transcript=ETH_00012500-t26_1 gene=ETH_00012500 organism=Eimeria_tenella_strain_Houghton gene_product=Proteophosphoglycan ppg1, related, related transcript_product=Proteophosphoglycan ppg1, related, related location=HG673773:16399-18300(+) protein_length=521 sequence_SO=supercontig SO=protein_coding_gene is_pseudo=false GN=ETH_00012500	0	46.297	19	7	35	7	521	57.8	4.45	89.03	7
-9.03958e+18	FALSE	High	IsMasterProtein	ETH_00025555-t26_1-p1	DES=transcript=ETH_00025555-t26_1 gene=ETH_00025555 organism=Eimeria_tenella_strain_Houghton gene_product=EF hand domain-containing protein, putative transcript_product=EF hand domain-containing protein, putative location=HG673790:48233-72891(-) protein_length=2879 sequence_SO=supercontig SO=protein_coding_gene is_pseudo=false GN=ETH_00025555	0	46.271	8	20	22	20	2879	320.2	6.57	33.76	20
4.03353e+18	FALSE	High	IsMasterProtein	ETH_00001190-t26_1-p1	DES=transcript=ETH_00001190-t26_1 gene=ETH_00001190 organism=Eimeria_tenella_strain_Houghton gene_product=hypothetical protein, conserved transcript_product=hypothetical protein, conserved location=HG675518:5432-9282(+) protein_length=525 sequence_SO=supercontig SO=protein_coding_gene is_pseudo=false GN=ETH_00001190	0	46.214	28	12	24	12	525	58.7	6.44	50.34	12
3.0532e+18	FALSE	High	IsMasterProtein	ETH_00027675-t26_1-p1	DES=transcript=ETH_00027675-t26_1 gene=ETH_00027675 organism=Eimeria_tenella_strain_Houghton gene_product=Eukaryotic translation initiation factor 3 subunit 9, putative transcript_product=Eukaryotic translation initiation factor 3 subunit 9, putative location=HG673752:1-2641(-) protein_length=364 sequence_SO=supercontig SO=protein_coding_gene is_pseudo=false GN=ETH_00027675	0	46.164	47	15	19	12	364	42	5.15	40.39	15
1.70257e+18	FALSE	High	IsMasterProtein	ETH_00023350-t26_1-p1	DES=transcript=ETH_00023350-t26_1 gene=ETH_00023350 organism=Eimeria_tenella_strain_Houghton gene_product=hypothetical protein, conserved transcript_product=hypothetical protein, conserved location=HG678089:125880-142460(+) protein_length=5075 sequence_SO=supercontig SO=protein_coding_gene is_pseudo=false GN=ETH_00023350	0	46.081	5	18	18	18	5075	526.4	7.08	40.42	18
-3.51426e+18	FALSE	High	IsMasterProtein	ETH_00018895-t26_1-p1	DES=transcript=ETH_00018895-t26_1 gene=ETH_00018895 organism=Eimeria_tenella_strain_Houghton gene_product=hypothetical protein, conserved transcript_product=hypothetical protein, conserved location=HG675479:44343-45248(+) protein_length=301 sequence_SO=supercontig SO=protein_coding_gene is_pseudo=false GN=ETH_00018895	0	46.051	81	12	33	12	301	32.7	4.54	86.46	12
-8.93374e+18	FALSE	High	IsMasterProtein	ETH_00009040-t26_1-p1	DES=transcript=ETH_00009040-t26_1 gene=ETH_00009040 organism=Eimeria_tenella_strain_Houghton gene_product=signal recognition particle, putative transcript_product=signal recognition particle, putative location=HG675750:45779-50315(+) protein_length=648 sequence_SO=supercontig SO=protein_coding_gene is_pseudo=false GN=ETH_00009040	0	46.036	31	16	18	16	648	69.6	8.31	39.31	16
-7.06128e+18	FALSE	High	IsMasterProtein	ETH_00023020-t26_1-p1	DES=transcript=ETH_00023020-t26_1 gene=ETH_00023020 organism=Eimeria_tenella_strain_Houghton gene_product=hypothetical protein, conserved transcript_product=hypothetical protein, conserved location=HG673748:101728-104841(+) protein_length=1037 sequence_SO=supercontig SO=protein_coding_gene is_pseudo=false GN=ETH_00023020	0	45.911	17	15	21	15	1037	113	7.18	36.15	15
-2.00329e+18	FALSE	High	IsMasterProtein	ETH_00024185-t26_1-p1	DES=transcript=ETH_00024185-t26_1 gene=ETH_00024185 organism=Eimeria_tenella_strain_Houghton gene_product=hypothetical protein, conserved transcript_product=hypothetical protein, conserved location=HG676739:6358-8580(+) protein_length=206 sequence_SO=supercontig SO=protein_coding_gene is_pseudo=false GN=ETH_00024185	0	45.895	75	11	22	11	206	22.5	5.19	57.76	11
-4.40967e+18	FALSE	High	IsMasterProtein	ETH_00043935-t26_1-p1	DES=transcript=ETH_00043935-t26_1 gene=ETH_00043935 organism=Eimeria_tenella_strain_Houghton gene_product=hypothetical protein, conserved transcript_product=hypothetical protein, conserved location=HG675020:385-2082(-) protein_length=203 sequence_SO=supercontig SO=protein_coding_gene is_pseudo=false GN=ETH_00043935	0	45.866	49	12	23	12	203	23.3	8.54	50.36	12
-7.23318e+17	FALSE	High	IsMasterProtein	ETH_00012530-t26_1-p1	DES=transcript=ETH_00012530-t26_1 gene=ETH_00012530 organism=Eimeria_tenella_strain_Houghton gene_product=40S ribosomal protein S18, putative transcript_product=40S ribosomal protein S18, putative location=HG673773:43765-44762(-) protein_length=155 sequence_SO=supercontig SO=protein_coding_gene is_pseudo=false GN=ETH_00012530	0	45.863	60	10	28	10	155	17.6	10.83	62.55	10
3.36826e+18	FALSE	High	IsMasterProtein	ETH_00026145-t26_1-p1	DES=transcript=ETH_00026145-t26_1 gene=ETH_00026145 organism=Eimeria_tenella_strain_Houghton gene_product=enoyl-CoA hydratase/isomerase family protein, putative transcript_product=enoyl-CoA hydratase/isomerase family protein, putative location=HG675660:248522-250464(+) protein_length=238 sequence_SO=supercontig SO=protein_coding_gene is_pseudo=false GN=ETH_00026145	0	45.817	49	10	23	10	238	25.8	7.64	60.56	10
-1.23449e+18	FALSE	High	IsMasterProtein	ETH_00025440-t26_1-p1	DES=transcript=ETH_00025440-t26_1 gene=ETH_00025440 organism=Eimeria_tenella_strain_Houghton gene_product=WD-40 repeat protein, putative transcript_product=WD-40 repeat protein, putative location=HG675839:895-3500(-) protein_length=431 sequence_SO=supercontig SO=protein_coding_gene is_pseudo=false GN=ETH_00025440	0	45.793	42	14	24	14	431	44.9	7.52	54.68	14
-6.60152e+18	FALSE	High	IsMasterProtein	ETH_00024685-t26_1-p1	DES=transcript=ETH_00024685-t26_1 gene=ETH_00024685 organism=Eimeria_tenella_strain_Houghton gene_product=phosphoglycerate mutase protein, putative transcript_product=phosphoglycerate mutase protein, putative location=HG674657:86836-89425(-) protein_length=277 sequence_SO=supercontig SO=protein_coding_gene is_pseudo=false GN=ETH_00024685	0	45.768	60	15	20	15	277	30.2	6.09	39.61	15
5.03382e+18	FALSE	High	IsMasterProtein	ETH_00005950-t26_1-p1	DES=transcript=ETH_00005950-t26_1 gene=ETH_00005950 organism=Eimeria_tenella_strain_Houghton gene_product=Subtilisin-like protein, related transcript_product=Subtilisin-like protein, related location=HG676192:1466-2509(-) protein_length=284 sequence_SO=supercontig SO=protein_coding_gene is_pseudo=false GN=ETH_00005950	0	45.637	49	8	23	8	284	30.5	9.33	64.71	8
5.81396e+17	FALSE	High	IsMasterProtein	ETH_00007925-t26_1-p1	DES=transcript=ETH_00007925-t26_1 gene=ETH_00007925 organism=Eimeria_tenella_strain_Houghton gene_product=hypothetical protein, conserved transcript_product=hypothetical protein, conserved location=HG674029:287062-292865(-) protein_length=1398 sequence_SO=supercontig SO=protein_coding_gene is_pseudo=false GN=ETH_00007925	0	45.526	14	18	19	18	1398	154.4	9.39	35.17	18
-4.34014e+18	FALSE	High	IsMasterProtein	ETH_00011875-t26_1-p1	DES=transcript=ETH_00011875-t26_1 gene=ETH_00011875 organism=Eimeria_tenella_strain_Houghton gene_product=thioredoxin transcript_product=thioredoxin location=HG674866:26728-28151(-) protein_length=103 sequence_SO=supercontig SO=protein_coding_gene is_pseudo=false GN=ETH_00011875	0	45.517	87	8	35	8	103	11.8	5.53	61.36	8
5.48109e+18	FALSE	High	IsMasterProtein	ETH_00009245-t26_1-p1	DES=transcript=ETH_00009245-t26_1 gene=ETH_00009245 organism=Eimeria_tenella_strain_Houghton gene_product=60S ribosomal protein L7, putative transcript_product=60S ribosomal protein L7, putative location=HG675744:109780-111878(+) protein_length=258 sequence_SO=supercontig SO=protein_coding_gene is_pseudo=false GN=ETH_00009245	0	45.438	53	13	24	13	258	30	10.48	53.65	13
8.58658e+18	FALSE	High	IsMasterProtein	ETH_00000310-t26_1-p1	DES=transcript=ETH_00000310-t26_1 gene=ETH_00000310 organism=Eimeria_tenella_strain_Houghton gene_product=adenylyl cyclase associated protein, putative transcript_product=adenylyl cyclase associated protein, putative location=HG674135:59245-60686(-) protein_length=167 sequence_SO=supercontig SO=protein_coding_gene is_pseudo=false GN=ETH_00000310	0	45.362	73	11	21	11	167	18.4	6.38	44.04	11
1.35317e+18	FALSE	High	IsMasterProtein	ETH_00019480-t26_1-p1	DES=transcript=ETH_00019480-t26_1 gene=ETH_00019480 organism=Eimeria_tenella_strain_Houghton gene_product=hypothetical protein, conserved transcript_product=hypothetical protein, conserved location=HG675163:337423-345285(-) protein_length=1132 sequence_SO=supercontig SO=protein_coding_gene is_pseudo=false GN=ETH_00019480	0	45.343	16	15	21	15	1132	123.3	5.81	41.29	15
-2.79893e+18	FALSE	High	IsMasterProtein	ETH_00025280-t26_1-p1	DES=transcript=ETH_00025280-t26_1 gene=ETH_00025280 organism=Eimeria_tenella_strain_Houghton gene_product=hypothetical protein, conserved transcript_product=hypothetical protein, conserved location=HG673771:97183-104973(+) protein_length=1274 sequence_SO=supercontig SO=protein_coding_gene is_pseudo=false GN=ETH_00025280	0	45.333	15	15	19	15	1274	137.7	5	45.72	15
-7.6068e+18	FALSE	High	IsMasterProtein	ETH_00026990-t26_1-p1	DES=transcript=ETH_00026990-t26_1 gene=ETH_00026990 organism=Eimeria_tenella_strain_Houghton gene_product=sec23/Sec24 helical domain-containing protein, putative transcript_product=sec23/Sec24 helical domain-containing protein, putative location=HG673774:246448-254625(-) protein_length=1483 sequence_SO=supercontig SO=protein_coding_gene is_pseudo=false GN=ETH_00026990	0	45.317	15	17	21	17	1483	165.2	6.93	46.42	17
-6.68378e+18	FALSE	High	IsMasterProtein	ETH_00005150-t26_1-p1	DES=transcript=ETH_00005150-t26_1 gene=ETH_00005150 organism=Eimeria_tenella_strain_Houghton gene_product=mu1 adaptin, putative transcript_product=mu1 adaptin, putative location=HG673746:741173-742459(+) protein_length=428 sequence_SO=supercontig SO=protein_coding_gene is_pseudo=false GN=ETH_00005150	0	45.243	36	17	21	17	428	48.1	7.44	43.57	17
-7.44238e+18	FALSE	High	IsMasterProtein	ETH_00024370-t26_1-p1	DES=transcript=ETH_00024370-t26_1 gene=ETH_00024370 organism=Eimeria_tenella_strain_Houghton gene_product=nucleoredoxin, putative transcript_product=nucleoredoxin, putative location=HG674763:139901-142637(-) protein_length=453 sequence_SO=supercontig SO=protein_coding_gene is_pseudo=false GN=ETH_00024370	0	45.172	34	14	22	14	453	50.7	8.05	40.59	14
5.78089e+18	FALSE	High	IsMasterProtein	ETH_00003650-t26_1-p1	DES=transcript=ETH_00003650-t26_1 gene=ETH_00003650 organism=Eimeria_tenella_strain_Houghton gene_product=tyrosyl-tRNA synthetase, putative transcript_product=tyrosyl-tRNA synthetase, putative location=HG674553:107853-111187(+) protein_length=419 sequence_SO=supercontig SO=protein_coding_gene is_pseudo=false GN=ETH_00003650	0	45.165	30	14	23	14	419	46.8	7.8	31.84	14
-7.35165e+18	FALSE	High	IsMasterProtein	ETH_00028340-t26_1-p1	DES=transcript=ETH_00028340-t26_1 gene=ETH_00028340 organism=Eimeria_tenella_strain_Houghton gene_product=hypothetical protein, conserved transcript_product=hypothetical protein, conserved location=HG675673:55019-57395(-) protein_length=396 sequence_SO=supercontig SO=protein_coding_gene is_pseudo=false GN=ETH_00028340	0	45.111	36	12	22	12	396	41.1	5.4	41.61	12
-6.81003e+18	FALSE	High	IsMasterProtein	ETH_00001975-t26_1-p1	DES=transcript=ETH_00001975-t26_1 gene=ETH_00001975 organism=Eimeria_tenella_strain_Houghton gene_product=SAG family member transcript_product=SAG family member location=HG673757:13316-14404(-) protein_length=235 sequence_SO=supercontig SO=protein_coding_gene is_pseudo=false GN=ETH_00001975	0	45.086	31	8	23	8	235	24.3	7.65	45.47	8
-2.57958e+18	FALSE	High	IsMasterProtein	ETH_00015100-t26_1-p1	DES=transcript=ETH_00015100-t26_1 gene=ETH_00015100 organism=Eimeria_tenella_strain_Houghton gene_product=methyltransferase domain containing protein, putative transcript_product=methyltransferase domain containing protein, putative location=HG676467:5882-12273(-) protein_length=836 sequence_SO=supercontig SO=protein_coding_gene is_pseudo=false GN=ETH_00015100	0	44.706	24	16	21	16	836	89	5.14	37.7	16
4.31521e+18	FALSE	High	IsMasterProtein	ETH_00031995-t26_1-p1	DES=transcript=ETH_00031995-t26_1 gene=ETH_00031995 organism=Eimeria_tenella_strain_Houghton gene_product=ubiquitin-transferase domain-containing protein, putative transcript_product=ubiquitin-transferase domain-containing protein, putative location=HG675735:89788-98271(-) protein_length=1517 sequence_SO=supercontig SO=protein_coding_gene is_pseudo=false GN=ETH_00031995	0	44.671	15	19	19	19	1517	164.7	7.52	35.78	19
-6.22182e+18	FALSE	High	IsMasterProtein	ETH_00001530-t26_1-p1	DES=transcript=ETH_00001530-t26_1 gene=ETH_00001530 organism=Eimeria_tenella_strain_Houghton gene_product=histidine acid phosphatase domain containing protein, putative transcript_product=histidine acid phosphatase domain containing protein, putative location=HG673769:18349-21172(+) protein_length=750 sequence_SO=supercontig SO=protein_coding_gene is_pseudo=false GN=ETH_00001530	0	44.654	24	12	20	12	750	81.5	5.72	54.41	12
-6.3921e+18	FALSE	High	IsMasterProtein	ETH_00021820-t26_1-p1	DES=transcript=ETH_00021820-t26_1 gene=ETH_00021820 organism=Eimeria_tenella_strain_Houghton gene_product=proteasome subunit alpha type 3, putative transcript_product=proteasome subunit alpha type 3, putative location=HG673761:70837-73684(-) protein_length=259 sequence_SO=supercontig SO=protein_coding_gene is_pseudo=false GN=ETH_00021820	0	44.452	56	12	25	12	259	27.5	7.68	55.87	12
-1.98846e+18	FALSE	High	IsMasterProtein	ETH_00015505-t26_1-p1	DES=transcript=ETH_00015505-t26_1 gene=ETH_00015505 organism=Eimeria_tenella_strain_Houghton gene_product=fructose-1,6-bisphosphate aldolase, putative transcript_product=fructose-1,6-bisphosphate aldolase, putative location=HG675259:288345-289961(+) protein_length=358 sequence_SO=supercontig SO=protein_coding_gene is_pseudo=false GN=ETH_00015505	0	44.363	53	17	22	17	358	38.6	8.07	33.42	17
-2.0617e+18	FALSE	High	IsMasterProtein	ETH_00015030-t26_1-p1	DES=transcript=ETH_00015030-t26_1 gene=ETH_00015030 organism=Eimeria_tenella_strain_Houghton gene_product=hypothetical protein, conserved transcript_product=hypothetical protein, conserved location=HG673828:11513-12528(+) protein_length=160 sequence_SO=supercontig SO=protein_coding_gene is_pseudo=false GN=ETH_00015030	0	44.167	54	11	22	11	160	17.5	8.88	39.13	11
-4.45064e+18	FALSE	High	IsMasterProtein	ETH_00034225-t26_1-p1	DES=transcript=ETH_00034225-t26_1 gene=ETH_00034225 organism=Eimeria_tenella_strain_Houghton gene_product=importin beta-3 subunit, putative transcript_product=importin beta-3 subunit, putative location=HG675188:44-2662(-) protein_length=557 sequence_SO=supercontig SO=protein_coding_gene is_pseudo=false GN=ETH_00034225	0	43.996	34	13	19	11	557	58.4	4.82	59.4	13
-7.537e+18	FALSE	High	IsMasterProtein	ETH_00032150-t26_1-p1	DES=transcript=ETH_00032150-t26_1 gene=ETH_00032150 organism=Eimeria_tenella_strain_Houghton gene_product=hypothetical protein, conserved transcript_product=hypothetical protein, conserved location=HG675733:59498-67292(+) protein_length=2162 sequence_SO=supercontig SO=protein_coding_gene is_pseudo=false GN=ETH_00032150	0	43.981	11	16	19	16	2162	208.9	9.23	37.18	16
3.09662e+18	FALSE	High	IsMasterProtein	ETH_00012950-t26_1-p1	DES=transcript=ETH_00012950-t26_1 gene=ETH_00012950 organism=Eimeria_tenella_strain_Houghton gene_product=AGC kinase, putative transcript_product=AGC kinase, putative location=HG673747:111055-121997(-) protein_length=1433 sequence_SO=supercontig SO=protein_coding_gene is_pseudo=false GN=ETH_00012950	0	43.965	8	12	24	12	1433	153.2	7.36	59.55	12
-6.05502e+18	FALSE	High	IsMasterProtein	ETH_00035130-t26_1-p1	DES=transcript=ETH_00035130-t26_1 gene=ETH_00035130 organism=Eimeria_tenella_strain_Houghton gene_product=hypothetical protein, conserved transcript_product=hypothetical protein, conserved location=HG675164:302301-305021(+) protein_length=880 sequence_SO=supercontig SO=protein_coding_gene is_pseudo=false GN=ETH_00035130	0	43.928	8	7	45	7	880	86.2	3.52	136.53	7
2.9614e+18	FALSE	High	IsMasterProtein	ETH_00034935-t26_1-p1	DES=transcript=ETH_00034935-t26_1 gene=ETH_00034935 organism=Eimeria_tenella_strain_Houghton gene_product=SAG family member transcript_product=SAG family member location=HG675164:88725-89865(-) protein_length=256 sequence_SO=supercontig SO=protein_coding_gene is_pseudo=false GN=ETH_00034935	0	43.928	65	11	37	10	256	27.5	4.61	70.92	11
2.06363e+18	FALSE	High	IsMasterProtein	ETH_00022370-t26_1-p1	DES=transcript=ETH_00022370-t26_1 gene=ETH_00022370 organism=Eimeria_tenella_strain_Houghton gene_product=hypothetical protein, conserved transcript_product=hypothetical protein, conserved location=HG675676:133563-137788(+) protein_length=1194 sequence_SO=supercontig SO=protein_coding_gene is_pseudo=false GN=ETH_00022370	0	43.897	16	15	18	15	1194	126.4	9.55	37.58	15
7.88645e+18	FALSE	High	IsMasterProtein	ETH_00003225-t26_1-p1	DES=transcript=ETH_00003225-t26_1 gene=ETH_00003225 organism=Eimeria_tenella_strain_Houghton gene_product=U2 snRNP auxiliary factor small subunit, putative transcript_product=U2 snRNP auxiliary factor small subunit, putative location=HG673758:66047-67281(+) protein_length=252 sequence_SO=supercontig SO=protein_coding_gene is_pseudo=false GN=ETH_00003225	0	43.724	43	11	20	11	252	29.3	8.51	32.07	11
-4.52057e+18	FALSE	High	IsMasterProtein	ETH_00002550-t26_1-p1	DES=transcript=ETH_00002550-t26_1 gene=ETH_00002550 organism=Eimeria_tenella_strain_Houghton gene_product=oxidoreductase, putative transcript_product=oxidoreductase, putative location=HG673764:45009-47156(+) protein_length=400 sequence_SO=supercontig SO=protein_coding_gene is_pseudo=false GN=ETH_00002550	0	43.656	26	11	23	11	400	43.3	7.91	37.66	11
2.6943e+18	FALSE	High	IsMasterProtein	ETH_00017500-t26_1-p1	DES=transcript=ETH_00017500-t26_1 gene=ETH_00017500 organism=Eimeria_tenella_strain_Houghton gene_product=hypothetical protein transcript_product=hypothetical protein location=HG677818:158-8378(-) protein_length=2214 sequence_SO=supercontig SO=protein_coding_gene is_pseudo=false GN=ETH_00017500	0	43.56	10	18	19	18	2214	239.9	5.69	40.57	18
-6.85267e+18	FALSE	High	IsMasterProtein	ETH_00020385-t26_1-p1	DES=transcript=ETH_00020385-t26_1 gene=ETH_00020385 organism=Eimeria_tenella_strain_Houghton gene_product=50S ribosomal protein L2, apicoplast transcript_product=50S ribosomal protein L2, apicoplast location=HG678175:164323-166880(+) protein_length=259 sequence_SO=supercontig SO=protein_coding_gene is_pseudo=false GN=ETH_00020385	0	43.22	44	11	26	11	259	27.9	10.93	59.76	11
8.02386e+18	FALSE	High	IsMasterProtein	ETH_00029555-t26_1-p1	DES=transcript=ETH_00029555-t26_1 gene=ETH_00029555 organism=Eimeria_tenella_strain_Houghton gene_product=chaperonin CPN10, mitochondrial, putative transcript_product=chaperonin CPN10, mitochondrial, putative location=HG674134:876230-876977(-) protein_length=106 sequence_SO=supercontig SO=protein_coding_gene is_pseudo=false GN=ETH_00029555	0	43.208	82	9	28	9	106	11.2	7.12	54.69	9
-7.05825e+18	FALSE	High	IsMasterProtein	ETH_00006230-t26_1-p1	DES=transcript=ETH_00006230-t26_1 gene=ETH_00006230 organism=Eimeria_tenella_strain_Houghton gene_product=hypothetical protein, conserved transcript_product=hypothetical protein, conserved location=HG675342:248979-250649(-) protein_length=441 sequence_SO=supercontig SO=protein_coding_gene is_pseudo=false GN=ETH_00006230	0	43.029	42	12	25	12	441	51.3	5.03	61.79	12
-3.59722e+18	FALSE	High	IsMasterProtein	ETH_00015865-t26_1-p1	DES=transcript=ETH_00015865-t26_1 gene=ETH_00015865 organism=Eimeria_tenella_strain_Houghton gene_product=acyl-CoA dehydrogenase, putative transcript_product=acyl-CoA dehydrogenase, putative location=HG674344:184961-189720(+) protein_length=482 sequence_SO=supercontig SO=protein_coding_gene is_pseudo=false GN=ETH_00015865	0	43.021	32	11	18	11	482	51.8	7.24	36.5	11
4.4992e+18	FALSE	High	IsMasterProtein	ETH_00027970-t26_1-p1	DES=transcript=ETH_00027970-t26_1 gene=ETH_00027970 organism=Eimeria_tenella_strain_Houghton gene_product=TPR domain-containing protein, putative transcript_product=TPR domain-containing protein, putative location=HG675746:151597-156209(+) protein_length=980 sequence_SO=supercontig SO=protein_coding_gene is_pseudo=false GN=ETH_00027970	0	43.019	20	15	19	15	980	108.5	6.61	47.31	15
-4.58299e+18	FALSE	High	IsMasterProtein	ETH_00016770-t26_1-p1	DES=transcript=ETH_00016770-t26_1 gene=ETH_00016770 organism=Eimeria_tenella_strain_Houghton gene_product=DEAD-box ATP-dependent RNA helicase, putative transcript_product=DEAD-box ATP-dependent RNA helicase, putative location=HG673799:36818-49725(-) protein_length=1195 sequence_SO=supercontig SO=protein_coding_gene is_pseudo=false GN=ETH_00016770	0	42.891	17	17	20	17	1195	128.6	9.11	40.2	17
3.15928e+17	FALSE	High	IsMasterProtein	ETH_00024895-t26_1-p1	DES=transcript=ETH_00024895-t26_1 gene=ETH_00024895 organism=Eimeria_tenella_strain_Houghton gene_product=hypothetical protein, conserved transcript_product=hypothetical protein, conserved location=HG674101:1876-10277(-) protein_length=2194 sequence_SO=supercontig SO=protein_coding_gene is_pseudo=false GN=ETH_00024895	0	42.835	8	15	18	15	2194	250.2	5.17	32	15
-2.21229e+18	FALSE	High	IsMasterProtein	ETH_00031570-t26_1-p1	DES=transcript=ETH_00031570-t26_1 gene=ETH_00031570 organism=Eimeria_tenella_strain_Houghton gene_product=protein farnesyltranstransferase beta subunit, putative transcript_product=protein farnesyltranstransferase beta subunit, putative location=HG675748:495572-499422(-) protein_length=545 sequence_SO=supercontig SO=protein_coding_gene is_pseudo=false GN=ETH_00031570	0	42.806	29	13	19	13	545	60.1	5.78	44.6	13
-7.39424e+18	FALSE	High	IsMasterProtein	ETH_00001800-t26_1-p1	DES=transcript=ETH_00001800-t26_1 gene=ETH_00001800 organism=Eimeria_tenella_strain_Houghton gene_product=hypothetical protein, conserved transcript_product=hypothetical protein, conserved location=HG675705:136993-140958(-) protein_length=1321 sequence_SO=supercontig SO=protein_coding_gene is_pseudo=false GN=ETH_00001800	0	42.612	19	16	17	16	1321	142.1	8.56	43.57	16
7.09045e+18	FALSE	High	IsMasterProtein	ETH_00013050-t26_1-p1	DES=transcript=ETH_00013050-t26_1 gene=ETH_00013050 organism=Eimeria_tenella_strain_Houghton gene_product=hypothetical protein, conserved transcript_product=hypothetical protein, conserved location=HG673747:206136-208566(+) protein_length=415 sequence_SO=supercontig SO=protein_coding_gene is_pseudo=false GN=ETH_00013050	0	42.606	25	10	20	10	415	44.6	4.83	39.26	10
3.48532e+17	FALSE	High	IsMasterProtein	ETH_00026985-t26_1-p1	DES=transcript=ETH_00026985-t26_1 gene=ETH_00026985 organism=Eimeria_tenella_strain_Houghton gene_product=aspartyl aminopeptidase, putative transcript_product=aspartyl aminopeptidase, putative location=HG673774:241666-245703(+) protein_length=484 sequence_SO=supercontig SO=protein_coding_gene is_pseudo=false GN=ETH_00026985	0	42.596	28	11	18	11	484	53.6	6.79	40.74	11
-4.00523e+18	FALSE	High	IsMasterProtein	ETH_00006240-t26_1-p1	DES=transcript=ETH_00006240-t26_1 gene=ETH_00006240 organism=Eimeria_tenella_strain_Houghton gene_product=hypothetical protein, conserved transcript_product=hypothetical protein, conserved location=HG675342:259016-260970(+) protein_length=228 sequence_SO=supercontig SO=protein_coding_gene is_pseudo=false GN=ETH_00006240	0	42.557	59	11	23	11	228	25.5	7.09	56.95	11
7.24462e+18	FALSE	High	IsMasterProtein	ETH_00008405-t26_1-p1	DES=transcript=ETH_00008405-t26_1 gene=ETH_00008405 organism=Eimeria_tenella_strain_Houghton gene_product=splicing factor 3a protein, putative transcript_product=splicing factor 3a protein, putative location=HG675758:3399-9795(-) protein_length=377 sequence_SO=supercontig SO=protein_coding_gene is_pseudo=false GN=ETH_00008405	0	42.551	34	15	21	15	377	43.7	5.26	34.34	15
-6.84363e+17	FALSE	High	IsMasterProtein	ETH_00004020-t26_1-p1	DES=transcript=ETH_00004020-t26_1 gene=ETH_00004020 organism=Eimeria_tenella_strain_Houghton gene_product=CCR4-Not complex component, Not1 domain-containing protein, conserved, putative transcript_product=CCR4-Not complex component, Not1 domain-containing protein, conserved, putative location=HG675693:4385-8010(-) protein_length=935 sequence_SO=supercontig SO=protein_coding_gene is_pseudo=false G…	0	42.551	20	15	17	15	935	99.4	8.06	39.68	15
2.44074e+18	FALSE	High	IsMasterProtein	ETH_00007715-t26_1-p1	DES=transcript=ETH_00007715-t26_1 gene=ETH_00007715 organism=Eimeria_tenella_strain_Houghton gene_product=proliferating cell nuclear antigen 1, putative transcript_product=proliferating cell nuclear antigen 1, putative location=HG674029:42832-44535(-) protein_length=301 sequence_SO=supercontig SO=protein_coding_gene is_pseudo=false GN=ETH_00007715	0	42.445	47	12	21	12	301	33.3	4.72	47.5	12
-6.53845e+18	FALSE	High	IsMasterProtein	ETH_00042870-t26_1-p1	DES=transcript=ETH_00042870-t26_1 gene=ETH_00042870 organism=Eimeria_tenella_strain_Houghton gene_product=DnaJ domain-containing protein, putative transcript_product=DnaJ domain-containing protein, putative location=HG677646:1588-3746(-) protein_length=316 sequence_SO=supercontig SO=protein_coding_gene is_pseudo=false GN=ETH_00042870	0	42.409	38	11	22	11	316	35.4	9.22	43.25	11
8.2691e+18	FALSE	High	IsMasterProtein	ETH_00018945-t26_1-p1	DES=transcript=ETH_00018945-t26_1 gene=ETH_00018945 organism=Eimeria_tenella_strain_Houghton gene_product=40S ribosomal protein S15A, putative transcript_product=40S ribosomal protein S15A, putative location=HG675479:107488-108033(+) protein_length=130 sequence_SO=supercontig SO=protein_coding_gene is_pseudo=false GN=ETH_00018945	0	42.337	74	13	24	13	130	14.9	9.89	40.12	13
6.9678e+18	FALSE	High	IsMasterProtein	ETH_00028350-t26_1-p1	DES=transcript=ETH_00028350-t26_1 gene=ETH_00028350 organism=Eimeria_tenella_strain_Houghton gene_product=GRA9 protein, putative transcript_product=GRA9 protein, putative location=HG675673:63988-64992(-) protein_length=271 sequence_SO=supercontig SO=protein_coding_gene is_pseudo=false GN=ETH_00028350	0	42.323	42	9	18	9	271	29	5.34	42.65	9
-8.85596e+18	FALSE	High	IsMasterProtein	ETH_00002790-t26_1-p1	DES=transcript=ETH_00002790-t26_1 gene=ETH_00002790 organism=Eimeria_tenella_strain_Houghton gene_product=ADP ribosylation factor 1, putative transcript_product=ADP ribosylation factor 1, putative location=HG675649:64342-65818(-) protein_length=181 sequence_SO=supercontig SO=protein_coding_gene is_pseudo=false GN=ETH_00002790	0	42.223	48	7	28	7	181	20.6	7.05	50.67	7
-5.94921e+17	FALSE	High	IsMasterProtein	ETH_00020720-t26_1-p1	DES=transcript=ETH_00020720-t26_1 gene=ETH_00020720 organism=Eimeria_tenella_strain_Houghton gene_product=alcohol dehydrogenase class III, putative transcript_product=alcohol dehydrogenase class III, putative location=HG675716:306719-308905(-) protein_length=331 sequence_SO=supercontig SO=protein_coding_gene is_pseudo=false GN=ETH_00020720	0	42.118	41	11	23	11	331	35.9	7.28	52.07	11
-3.7059e+17	FALSE	High	IsMasterProtein	ETH_00030710-t26_1-p1	DES=transcript=ETH_00030710-t26_1 gene=ETH_00030710 organism=Eimeria_tenella_strain_Houghton gene_product=60S ribosomal protein L18a, putative transcript_product=60S ribosomal protein L18a, putative location=HG673763:40882-42221(+) protein_length=189 sequence_SO=supercontig SO=protein_coding_gene is_pseudo=false GN=ETH_00030710	0	41.94	60	12	21	12	189	21.5	11.65	45.8	12
-3.07275e+18	FALSE	High	IsMasterProtein	ETH_00019280-t26_1-p1	DES=transcript=ETH_00019280-t26_1 gene=ETH_00019280 organism=Eimeria_tenella_strain_Houghton gene_product=DnaJ domain-containing protein, putative transcript_product=DnaJ domain-containing protein, putative location=HG675163:121681-123623(+) protein_length=230 sequence_SO=supercontig SO=protein_coding_gene is_pseudo=false GN=ETH_00019280	0	41.875	48	8	18	8	230	25.2	9.44	57.92	8
3.04863e+18	FALSE	High	IsMasterProtein	ETH_00003520-t26_1-p1	DES=transcript=ETH_00003520-t26_1 gene=ETH_00003520 organism=Eimeria_tenella_strain_Houghton gene_product=hypothetical protein, conserved transcript_product=hypothetical protein, conserved location=HG676755:2056-3666(-) protein_length=261 sequence_SO=supercontig SO=protein_coding_gene is_pseudo=false GN=ETH_00003520	0	41.796	55	11	21	11	261	28.9	5.91	56.47	11
-6.62218e+18	FALSE	High	IsMasterProtein	ETH_00017885-t26_1-p1	DES=transcript=ETH_00017885-t26_1 gene=ETH_00017885 organism=Eimeria_tenella_strain_Houghton gene_product=hypothetical protein, conserved transcript_product=hypothetical protein, conserved location=HG673920:205010-207435(+) protein_length=474 sequence_SO=supercontig SO=protein_coding_gene is_pseudo=false GN=ETH_00017885	0	41.729	32	12	22	12	474	50.1	8.44	47.43	12
7.87534e+18	FALSE	High	IsMasterProtein	ETH_00015750-t26_1-p1	DES=transcript=ETH_00015750-t26_1 gene=ETH_00015750 organism=Eimeria_tenella_strain_Houghton gene_product=DNA/pantothenate metabolism flavoprotein domain-containing protein, putative transcript_product=DNA/pantothenate metabolism flavoprotein domain-containing protein, putative location=HG674344:69465-71988(+) protein_length=613 sequence_SO=supercontig SO=protein_coding_gene is_pseudo=false GN=ET…	0	41.58	31	14	19	14	613	65.2	6.89	43.18	14
2.9328e+18	FALSE	High	IsMasterProtein	ETH_00027300-t26_1-p1	DES=transcript=ETH_00027300-t26_1 gene=ETH_00027300 organism=Eimeria_tenella_strain_Houghton gene_product=Mannitol-1-phosphatase transcript_product=Mannitol-1-phosphatase location=HG673759:88261-89144(+) protein_length=181 sequence_SO=supercontig SO=protein_coding_gene is_pseudo=false GN=ETH_00027300	0	41.575	41	8	18	8	181	20.7	6.05	32.18	8
-1.40493e+18	FALSE	High	IsMasterProtein	ETH_00013650-t26_1-p1	DES=transcript=ETH_00013650-t26_1 gene=ETH_00013650 organism=Eimeria_tenella_strain_Houghton gene_product=nucleotidase, putative transcript_product=nucleotidase, putative location=HG675754:81684-85471(-) protein_length=807 sequence_SO=supercontig SO=protein_coding_gene is_pseudo=false GN=ETH_00013650	0	41.575	21	15	21	15	807	88.3	6.51	38.05	15
8.42616e+18	FALSE	High	IsMasterProtein	ETH_00029005-t26_1-p1	DES=transcript=ETH_00029005-t26_1 gene=ETH_00029005 organism=Eimeria_tenella_strain_Houghton gene_product=gamma-glutamyl phosphate reductase, putative transcript_product=gamma-glutamyl phosphate reductase, putative location=HG674134:325592-327528(-) protein_length=483 sequence_SO=supercontig SO=protein_coding_gene is_pseudo=false GN=ETH_00029005	0	41.554	43	16	18	16	483	51.7	6.29	38.33	16
6.73261e+17	FALSE	High	IsMasterProtein	ETH_00025210-t26_1-p1	DES=transcript=ETH_00025210-t26_1 gene=ETH_00025210 organism=Eimeria_tenella_strain_Houghton gene_product=aldehyde dehydrogenase, putative transcript_product=aldehyde dehydrogenase, putative location=HG675835:30-3086(-) protein_length=373 sequence_SO=supercontig SO=protein_coding_gene is_pseudo=false GN=ETH_00025210	0	41.537	39	13	18	13	373	41.4	8.95	43.85	13
4.84651e+18	FALSE	High	IsMasterProtein	ETH_00033080-t26_1-p1	DES=transcript=ETH_00033080-t26_1 gene=ETH_00033080 organism=Eimeria_tenella_strain_Houghton gene_product=hypothetical protein, conserved transcript_product=hypothetical protein, conserved location=HG675757:41202-54974(-) protein_length=3847 sequence_SO=supercontig SO=protein_coding_gene is_pseudo=false GN=ETH_00033080	0	41.396	6	15	15	15	3847	408.6	7.36	40.92	15
6.07111e+17	FALSE	High	IsMasterProtein	ETH_00024795-t26_1-p1	DES=transcript=ETH_00024795-t26_1 gene=ETH_00024795 organism=Eimeria_tenella_strain_Houghton gene_product=40S ribosomal protein S11, putative transcript_product=40S ribosomal protein S11, putative location=HG674657:246257-247704(+) protein_length=162 sequence_SO=supercontig SO=protein_coding_gene is_pseudo=false GN=ETH_00024795	0	41.367	59	10	22	10	162	18.6	10.67	43.96	10
9.02754e+18	FALSE	High	IsMasterProtein	ETH_00025790-t26_1-p1	DES=transcript=ETH_00025790-t26_1 gene=ETH_00025790 organism=Eimeria_tenella_strain_Houghton gene_product=hypothetical protein, conserved transcript_product=hypothetical protein, conserved location=HG675752:493-9338(+) protein_length=695 sequence_SO=supercontig SO=protein_coding_gene is_pseudo=false GN=ETH_00025790	0	41.353	28	16	19	16	695	76.8	6.54	30.33	16
6.27679e+18	FALSE	High	IsMasterProtein	ETH_00007370-t26_1-p1	DES=transcript=ETH_00007370-t26_1 gene=ETH_00007370 organism=Eimeria_tenella_strain_Houghton gene_product=myosin light chain TgMLC1, putative transcript_product=myosin light chain TgMLC1, putative location=HG675611:101509-102702(-) protein_length=203 sequence_SO=supercontig SO=protein_coding_gene is_pseudo=false GN=ETH_00007370	0	41.275	33	8	20	8	203	22.9	4.42	43.37	8
6.53496e+18	FALSE	High	IsMasterProtein	ETH_00003690-t26_1-p1	DES=transcript=ETH_00003690-t26_1 gene=ETH_00003690 organism=Eimeria_tenella_strain_Houghton gene_product=WD-40 repeat protein, putative transcript_product=WD-40 repeat protein, putative location=HG674553:153797-156802(-) protein_length=514 sequence_SO=supercontig SO=protein_coding_gene is_pseudo=false GN=ETH_00003690	0	41.248	32	14	18	14	514	55.7	7.02	34.59	14
6.53884e+18	FALSE	High	IsMasterProtein	ETH_00031560-t26_1-p1	DES=transcript=ETH_00031560-t26_1 gene=ETH_00031560 organism=Eimeria_tenella_strain_Houghton gene_product=structural maintenance of chromosome domain-containing protein, putative transcript_product=structural maintenance of chromosome domain-containing protein, putative location=HG675748:478114-485924(-) protein_length=849 sequence_SO=supercontig SO=protein_coding_gene is_pseudo=false GN=ETH_0003…	0	41.186	25	16	16	16	849	94.6	7.84	35.06	16
4.88873e+18	FALSE	High	IsMasterProtein	ETH_00021485-t26_1-p1	DES=transcript=ETH_00021485-t26_1 gene=ETH_00021485 organism=Eimeria_tenella_strain_Houghton gene_product=dipeptidyl peptidase IV domain-containing protein, putative transcript_product=dipeptidyl peptidase IV domain-containing protein, putative location=HG674237:168611-174055(+) protein_length=763 sequence_SO=supercontig SO=protein_coding_gene is_pseudo=false GN=ETH_00021485	0	41.18	25	13	20	13	763	84.3	8.09	39.41	13
3.65279e+18	FALSE	High	IsMasterProtein	ETH_00012940-t26_1-p1	DES=transcript=ETH_00012940-t26_1 gene=ETH_00012940 organism=Eimeria_tenella_strain_Houghton gene_product=hypothetical protein, conserved transcript_product=hypothetical protein, conserved location=HG673747:94933-96750(+) protein_length=343 sequence_SO=supercontig SO=protein_coding_gene is_pseudo=false GN=ETH_00012940	0	41.165	38	11	16	11	343	35.2	5.59	42.3	11
-1.74464e+18	FALSE	High	IsMasterProtein	ETH_00000115-t26_1-p1	DES=transcript=ETH_00000115-t26_1 gene=ETH_00000115 organism=Eimeria_tenella_strain_Houghton gene_product=hypothetical protein, conserved transcript_product=hypothetical protein, conserved location=HG675721:134399-135073(-) protein_length=224 sequence_SO=supercontig SO=protein_coding_gene is_pseudo=false GN=ETH_00000115	0	41.132	44	11	26	11	224	24.2	6	35.71	11
3.66178e+18	FALSE	High	IsMasterProtein	ETH_00031615-t26_1-p1	DES=transcript=ETH_00031615-t26_1 gene=ETH_00031615 organism=Eimeria_tenella_strain_Houghton gene_product=hypothetical protein, conserved transcript_product=hypothetical protein, conserved location=HG675748:529673-536526(+) protein_length=1100 sequence_SO=supercontig SO=protein_coding_gene is_pseudo=false GN=ETH_00031615	0	41.126	15	14	16	14	1100	122.1	6.52	34.98	14
5.04237e+18	FALSE	High	IsMasterProtein	ETH_00009035-t26_1-p1	DES=transcript=ETH_00009035-t26_1 gene=ETH_00009035 organism=Eimeria_tenella_strain_Houghton gene_product=Chromosome II, complete genome, related transcript_product=Chromosome II, complete genome, related location=HG675750:41452-44861(-) protein_length=375 sequence_SO=supercontig SO=protein_coding_gene is_pseudo=false GN=ETH_00009035	0	41.119	32	12	19	12	375	39.9	9.32	31.64	12
-6.60296e+18	FALSE	High	IsMasterProtein	ETH_00037035-t26_1-p1	DES=transcript=ETH_00037035-t26_1 gene=ETH_00037035 organism=Eimeria_tenella_strain_Houghton gene_product=isocitrate dehydrogenase, putative transcript_product=isocitrate dehydrogenase, putative location=HG673950:727-1731(+) protein_length=176 sequence_SO=supercontig SO=protein_coding_gene is_pseudo=false GN=ETH_00037035	0	41.093	43	9	24	9	176	18.7	6.32	56.16	9
5.30199e+18	FALSE	High	IsMasterProtein	ETH_00024845-t26_1-p1	DES=transcript=ETH_00024845-t26_1 gene=ETH_00024845 organism=Eimeria_tenella_strain_Houghton gene_product=U5 snRNP-associated 102 kDa protein, putative transcript_product=U5 snRNP-associated 102 kDa protein, putative location=HG674657:290446-295803(-) protein_length=1115 sequence_SO=supercontig SO=protein_coding_gene is_pseudo=false GN=ETH_00024845	0	41.069	13	15	18	15	1115	123.1	8.51	39.37	15
-5.85743e+18	FALSE	High	IsMasterProtein	ETH_00033260-t26_1-p1	DES=transcript=ETH_00033260-t26_1 gene=ETH_00033260 organism=Eimeria_tenella_strain_Houghton gene_product=adaptin, putative transcript_product=adaptin, putative location=HG675723:78-4972(-) protein_length=1062 sequence_SO=supercontig SO=protein_coding_gene is_pseudo=false GN=ETH_00033260	0	41.065	19	15	17	15	1062	111.8	6.48	38.23	15
3.06575e+18	FALSE	High	IsMasterProtein	ETH_00017450-t26_1-p1	DES=transcript=ETH_00017450-t26_1 gene=ETH_00017450 organism=Eimeria_tenella_strain_Houghton gene_product=RNA recognition motif domain-containing protein, putative transcript_product=RNA recognition motif domain-containing protein, putative location=HG677936:793-3071(+) protein_length=640 sequence_SO=supercontig SO=protein_coding_gene is_pseudo=false GN=ETH_00017450	0	41.064	27	12	18	11	640	70	8.29	48.24	12
7.38214e+18	FALSE	High	IsMasterProtein	ETH_00011545-t26_1-p1	DES=transcript=ETH_00011545-t26_1 gene=ETH_00011545 organism=Eimeria_tenella_strain_Houghton gene_product=hypothetical protein, conserved transcript_product=hypothetical protein, conserved location=HG675579:6916-13122(-) protein_length=1103 sequence_SO=supercontig SO=protein_coding_gene is_pseudo=false GN=ETH_00011545	0	41.056	15	13	17	13	1103	117.1	5.54	41.35	13
6.70385e+18	FALSE	High	IsMasterProtein	ETH_00004340-t26_1-p1	DES=transcript=ETH_00004340-t26_1 gene=ETH_00004340 organism=Eimeria_tenella_strain_Houghton gene_product=UMP-CMP kinase, putative transcript_product=UMP-CMP kinase, putative location=HG675674:4198-6061(-) protein_length=368 sequence_SO=supercontig SO=protein_coding_gene is_pseudo=false GN=ETH_00004340	0	41.003	34	12	20	12	368	38.7	8.7	31.34	12
3.24829e+18	FALSE	High	IsMasterProtein	ETH_00020755-t26_1-p1	DES=transcript=ETH_00020755-t26_1 gene=ETH_00020755 organism=Eimeria_tenella_strain_Houghton gene_product=eukaryotic porin domain-containing protein, putative transcript_product=eukaryotic porin domain-containing protein, putative location=HG675716:327226-329932(-) protein_length=421 sequence_SO=supercontig SO=protein_coding_gene is_pseudo=false GN=ETH_00020755	0	40.972	42	15	20	15	421	46.5	8.1	44.1	15
-4.83853e+18	FALSE	High	IsMasterProtein	ETH_00024285-t26_1-p1	DES=transcript=ETH_00024285-t26_1 gene=ETH_00024285 organism=Eimeria_tenella_strain_Houghton gene_product=Large subunit ribosomal protein L23 transcript_product=Large subunit ribosomal protein L23 location=HG674763:41795-42923(+) protein_length=139 sequence_SO=supercontig SO=protein_coding_gene is_pseudo=false GN=ETH_00024285	0	40.91	76	10	22	10	139	14.8	9.86	48.57	10
-9.14685e+18	FALSE	High	IsMasterProtein	ETH_00028865-t26_1-p1	DES=transcript=ETH_00028865-t26_1 gene=ETH_00028865 organism=Eimeria_tenella_strain_Houghton gene_product=hypothetical protein, conserved transcript_product=hypothetical protein, conserved location=HG674134:186823-187910(-) protein_length=300 sequence_SO=supercontig SO=protein_coding_gene is_pseudo=false GN=ETH_00028865	0	40.876	28	10	19	10	300	32.9	4.82	38.87	10
4.84938e+18	FALSE	High	IsMasterProtein	ETH_00021640-t26_1-p1	DES=transcript=ETH_00021640-t26_1 gene=ETH_00021640 organism=Eimeria_tenella_strain_Houghton gene_product=XPA-binding protein, putative transcript_product=XPA-binding protein, putative location=HG673765:47552-53103(-) protein_length=946 sequence_SO=supercontig SO=protein_coding_gene is_pseudo=false GN=ETH_00021640	0	40.847	19	18	19	17	946	107.1	6.23	26.68	18
-5.97035e+18	FALSE	High	IsMasterProtein	ETH_00004920-t26_1-p1	DES=transcript=ETH_00004920-t26_1 gene=ETH_00004920 organism=Eimeria_tenella_strain_Houghton gene_product=SNF2 family N-terminal domain containing protein, putative transcript_product=SNF2 family N-terminal domain containing protein, putative location=HG673746:467296-476476(+) protein_length=2238 sequence_SO=supercontig SO=protein_coding_gene is_pseudo=false GN=ETH_00004920	0	40.78	9	17	19	17	2238	245.8	6.99	27.11	17
3.46265e+18	FALSE	High	IsMasterProtein	ETH_00011325-t26_1-p1	DES=transcript=ETH_00011325-t26_1 gene=ETH_00011325 organism=Eimeria_tenella_strain_Houghton gene_product=hypothetical protein, conserved transcript_product=hypothetical protein, conserved location=HG675688:664997-669837(-) protein_length=538 sequence_SO=supercontig SO=protein_coding_gene is_pseudo=false GN=ETH_00011325	0	40.774	21	12	18	12	538	59.5	6.76	36.06	12
-7.94981e+18	FALSE	High	IsMasterProtein	ETH_00001150-t26_1-p1	DES=transcript=ETH_00001150-t26_1 gene=ETH_00001150 organism=Eimeria_tenella_strain_Houghton gene_product=hypothetical protein transcript_product=hypothetical protein location=HG674291:2577-4382(+) protein_length=243 sequence_SO=supercontig SO=protein_coding_gene is_pseudo=false GN=ETH_00001150	0	40.73	60	13	18	13	243	25.4	6.55	33.56	13
1.26762e+17	FALSE	High	IsMasterProtein	ETH_00039170-t26_1-p1	DES=transcript=ETH_00039170-t26_1 gene=ETH_00039170 organism=Eimeria_tenella_strain_Houghton gene_product=hypothetical protein, conserved transcript_product=hypothetical protein, conserved location=HG674833:200-2538(+) protein_length=596 sequence_SO=supercontig SO=protein_coding_gene is_pseudo=false GN=ETH_00039170	0	40.66	39	12	19	10	596	63.1	4.94	62.73	12
3.68299e+18	FALSE	High	IsMasterProtein	ETH_00000320-t26_1-p1	DES=transcript=ETH_00000320-t26_1 gene=ETH_00000320 organism=Eimeria_tenella_strain_Houghton gene_product=FK506-binding protein 1, putative transcript_product=FK506-binding protein 1, putative location=HG674135:64149-65138(-) protein_length=225 sequence_SO=supercontig SO=protein_coding_gene is_pseudo=false GN=ETH_00000320	0	40.648	57	8	18	8	225	24.5	9.6	45.28	8
3.64669e+18	FALSE	High	IsMasterProtein	ETH_00001825-t26_1-p1	DES=transcript=ETH_00001825-t26_1 gene=ETH_00001825 organism=Eimeria_tenella_strain_Houghton gene_product=hypothetical protein transcript_product=hypothetical protein location=HG675705:166562-168438(-) protein_length=306 sequence_SO=supercontig SO=protein_coding_gene is_pseudo=false GN=ETH_00001825	0	40.514	44	13	20	11	306	35.3	6.89	30.7	13
-4.56691e+18	FALSE	High	IsMasterProtein	ETH_00029550-t26_1-p1	DES=transcript=ETH_00029550-t26_1 gene=ETH_00029550 organism=Eimeria_tenella_strain_Houghton gene_product=thiF family domain-containing protein, putative transcript_product=thiF family domain-containing protein, putative location=HG674134:873493-875765(+) protein_length=388 sequence_SO=supercontig SO=protein_coding_gene is_pseudo=false GN=ETH_00029550	0	40.333	47	13	16	13	388	42.5	5.44	30.47	13
5.33878e+18	FALSE	High	IsMasterProtein	ETH_00017965-t26_1-p1	DES=transcript=ETH_00017965-t26_1 gene=ETH_00017965 organism=Eimeria_tenella_strain_Houghton gene_product=myosin, putative transcript_product=myosin, putative location=HG673833:218-11123(-) protein_length=1088 sequence_SO=supercontig SO=protein_coding_gene is_pseudo=false GN=ETH_00017965	0	40.313	16	16	19	16	1088	122.9	9.63	32.77	16
-9.07795e+18	FALSE	High	IsMasterProtein	ETH_00019135-t26_1-p1	DES=transcript=ETH_00019135-t26_1 gene=ETH_00019135 organism=Eimeria_tenella_strain_Houghton gene_product=hypothetical protein, conserved transcript_product=hypothetical protein, conserved location=HG675479:281439-284247(+) protein_length=615 sequence_SO=supercontig SO=protein_coding_gene is_pseudo=false GN=ETH_00019135	0	40.255	27	15	18	15	615	68.3	5.83	33.37	15
3.10537e+18	FALSE	High	IsMasterProtein	ETH_00004545-t26_1-p1	DES=transcript=ETH_00004545-t26_1 gene=ETH_00004545 organism=Eimeria_tenella_strain_Houghton gene_product=alpha-soluble NSF attachment protein, putative transcript_product=alpha-soluble NSF attachment protein, putative location=HG673776:87769-90301(-) protein_length=458 sequence_SO=supercontig SO=protein_coding_gene is_pseudo=false GN=ETH_00004545	0	40.243	33	13	18	13	458	48.6	6.35	39.07	13
3.68252e+18	FALSE	High	IsMasterProtein	ETH_00032105-t26_1-p1	DES=transcript=ETH_00032105-t26_1 gene=ETH_00032105 organism=Eimeria_tenella_strain_Houghton gene_product=DnaJ domain-containing protein, putative transcript_product=DnaJ domain-containing protein, putative location=HG675733:6674-9981(+) protein_length=363 sequence_SO=supercontig SO=protein_coding_gene is_pseudo=false GN=ETH_00032105	0	40.239	27	11	20	11	363	40.3	7.77	34.9	11
-8.32654e+17	FALSE	High	IsMasterProtein	ETH_00021095-t26_1-p1	DES=transcript=ETH_00021095-t26_1 gene=ETH_00021095 organism=Eimeria_tenella_strain_Houghton gene_product=thiF family domain-containing protein, putative transcript_product=thiF family domain-containing protein, putative location=HG675067:201039-207306(+) protein_length=1202 sequence_SO=supercontig SO=protein_coding_gene is_pseudo=false GN=ETH_00021095	0	40.162	15	15	16	15	1202	129.6	6.73	34.75	15
-4.35325e+18	FALSE	High	IsMasterProtein	ETH_00017305-t26_1-p1	DES=transcript=ETH_00017305-t26_1 gene=ETH_00017305 organism=Eimeria_tenella_strain_Houghton gene_product=peptidase family M48 domain-containing protein, putative transcript_product=peptidase family M48 domain-containing protein, putative location=HG675742:60676-63230(+) protein_length=474 sequence_SO=supercontig SO=protein_coding_gene is_pseudo=false GN=ETH_00017305	0	40.131	32	11	18	11	474	54.3	7.78	39.14	11
6.86135e+18	FALSE	High	IsMasterProtein	ETH_00030340-t26_1-p1	DES=transcript=ETH_00030340-t26_1 gene=ETH_00030340 organism=Eimeria_tenella_strain_Houghton gene_product=ABC transporter, putative transcript_product=ABC transporter, putative location=HG673806:5756-12689(+) protein_length=1410 sequence_SO=supercontig SO=protein_coding_gene is_pseudo=false GN=ETH_00030340	0	40.11	10	9	15	9	1410	148.1	9.01	37.16	9
2.08059e+18	FALSE	High	IsMasterProtein	ETH_00005540-t26_1-p1	DES=transcript=ETH_00005540-t26_1 gene=ETH_00005540 organism=Eimeria_tenella_strain_Houghton gene_product=Isocitrate dehydrogenase [NADP] cytoplasmic, related transcript_product=Isocitrate dehydrogenase [NADP] cytoplasmic, related location=HG675987:2032-3149(+) protein_length=104 sequence_SO=supercontig SO=protein_coding_gene is_pseudo=false GN=ETH_00005540	0	40.084	64	8	22	8	104	12	6.13	31.93	8
2.97194e+18	FALSE	High	IsMasterProtein	ETH_00041205-t26_1-p1	DES=transcript=ETH_00041205-t26_1 gene=ETH_00041205 organism=Eimeria_tenella_strain_Houghton gene_product=dihydrolipoyl dehydrogenase protein, putative transcript_product=dihydrolipoyl dehydrogenase protein, putative location=HG675505:35-2493(+) protein_length=462 sequence_SO=supercontig SO=protein_coding_gene is_pseudo=false GN=ETH_00041205	0	40.077	36	13	16	13	462	48	7.72	36.2	13
-5.06528e+18	FALSE	High	IsMasterProtein	ETH_00003660-t26_1-p1	DES=transcript=ETH_00003660-t26_1 gene=ETH_00003660 organism=Eimeria_tenella_strain_Houghton gene_product=hypothetical protein, conserved transcript_product=hypothetical protein, conserved location=HG674553:125244-132866(-) protein_length=850 sequence_SO=supercontig SO=protein_coding_gene is_pseudo=false GN=ETH_00003660	0	40.052	21	16	18	16	850	96.5	8.4	39.08	16
-4.74201e+18	FALSE	High	IsMasterProtein	ETH_00018475-t26_1-p1	DES=transcript=ETH_00018475-t26_1 gene=ETH_00018475 organism=Eimeria_tenella_strain_Houghton gene_product=Phosphatidylinositol-4-phosphate 5-kinase. phosphatidylinositol-4-phosphate 5-kinase transcript_product=Phosphatidylinositol-4-phosphate 5-kinase. phosphatidylinositol-4-phosphate 5-kinase location=HG675718:58028-66176(-) protein_length=851 sequence_SO=supercontig SO=protein_coding_gene is_ps…	0	40.019	22	15	18	15	851	94.3	8.76	32.41	15
8.24315e+18	FALSE	High	IsMasterProtein	ETH_00033345-t26_1-p1	DES=transcript=ETH_00033345-t26_1 gene=ETH_00033345 organism=Eimeria_tenella_strain_Houghton gene_product=Ras family domain-containing protein, putative transcript_product=Ras family domain-containing protein, putative location=HG675723:99355-100694(-) protein_length=162 sequence_SO=supercontig SO=protein_coding_gene is_pseudo=false GN=ETH_00033345	0	39.982	51	8	20	8	162	18.4	5.19	30.2	8
5.38527e+18	FALSE	High	IsMasterProtein	ETH_00029540-t26_1-p1	DES=transcript=ETH_00029540-t26_1 gene=ETH_00029540 organism=Eimeria_tenella_strain_Houghton gene_product=hypothetical protein, conserved transcript_product=hypothetical protein, conserved location=HG674134:851615-852940(+) protein_length=441 sequence_SO=supercontig SO=protein_coding_gene is_pseudo=false GN=ETH_00029540	0	39.98	34	11	17	11	441	47.3	5.64	39.91	11
-1.15499e+18	FALSE	High	IsMasterProtein	ETH_00024330-t26_1-p1	DES=transcript=ETH_00024330-t26_1 gene=ETH_00024330 organism=Eimeria_tenella_strain_Houghton gene_product=SAG family member transcript_product=SAG family member location=HG674763:92984-94264(+) protein_length=297 sequence_SO=supercontig SO=protein_coding_gene is_pseudo=false GN=ETH_00024330	0	39.946	31	10	30	10	297	31	5.15	59.11	10
-3.35488e+18	FALSE	High	IsMasterProtein	ETH_00005065-t26_1-p1	DES=transcript=ETH_00005065-t26_1 gene=ETH_00005065 organism=Eimeria_tenella_strain_Houghton gene_product=protein transport protein Sec61 alpha subunit isoform 1, putative transcript_product=protein transport protein Sec61 alpha subunit isoform 1, putative location=HG673746:626688-630508(-) protein_length=565 sequence_SO=supercontig SO=protein_coding_gene is_pseudo=false GN=ETH_00005065	0	39.944	24	11	22	11	565	62.2	9.03	41.32	11
-8.56218e+18	FALSE	High	IsMasterProtein	ETH_00021685-t26_1-p1	DES=transcript=ETH_00021685-t26_1 gene=ETH_00021685 organism=Eimeria_tenella_strain_Houghton gene_product=hypothetical protein transcript_product=hypothetical protein location=HG673765:104757-107559(-) protein_length=766 sequence_SO=supercontig SO=protein_coding_gene is_pseudo=false GN=ETH_00021685	0	39.94	18	12	17	12	766	77.4	9.51	41.45	12
-1.1154e+18	FALSE	High	IsMasterProtein	ETH_00026265-t26_1-p1	DES=transcript=ETH_00026265-t26_1 gene=ETH_00026265 organism=Eimeria_tenella_strain_Houghton gene_product=ribosomal protein transcript_product=ribosomal protein location=HG675183:5045-6966(-) protein_length=217 sequence_SO=supercontig SO=protein_coding_gene is_pseudo=false GN=ETH_00026265	0	39.829	38	8	20	8	217	24.5	9.88	51.62	8
2.72329e+18	FALSE	High	IsMasterProtein	ETH_00018245-t26_1-p1	DES=transcript=ETH_00018245-t26_1 gene=ETH_00018245 organism=Eimeria_tenella_strain_Houghton gene_product=zinc finger (C2H2 type) domain-containing protein, putative transcript_product=zinc finger (C2H2 type) domain-containing protein, putative location=HG675751:100418-103561(-) protein_length=724 sequence_SO=supercontig SO=protein_coding_gene is_pseudo=false GN=ETH_00018245	0	39.702	21	15	21	15	724	83.4	7.27	29.65	15
-7.25392e+18	FALSE	High	IsMasterProtein	ETH_00008655-t26_1-p1	DES=transcript=ETH_00008655-t26_1 gene=ETH_00008655 organism=Eimeria_tenella_strain_Houghton gene_product=splicing factor 3B subunit 2, putative transcript_product=splicing factor 3B subunit 2, putative location=HG675758:248916-254941(-) protein_length=756 sequence_SO=supercontig SO=protein_coding_gene is_pseudo=false GN=ETH_00008655	0	39.666	26	16	20	16	756	82.8	5.54	32.33	16
-9.07909e+18	FALSE	High	IsMasterProtein	ETH_00021465-t26_1-p1	DES=transcript=ETH_00021465-t26_1 gene=ETH_00021465 organism=Eimeria_tenella_strain_Houghton gene_product=myb-like DNA-binding domain-containing protein, putative transcript_product=myb-like DNA-binding domain-containing protein, putative location=HG674237:117202-123538(-) protein_length=832 sequence_SO=supercontig SO=protein_coding_gene is_pseudo=false GN=ETH_00021465	0	39.63	20	16	20	16	832	93	7.24	36.51	16
3.8608e+18	FALSE	High	IsMasterProtein	ETH_00003425-t26_1-p1	DES=transcript=ETH_00003425-t26_1 gene=ETH_00003425 organism=Eimeria_tenella_strain_Houghton gene_product=hypothetical protein, conserved transcript_product=hypothetical protein, conserved location=HG678399:171-3335(-) protein_length=274 sequence_SO=supercontig SO=protein_coding_gene is_pseudo=false GN=ETH_00003425	0	39.63	25	9	23	9	274	30.1	7.91	33.26	9
3.08745e+18	FALSE	High	IsMasterProtein	ETH_00015185-t26_1-p1	DES=transcript=ETH_00015185-t26_1 gene=ETH_00015185 organism=Eimeria_tenella_strain_Houghton gene_product=hypothetical protein transcript_product=hypothetical protein location=HG674009:59-1646(+) protein_length=294 sequence_SO=supercontig SO=protein_coding_gene is_pseudo=false GN=ETH_00015185	0	39.444	43	10	17	10	294	33.4	8.46	37.48	10
6.08621e+18	FALSE	High	IsMasterProtein	ETH_00004575-t26_1-p1	DES=transcript=ETH_00004575-t26_1 gene=ETH_00004575 organism=Eimeria_tenella_strain_Houghton gene_product=40S ribosomal protein S14, putative transcript_product=40S ribosomal protein S14, putative location=HG673746:27102-27806(-) protein_length=168 sequence_SO=supercontig SO=protein_coding_gene is_pseudo=false GN=ETH_00004575	0	39.336	61	11	23	11	168	17.1	10.3	63.52	11
6.76325e+18	FALSE	High	IsMasterProtein	ETH_00016860-t26_1-p1	DES=transcript=ETH_00016860-t26_1 gene=ETH_00016860 organism=Eimeria_tenella_strain_Houghton gene_product=26S proteasome regulatory subunit, putative transcript_product=26S proteasome regulatory subunit, putative location=HG675844:459-3441(+) protein_length=229 sequence_SO=supercontig SO=protein_coding_gene is_pseudo=false GN=ETH_00016860	0	39.323	54	9	16	9	229	26	7.47	37.63	9
-5.54455e+18	FALSE	High	IsMasterProtein	ETH_00017580-t26_1-p1	DES=transcript=ETH_00017580-t26_1 gene=ETH_00017580 organism=Eimeria_tenella_strain_Houghton gene_product=Ras family domain-containing protein, putative transcript_product=Ras family domain-containing protein, putative location=HG676574:38-1153(-) protein_length=122 sequence_SO=supercontig SO=protein_coding_gene is_pseudo=false GN=ETH_00017580	0	39.252	74	12	19	10	122	13.9	6.14	38.4	12
8.0474e+18	FALSE	High	IsMasterProtein	ETH_00028380-t26_1-p1	DES=transcript=ETH_00028380-t26_1 gene=ETH_00028380 organism=Eimeria_tenella_strain_Houghton gene_product=Ras family domain-containing protein, putative transcript_product=Ras family domain-containing protein, putative location=HG675673:89583-91303(+) protein_length=213 sequence_SO=supercontig SO=protein_coding_gene is_pseudo=false GN=ETH_00028380	0	39.222	45	12	20	10	213	23.4	5.36	35.72	12
2.91564e+18	FALSE	High	IsMasterProtein	ETH_00030380-t26_1-p1	DES=transcript=ETH_00030380-t26_1 gene=ETH_00030380 organism=Eimeria_tenella_strain_Houghton gene_product=hypothetical protein transcript_product=hypothetical protein location=HG676197:127-1923(+) protein_length=289 sequence_SO=supercontig SO=protein_coding_gene is_pseudo=false GN=ETH_00030380	0	39.125	48	9	21	9	289	31.4	5.33	50.43	9
-6.67864e+18	FALSE	High	IsMasterProtein	ETH_00009980-t26_1-p1	DES=transcript=ETH_00009980-t26_1 gene=ETH_00009980 organism=Eimeria_tenella_strain_Houghton gene_product=hypothetical protein, conserved transcript_product=hypothetical protein, conserved location=HG675668:217209-220239(-) protein_length=539 sequence_SO=supercontig SO=protein_coding_gene is_pseudo=false GN=ETH_00009980	0	39.124	28	13	17	13	539	60.2	6.65	29.11	13
-7.27317e+18	FALSE	High	IsMasterProtein	ETH_00031680-t26_1-p1	DES=transcript=ETH_00031680-t26_1 gene=ETH_00031680 organism=Eimeria_tenella_strain_Houghton gene_product=calmodulin, putative transcript_product=calmodulin, putative location=HG675748:590189-590957(-) protein_length=135 sequence_SO=supercontig SO=protein_coding_gene is_pseudo=false GN=ETH_00031680	0	39.118	59	9	25	9	135	14.8	4.59	60.97	9
-7.11431e+17	FALSE	High	IsMasterProtein	ETH_00013820-t26_1-p1	DES=transcript=ETH_00013820-t26_1 gene=ETH_00013820 organism=Eimeria_tenella_strain_Houghton gene_product=forkhead-aasociated domain-containing protein, putative transcript_product=forkhead-aasociated domain-containing protein, putative location=HG675740:101076-108065(+) protein_length=1059 sequence_SO=supercontig SO=protein_coding_gene is_pseudo=false GN=ETH_00013820	0	39.027	19	15	16	15	1059	108.5	6.54	40.66	15
6.09464e+18	FALSE	High	IsMasterProtein	ETH_00017535-t26_1-p1	DES=transcript=ETH_00017535-t26_1 gene=ETH_00017535 organism=Eimeria_tenella_strain_Houghton gene_product=CRAL/TRIO domain-containing protein, putative transcript_product=CRAL/TRIO domain-containing protein, putative location=HG675502:5272-9052(-) protein_length=387 sequence_SO=supercontig SO=protein_coding_gene is_pseudo=false GN=ETH_00017535	0	38.989	37	11	15	11	387	43.1	5.22	38.37	11
-4.08343e+18	FALSE	High	IsMasterProtein	ETH_00009885-t26_1-p1	DES=transcript=ETH_00009885-t26_1 gene=ETH_00009885 organism=Eimeria_tenella_strain_Houghton gene_product=hypothetical protein, conserved transcript_product=hypothetical protein, conserved location=HG675668:99723-101564(-) protein_length=278 sequence_SO=supercontig SO=protein_coding_gene is_pseudo=false GN=ETH_00009885	0	38.98	40	8	19	8	278	29.2	5.72	44.07	8
4.59872e+18	FALSE	High	IsMasterProtein	ETH_00021440-t26_1-p1	DES=transcript=ETH_00021440-t26_1 gene=ETH_00021440 organism=Eimeria_tenella_strain_Houghton gene_product=hypothetical protein, conserved transcript_product=hypothetical protein, conserved location=HG674237:91879-93579(+) protein_length=491 sequence_SO=supercontig SO=protein_coding_gene is_pseudo=false GN=ETH_00021440	0	38.8	37	12	19	12	491	53.8	5.08	46	12
3.0282e+18	FALSE	High	IsMasterProtein	ETH_00001495-t26_1-p1	DES=transcript=ETH_00001495-t26_1 gene=ETH_00001495 organism=Eimeria_tenella_strain_Houghton gene_product=R1 protein, putative transcript_product=R1 protein, putative location=HG675708:22028-22670(+) protein_length=108 sequence_SO=supercontig SO=protein_coding_gene is_pseudo=false GN=ETH_00001495	0	38.785	65	7	18	7	108	12.3	10.32	39.58	7
6.57857e+17	FALSE	High	IsMasterProtein	ETH_00015875-t26_1-p1	DES=transcript=ETH_00015875-t26_1 gene=ETH_00015875 organism=Eimeria_tenella_strain_Houghton gene_product=Peptidyl-prolyl cis-trans isomerase d-like protein, related transcript_product=Peptidyl-prolyl cis-trans isomerase d-like protein, related location=HG674344:196210-199192(+) protein_length=553 sequence_SO=supercontig SO=protein_coding_gene is_pseudo=false GN=ETH_00015875	0	38.765	28	15	16	15	553	62.9	5.83	34.22	15
7.52305e+18	FALSE	High	IsMasterProtein	ETH_00038065-t26_1-p1	DES=transcript=ETH_00038065-t26_1 gene=ETH_00038065 organism=Eimeria_tenella_strain_Houghton gene_product=40S ribosomal protein SA transcript_product=40S ribosomal protein SA location=HG673886:1459-3063(+) protein_length=216 sequence_SO=supercontig SO=protein_coding_gene is_pseudo=false GN=ETH_00038065	0	38.727	48	7	19	7	216	23.8	9.99	37.59	7
1.63365e+18	FALSE	High	IsMasterProtein	ETH_00002035-t26_1-p1	DES=transcript=ETH_00002035-t26_1 gene=ETH_00002035 organism=Eimeria_tenella_strain_Houghton gene_product=eukaryotic translation initiation factor 3 subunit 11, putative transcript_product=eukaryotic translation initiation factor 3 subunit 11, putative location=HG673757:101009-102112(+) protein_length=253 sequence_SO=supercontig SO=protein_coding_gene is_pseudo=false GN=ETH_00002035	0	38.718	38	8	18	8	253	27.5	5.11	46.7	8
5.61732e+18	FALSE	High	IsMasterProtein	ETH_00024495-t26_1-p1	DES=transcript=ETH_00024495-t26_1 gene=ETH_00024495 organism=Eimeria_tenella_strain_Houghton gene_product=ribosomal protein L27, putative transcript_product=ribosomal protein L27, putative location=HG674763:248512-249699(-) protein_length=146 sequence_SO=supercontig SO=protein_coding_gene is_pseudo=false GN=ETH_00024495	0	38.64	58	12	20	12	146	16.6	10.54	20.04	12
1.03315e+18	FALSE	High	IsMasterProtein	ETH_00038080-t26_1-p1	DES=transcript=ETH_00038080-t26_1 gene=ETH_00038080 organism=Eimeria_tenella_strain_Houghton gene_product=60S acidic ribosomal protein P0 transcript_product=60S acidic ribosomal protein P0 location=HG674246:4-624(-) protein_length=207 sequence_SO=supercontig SO=protein_coding_gene is_pseudo=false GN=ETH_00038080	0	38.579	57	9	24	9	207	22.1	11.59	51.07	9
-7.85512e+18	FALSE	High	IsMasterProtein	ETH_00014915-t26_1-p1	DES=transcript=ETH_00014915-t26_1 gene=ETH_00014915 organism=Eimeria_tenella_strain_Houghton gene_product=Thioredoxin reductase 1, related transcript_product=Thioredoxin reductase 1, related location=HG675445:2085-3837(-) protein_length=213 sequence_SO=supercontig SO=protein_coding_gene is_pseudo=false GN=ETH_00014915	0	38.544	61	11	21	11	213	22.9	8.79	40.99	11
-1.25025e+18	FALSE	High	IsMasterProtein	ETH_00024070-t26_1-p1	DES=transcript=ETH_00024070-t26_1 gene=ETH_00024070 organism=Eimeria_tenella_strain_Houghton gene_product=Isocitrate dehydrogenase [NADP] , related transcript_product=Isocitrate dehydrogenase [NADP] , related location=HG675525:177183-178496(+) protein_length=292 sequence_SO=supercontig SO=protein_coding_gene is_pseudo=false GN=ETH_00024070	0	38.527	41	11	17	11	292	32.1	9.13	33.47	11
-4.63115e+18	FALSE	High	IsMasterProtein	ETH_00026000-t26_1-p1	DES=transcript=ETH_00026000-t26_1 gene=ETH_00026000 organism=Eimeria_tenella_strain_Houghton gene_product=Mannitol-1-phosphate dehydrogenase, related transcript_product=Mannitol-1-phosphate dehydrogenase, related location=HG678232:3421-4681(+) protein_length=229 sequence_SO=supercontig SO=protein_coding_gene is_pseudo=false GN=ETH_00026000	0	38.454	33	7	18	6	229	24.2	8.73	38.11	7
7.44015e+18	FALSE	High	IsMasterProtein	ETH_00008755-t26_1-p1	DES=transcript=ETH_00008755-t26_1 gene=ETH_00008755 organism=Eimeria_tenella_strain_Houghton gene_product=hypothetical protein, conserved transcript_product=hypothetical protein, conserved location=HG675758:324498-331842(+) protein_length=1074 sequence_SO=supercontig SO=protein_coding_gene is_pseudo=false GN=ETH_00008755	0	38.215	15	13	15	13	1074	115.7	6.37	41.03	13
4.91297e+18	FALSE	High	IsMasterProtein	ETH_00023275-t26_1-p1	DES=transcript=ETH_00023275-t26_1 gene=ETH_00023275 organism=Eimeria_tenella_strain_Houghton gene_product=Rab 11b, putative transcript_product=Rab 11b, putative location=HG678089:42769-43438(+) protein_length=142 sequence_SO=supercontig SO=protein_coding_gene is_pseudo=false GN=ETH_00023275	0	38.163	63	10	18	9	142	15.8	9.01	32.61	10
-5.16535e+17	FALSE	High	IsMasterProtein	ETH_00017015-t26_1-p1	DES=transcript=ETH_00017015-t26_1 gene=ETH_00017015 organism=Eimeria_tenella_strain_Houghton gene_product=RRM domain-containing protein, putative transcript_product=RRM domain-containing protein, putative location=HG674448:178487-186261(+) protein_length=921 sequence_SO=supercontig SO=protein_coding_gene is_pseudo=false GN=ETH_00017015	0	38.119	20	15	18	15	921	101.4	5.74	31.7	15
1.02742e+18	FALSE	High	IsMasterProtein	ETH_00014420-t26_1-p1	DES=transcript=ETH_00014420-t26_1 gene=ETH_00014420 organism=Eimeria_tenella_strain_Houghton gene_product=NAD-specific glutamate dehydrogenase, putative transcript_product=NAD-specific glutamate dehydrogenase, putative location=HG675701:144396-148519(-) protein_length=400 sequence_SO=supercontig SO=protein_coding_gene is_pseudo=false GN=ETH_00014420	0	38.1	40	11	16	11	400	44.4	6.11	29.71	11
8.82986e+18	FALSE	High	IsMasterProtein	ETH_00031320-t26_1-p1	DES=transcript=ETH_00031320-t26_1 gene=ETH_00031320 organism=Eimeria_tenella_strain_Houghton gene_product=3-demethylubiquinone-9 3-methyltransferase, putative transcript_product=3-demethylubiquinone-9 3-methyltransferase, putative location=HG675748:225331-227305(+) protein_length=389 sequence_SO=supercontig SO=protein_coding_gene is_pseudo=false GN=ETH_00031320	0	38.099	42	10	17	10	389	42	9.29	46.13	10
7.07558e+18	FALSE	High	IsMasterProtein	ETH_00029210-t26_1-p1	DES=transcript=ETH_00029210-t26_1 gene=ETH_00029210 organism=Eimeria_tenella_strain_Houghton gene_product=ATP-dependent RNA helicase, putative transcript_product=ATP-dependent RNA helicase, putative location=HG674134:514178-516076(+) protein_length=431 sequence_SO=supercontig SO=protein_coding_gene is_pseudo=false GN=ETH_00029210	0	38.078	41	13	15	13	431	48.9	8.54	37.31	13
-5.95488e+18	FALSE	High	IsMasterProtein	ETH_00003465-t26_1-p1	DES=transcript=ETH_00003465-t26_1 gene=ETH_00003465 organism=Eimeria_tenella_strain_Houghton gene_product=p25-alpha domain-containing protein, putative transcript_product=p25-alpha domain-containing protein, putative location=HG677925:4985-5858(+) protein_length=163 sequence_SO=supercontig SO=protein_coding_gene is_pseudo=false GN=ETH_00003465	0	38.073	73	10	19	10	163	17.4	8.24	44.5	10
-4.12349e+18	FALSE	High	IsMasterProtein	ETH_00039250-t26_1-p1	DES=transcript=ETH_00039250-t26_1 gene=ETH_00039250 organism=Eimeria_tenella_strain_Houghton gene_product=hypothetical protein, conserved transcript_product=hypothetical protein, conserved location=HG674958:241-1971(-) protein_length=426 sequence_SO=supercontig SO=protein_coding_gene is_pseudo=false GN=ETH_00039250	0	38.061	42	12	17	12	426	45.4	9.35	36.86	12
-1.68219e+18	FALSE	High	IsMasterProtein	ETH_00025110-t26_1-p1	DES=transcript=ETH_00025110-t26_1 gene=ETH_00025110 organism=Eimeria_tenella_strain_Houghton gene_product=NAC domain containing protein, putative transcript_product=NAC domain containing protein, putative location=HG673811:2254-2790(+) protein_length=178 sequence_SO=supercontig SO=protein_coding_gene is_pseudo=false GN=ETH_00025110	0	38.008	48	7	20	7	178	19.3	9.11	52.91	7
3.11235e+18	FALSE	High	IsMasterProtein	ETH_00041840-t26_1-p1	DES=transcript=ETH_00041840-t26_1 gene=ETH_00041840 organism=Eimeria_tenella_strain_Houghton gene_product=coatomer protein complex subunit beta, putative transcript_product=coatomer protein complex subunit beta, putative location=HG677135:172-2927(-) protein_length=376 sequence_SO=supercontig SO=protein_coding_gene is_pseudo=false GN=ETH_00041840	0	37.97	44	9	18	8	376	40	5.67	43.61	9
-2.00194e+18	FALSE	High	IsMasterProtein	ETH_00039765-t26_1-p1	DES=transcript=ETH_00039765-t26_1 gene=ETH_00039765 organism=Eimeria_tenella_strain_Houghton gene_product=cyclin H, putative transcript_product=cyclin H, putative location=HG674495:78-2131(-) protein_length=569 sequence_SO=supercontig SO=protein_coding_gene is_pseudo=false GN=ETH_00039765	0	37.919	22	10	15	10	569	62.6	6.62	40.69	10
2.74098e+18	FALSE	High	IsMasterProtein	ETH_00042415-t26_1-p1	DES=transcript=ETH_00042415-t26_1 gene=ETH_00042415 organism=Eimeria_tenella_strain_Houghton gene_product=T-complex protein 1 subunit alpha transcript_product=T-complex protein 1 subunit alpha location=HG675131:169-1752(+) protein_length=280 sequence_SO=supercontig SO=protein_coding_gene is_pseudo=false GN=ETH_00042415	0	37.893	45	11	18	11	280	29.8	5.44	43.19	11
2.50132e+18	FALSE	High	IsMasterProtein	ETH_00010555-t26_1-p1	DES=transcript=ETH_00010555-t26_1 gene=ETH_00010555 organism=Eimeria_tenella_strain_Houghton gene_product=hypothetical protein, conserved transcript_product=hypothetical protein, conserved location=HG675655:146630-152334(-) protein_length=1542 sequence_SO=supercontig SO=protein_coding_gene is_pseudo=false GN=ETH_00010555	0	37.893	13	14	14	14	1542	164.6	7.17	33.15	14
-2.86603e+18	FALSE	High	IsMasterProtein	ETH_00000275-t26_1-p1	DES=transcript=ETH_00000275-t26_1 gene=ETH_00000275 organism=Eimeria_tenella_strain_Houghton gene_product=UDP-N-acetylglucosamine pyrophosphorylase (Fragment) transcript_product=UDP-N-acetylglucosamine pyrophosphorylase (Fragment) location=HG674135:22645-25264(+) protein_length=611 sequence_SO=supercontig SO=protein_coding_gene is_pseudo=false GN=ETH_00000275	0	37.892	34	14	18	14	611	64.7	7.02	37.8	14
5.18591e+18	FALSE	High	IsMasterProtein	ETH_00032035-t26_1-p1	DES=transcript=ETH_00032035-t26_1 gene=ETH_00032035 organism=Eimeria_tenella_strain_Houghton gene_product=hypothetical protein, conserved transcript_product=hypothetical protein, conserved location=HG675735:129907-132780(+) protein_length=340 sequence_SO=supercontig SO=protein_coding_gene is_pseudo=false GN=ETH_00032035	0	37.891	52	13	18	13	340	36.9	5.17	38.18	13
5.92577e+17	FALSE	High	IsMasterProtein	ETH_00018210-t26_1-p1	DES=transcript=ETH_00018210-t26_1 gene=ETH_00018210 organism=Eimeria_tenella_strain_Houghton gene_product=26S proteasome subunit RPN2a, related transcript_product=26S proteasome subunit RPN2a, related location=HG678273:1306-4001(+) protein_length=452 sequence_SO=supercontig SO=protein_coding_gene is_pseudo=false GN=ETH_00018210	0	37.88	31	14	19	14	452	48.5	5.1	36.17	14
3.7254e+17	FALSE	High	IsMasterProtein	ETH_00018865-t26_1-p1	DES=transcript=ETH_00018865-t26_1 gene=ETH_00018865 organism=Eimeria_tenella_strain_Houghton gene_product=hypothetical protein, conserved transcript_product=hypothetical protein, conserved location=HG675479:378-5354(-) protein_length=1147 sequence_SO=supercontig SO=protein_coding_gene is_pseudo=false GN=ETH_00018865	0	37.863	16	14	16	14	1147	130.9	5.19	30.02	14
6.65259e+17	FALSE	High	IsMasterProtein	ETH_00010095-t26_1-p1	DES=transcript=ETH_00010095-t26_1 gene=ETH_00010095 organism=Eimeria_tenella_strain_Houghton gene_product=Eukaryotic translation initiation factor 3 subunit I transcript_product=Eukaryotic translation initiation factor 3 subunit I location=HG678237:1302-4707(-) protein_length=256 sequence_SO=supercontig SO=protein_coding_gene is_pseudo=false GN=ETH_00010095	0	37.79	55	10	17	10	256	28.3	5.71	39.69	10
-2.37439e+18	FALSE	High	IsMasterProtein	ETH_00007855-t26_1-p1	DES=transcript=ETH_00007855-t26_1 gene=ETH_00007855 organism=Eimeria_tenella_strain_Houghton gene_product=Ubiquinol-cytochrome c reductase complex 14 kDa protein, putative transcript_product=Ubiquinol-cytochrome c reductase complex 14 kDa protein, putative location=HG674029:207617-209447(+) protein_length=227 sequence_SO=supercontig SO=protein_coding_gene is_pseudo=false GN=ETH_00007855	0	37.731	62	8	17	8	227	25.5	7.53	50.98	8
-2.76729e+18	FALSE	High	IsMasterProtein	ETH_00042945-t26_1-p1	DES=transcript=ETH_00042945-t26_1 gene=ETH_00042945 organism=Eimeria_tenella_strain_Houghton gene_product=DnaK family domain containing protein, putative transcript_product=DnaK family domain containing protein, putative location=HG677875:1427-2851(-) protein_length=262 sequence_SO=supercontig SO=protein_coding_gene is_pseudo=false GN=ETH_00042945	0	37.71	49	13	20	13	262	29.6	6.8	36.47	13
-8.37037e+18	FALSE	High	IsMasterProtein	ETH_00020150-t26_1-p1	DES=transcript=ETH_00020150-t26_1 gene=ETH_00020150 organism=Eimeria_tenella_strain_Houghton gene_product=aspartate aminotransferase, putative transcript_product=aspartate aminotransferase, putative location=HG674280:103-4012(-) protein_length=409 sequence_SO=supercontig SO=protein_coding_gene is_pseudo=false GN=ETH_00020150	0	37.702	41	13	19	13	409	44.7	8.54	39.72	13
4.97767e+18	FALSE	High	IsMasterProtein	ETH_00014585-t26_1-p1	DES=transcript=ETH_00014585-t26_1 gene=ETH_00014585 organism=Eimeria_tenella_strain_Houghton gene_product=hypothetical protein, conserved transcript_product=hypothetical protein, conserved location=HG677158:2300-5608(-) protein_length=461 sequence_SO=supercontig SO=protein_coding_gene is_pseudo=false GN=ETH_00014585	0	37.523	38	13	14	13	461	52.4	5.52	34.84	13
8.84657e+18	FALSE	High	IsMasterProtein	ETH_00029155-t26_1-p1	DES=transcript=ETH_00029155-t26_1 gene=ETH_00029155 organism=Eimeria_tenella_strain_Houghton gene_product=actin, putative transcript_product=actin, putative location=HG674134:444849-450328(+) protein_length=380 sequence_SO=supercontig SO=protein_coding_gene is_pseudo=false GN=ETH_00029155	0	37.516	44	11	16	11	380	41.9	7.61	45.56	11
-1.20477e+18	FALSE	High	IsMasterProtein	ETH_00018370-t26_1-p1	DES=transcript=ETH_00018370-t26_1 gene=ETH_00018370 organism=Eimeria_tenella_strain_Houghton gene_product=Replication protein A 70kDa DNA-binding subunit, related transcript_product=Replication protein A 70kDa DNA-binding subunit, related location=HG675749:126089-132245(-) protein_length=845 sequence_SO=supercontig SO=protein_coding_gene is_pseudo=false GN=ETH_00018370	0	37.436	18	14	17	14	845	93.6	8.05	35.86	14
6.48623e+18	FALSE	High	IsMasterProtein	ETH_00004235-t26_1-p1	DES=transcript=ETH_00004235-t26_1 gene=ETH_00004235 organism=Eimeria_tenella_strain_Houghton gene_product=hypothetical protein, conserved transcript_product=hypothetical protein, conserved location=HG675689:206903-210451(+) protein_length=707 sequence_SO=supercontig SO=protein_coding_gene is_pseudo=false GN=ETH_00004235	0	37.421	24	15	15	15	707	77.1	9.45	29.14	15
3.65488e+18	FALSE	High	IsMasterProtein	ETH_00021985-t26_1-p1	DES=transcript=ETH_00021985-t26_1 gene=ETH_00021985 organism=Eimeria_tenella_strain_Houghton gene_product=GTP binding protein, putative transcript_product=GTP binding protein, putative location=HG675765:27334-30932(+) protein_length=372 sequence_SO=supercontig SO=protein_coding_gene is_pseudo=false GN=ETH_00021985	0	37.417	41	12	15	12	372	41.8	6.61	39.21	12
3.28494e+18	FALSE	High	IsMasterProtein	ETH_00031750-t26_1-p1	DES=transcript=ETH_00031750-t26_1 gene=ETH_00031750 organism=Eimeria_tenella_strain_Houghton gene_product=pantoate--beta-alanine ligase, putative transcript_product=pantoate--beta-alanine ligase, putative location=HG675741:10327-13722(-) protein_length=638 sequence_SO=supercontig SO=protein_coding_gene is_pseudo=false GN=ETH_00031750	0	37.265	26	13	16	13	638	67.8	7.21	36.55	13
1.09003e+18	FALSE	High	IsMasterProtein	ETH_00031735-t26_1-p1	DES=transcript=ETH_00031735-t26_1 gene=ETH_00031735 organism=Eimeria_tenella_strain_Houghton gene_product=hypothetical protein, conserved transcript_product=hypothetical protein, conserved location=HG678167:485-4703(+) protein_length=805 sequence_SO=supercontig SO=protein_coding_gene is_pseudo=false GN=ETH_00031735	0	37.221	20	12	15	12	805	87.1	6.01	44.88	12
7.9374e+18	FALSE	High	IsMasterProtein	ETH_00030105-t26_1-p1	DES=transcript=ETH_00030105-t26_1 gene=ETH_00030105 organism=Eimeria_tenella_strain_Houghton gene_product=hypothetical protein, conserved transcript_product=hypothetical protein, conserved location=HG673812:223939-226952(+) protein_length=474 sequence_SO=supercontig SO=protein_coding_gene is_pseudo=false GN=ETH_00030105	0	37.201	25	8	16	8	474	49.9	7.09	38.97	8
-5.15857e+17	FALSE	High	IsMasterProtein	ETH_00006415-t26_1-p1	DES=transcript=ETH_00006415-t26_1 gene=ETH_00006415 organism=Eimeria_tenella_strain_Houghton gene_product=high molecular mass nuclear antigen, putative transcript_product=high molecular mass nuclear antigen, putative location=HG673756:79489-81926(+) protein_length=766 sequence_SO=supercontig SO=protein_coding_gene is_pseudo=false GN=ETH_00006415	0	37.19	22	13	15	13	766	85.1	7.56	34.41	13
8.99059e+18	FALSE	High	IsMasterProtein	ETH_00009685-t26_1-p1	DES=transcript=ETH_00009685-t26_1 gene=ETH_00009685 organism=Eimeria_tenella_strain_Houghton gene_product=OSJNBa0008A08.6 protein, related transcript_product=OSJNBa0008A08.6 protein, related location=HG673820:1-5008(-) protein_length=595 sequence_SO=supercontig SO=protein_coding_gene is_pseudo=false GN=ETH_00009685	0	37.162	22	14	18	14	595	66.7	7.64	26.08	14
-2.71956e+18	FALSE	High	IsMasterProtein	ETH_00009755-t26_1-p1	DES=transcript=ETH_00009755-t26_1 gene=ETH_00009755 organism=Eimeria_tenella_strain_Houghton gene_product=Cysteine repeat modular protein 2 PbCRM2, related transcript_product=Cysteine repeat modular protein 2 PbCRM2, related location=HG675685:557-6106(-) protein_length=997 sequence_SO=supercontig SO=protein_coding_gene is_pseudo=false GN=ETH_00009755	0	37.144	15	13	15	13	997	104.3	5.35	24.83	13
-3.03446e+17	FALSE	High	IsMasterProtein	ETH_00023985-t26_1-p1	DES=transcript=ETH_00023985-t26_1 gene=ETH_00023985 organism=Eimeria_tenella_strain_Houghton gene_product=splicing factor, putative transcript_product=splicing factor, putative location=HG675525:94246-96825(+) protein_length=328 sequence_SO=supercontig SO=protein_coding_gene is_pseudo=false GN=ETH_00023985	0	37.09	30	12	20	12	328	37.3	9.82	43.75	12
3.86445e+18	FALSE	High	IsMasterProtein	ETH_00023380-t26_1-p1	DES=transcript=ETH_00023380-t26_1 gene=ETH_00023380 organism=Eimeria_tenella_strain_Houghton gene_product=DNA-damage inducible protein, putative transcript_product=DNA-damage inducible protein, putative location=HG678089:168256-170913(-) protein_length=463 sequence_SO=supercontig SO=protein_coding_gene is_pseudo=false GN=ETH_00023380	0	37.077	36	13	16	13	463	48.9	5.44	38.19	13
-1.3922e+18	FALSE	High	IsMasterProtein	ETH_00015485-t26_1-p1	DES=transcript=ETH_00015485-t26_1 gene=ETH_00015485 organism=Eimeria_tenella_strain_Houghton gene_product=hypothetical protein, conserved transcript_product=hypothetical protein, conserved location=HG675259:277579-278628(-) protein_length=300 sequence_SO=supercontig SO=protein_coding_gene is_pseudo=false GN=ETH_00015485	0	37.042	50	12	19	12	300	33.6	7.3	45.29	12
-1.54013e+18	FALSE	High	IsMasterProtein	ETH_00012250-t26_1-p1	DES=transcript=ETH_00012250-t26_1 gene=ETH_00012250 organism=Eimeria_tenella_strain_Houghton gene_product=hypothetical protein, conserved transcript_product=hypothetical protein, conserved location=HG674968:117137-122008(-) protein_length=1490 sequence_SO=supercontig SO=protein_coding_gene is_pseudo=false GN=ETH_00012250	0	37.004	13	14	16	14	1490	160.8	5.88	32.42	14
3.60009e+18	FALSE	High	IsMasterProtein	ETH_00004435-t26_1-p1	DES=transcript=ETH_00004435-t26_1 gene=ETH_00004435 organism=Eimeria_tenella_strain_Houghton gene_product=hypothetical protein, conserved transcript_product=hypothetical protein, conserved location=HG676517:5873-7801(-) protein_length=238 sequence_SO=supercontig SO=protein_coding_gene is_pseudo=false GN=ETH_00004435	0	36.889	25	9	21	9	238	26.2	5.62	25.41	9
1.97534e+17	FALSE	High	IsMasterProtein	ETH_00012540-t26_1-p1	DES=transcript=ETH_00012540-t26_1 gene=ETH_00012540 organism=Eimeria_tenella_strain_Houghton gene_product=Apicomplexan CP 15/60K like protein, related transcript_product=Apicomplexan CP 15/60K like protein, related location=HG673773:49142-50901(-) protein_length=208 sequence_SO=supercontig SO=protein_coding_gene is_pseudo=false GN=ETH_00012540	0	36.85	36	9	18	9	208	23.2	7.71	40.93	9
5.8111e+18	FALSE	High	IsMasterProtein	ETH_00026175-t26_1-p1	DES=transcript=ETH_00026175-t26_1 gene=ETH_00026175 organism=Eimeria_tenella_strain_Houghton gene_product=hypothetical protein, conserved transcript_product=hypothetical protein, conserved location=HG677451:499-2547(-) protein_length=356 sequence_SO=supercontig SO=protein_coding_gene is_pseudo=false GN=ETH_00026175	0	36.803	45	10	14	10	356	38.8	9.88	36.91	10
-4.14049e+18	FALSE	High	IsMasterProtein	ETH_00025410-t26_1-p1	DES=transcript=ETH_00025410-t26_1 gene=ETH_00025410 organism=Eimeria_tenella_strain_Houghton gene_product=hypothetical protein, conserved transcript_product=hypothetical protein, conserved location=HG673749:120299-124761(+) protein_length=491 sequence_SO=supercontig SO=protein_coding_gene is_pseudo=false GN=ETH_00025410	0	36.658	21	11	17	11	491	54.8	8.1	32.49	11
4.60008e+18	FALSE	High	IsMasterProtein	ETH_00033065-t26_1-p1	DES=transcript=ETH_00033065-t26_1 gene=ETH_00033065 organism=Eimeria_tenella_strain_Houghton gene_product=hypothetical protein, conserved transcript_product=hypothetical protein, conserved location=HG675757:31759-33508(-) protein_length=285 sequence_SO=supercontig SO=protein_coding_gene is_pseudo=false GN=ETH_00033065	0	36.561	41	11	17	11	285	32.2	5.77	26.91	11
2.52992e+18	FALSE	High	IsMasterProtein	ETH_00009230-t26_1-p1	DES=transcript=ETH_00009230-t26_1 gene=ETH_00009230 organism=Eimeria_tenella_strain_Houghton gene_product=40S ribosomal protein S19, putative transcript_product=40S ribosomal protein S19, putative location=HG675744:90392-91347(-) protein_length=156 sequence_SO=supercontig SO=protein_coding_gene is_pseudo=false GN=ETH_00009230	0	36.5	65	9	18	9	156	17.3	9.83	42.67	9
-7.78599e+18	FALSE	High	IsMasterProtein	ETH_00023125-t26_1-p1	DES=transcript=ETH_00023125-t26_1 gene=ETH_00023125 organism=Eimeria_tenella_strain_Houghton gene_product=splicing factor protein, putative transcript_product=splicing factor protein, putative location=HG675768:91344-93785(+) protein_length=589 sequence_SO=supercontig SO=protein_coding_gene is_pseudo=false GN=ETH_00023125	0	36.476	34	14	18	14	589	62.8	7.94	31.84	14
-1.10272e+18	FALSE	High	IsMasterProtein	ETH_00016620-t26_1-p1	DES=transcript=ETH_00016620-t26_1 gene=ETH_00016620 organism=Eimeria_tenella_strain_Houghton gene_product=hypothetical protein, conserved transcript_product=hypothetical protein, conserved location=HG673781:41933-46018(-) protein_length=694 sequence_SO=supercontig SO=protein_coding_gene is_pseudo=false GN=ETH_00016620	0	36.475	22	12	17	12	694	73.9	5.41	41.37	12
-3.57131e+18	FALSE	High	IsMasterProtein	ETH_00031415-t26_1-p1	DES=transcript=ETH_00031415-t26_1 gene=ETH_00031415 organism=Eimeria_tenella_strain_Houghton gene_product=U4/U6 small nuclear ribonucleoprotein, putative transcript_product=U4/U6 small nuclear ribonucleoprotein, putative location=HG675748:322537-326891(-) protein_length=722 sequence_SO=supercontig SO=protein_coding_gene is_pseudo=false GN=ETH_00031415	0	36.445	22	12	14	12	722	75.2	7.9	40.53	12
5.38772e+17	FALSE	High	IsMasterProtein	ETH_00027670-t26_1-p1	DES=transcript=ETH_00027670-t26_1 gene=ETH_00027670 organism=Eimeria_tenella_strain_Houghton gene_product=phospholipase/carboxylesterase, putative transcript_product=phospholipase/carboxylesterase, putative location=HG673767:109042-109776(+) protein_length=244 sequence_SO=supercontig SO=protein_coding_gene is_pseudo=false GN=ETH_00027670	0	36.431	56	10	18	10	244	26.3	7.25	34.79	10
1.25613e+18	FALSE	High	IsMasterProtein	ETH_00000160-t26_1-p1	DES=transcript=ETH_00000160-t26_1 gene=ETH_00000160 organism=Eimeria_tenella_strain_Houghton gene_product=acetyltransferase domain-containing protein, putative transcript_product=acetyltransferase domain-containing protein, putative location=HG675721:179042-179680(-) protein_length=212 sequence_SO=supercontig SO=protein_coding_gene is_pseudo=false GN=ETH_00000160	0	36.314	51	10	16	10	212	23.1	7.56	25.44	10
-3.85849e+18	FALSE	High	IsMasterProtein	ETH_00014220-t26_1-p1	DES=transcript=ETH_00014220-t26_1 gene=ETH_00014220 organism=Eimeria_tenella_strain_Houghton gene_product=acylamino-acid-releasing enzyme, putative transcript_product=acylamino-acid-releasing enzyme, putative location=HG675722:76124-82661(+) protein_length=977 sequence_SO=supercontig SO=protein_coding_gene is_pseudo=false GN=ETH_00014220	0	36.193	13	11	15	11	977	107	8.28	32.48	11
-4.73586e+18	FALSE	High	IsMasterProtein	ETH_00019305-t26_1-p1	DES=transcript=ETH_00019305-t26_1 gene=ETH_00019305 organism=Eimeria_tenella_strain_Houghton gene_product=GTP-binding protein, putative transcript_product=GTP-binding protein, putative location=HG675163:156290-161710(+) protein_length=366 sequence_SO=supercontig SO=protein_coding_gene is_pseudo=false GN=ETH_00019305	0	36.191	38	13	14	13	366	40.3	8.47	29.53	13
-9.06869e+18	FALSE	High	IsMasterProtein	ETH_00026980-t26_1-p1	DES=transcript=ETH_00026980-t26_1 gene=ETH_00026980 organism=Eimeria_tenella_strain_Houghton gene_product=ARF1-directed GTPase-activating protein, putative transcript_product=ARF1-directed GTPase-activating protein, putative location=HG673774:235308-238699(+) protein_length=461 sequence_SO=supercontig SO=protein_coding_gene is_pseudo=false GN=ETH_00026980	0	36.181	38	14	15	14	461	48.9	8.95	33.49	14
-1.11092e+18	FALSE	High	IsMasterProtein	ETH_00026425-t26_1-p1	DES=transcript=ETH_00026425-t26_1 gene=ETH_00026425 organism=Eimeria_tenella_strain_Houghton gene_product=GJ18811, related transcript_product=GJ18811, related location=HG673835:87461-100193(-) protein_length=2241 sequence_SO=supercontig SO=protein_coding_gene is_pseudo=false GN=ETH_00026425	0	36.178	8	16	18	16	2241	239.2	7.69	22.7	16
-6.57169e+17	FALSE	High	IsMasterProtein	ETH_00002605-t26_1-p1	DES=transcript=ETH_00002605-t26_1 gene=ETH_00002605 organism=Eimeria_tenella_strain_Houghton gene_product=alanine dehydrogenase, putative transcript_product=alanine dehydrogenase, putative location=HG673764:105385-107087(-) protein_length=380 sequence_SO=supercontig SO=protein_coding_gene is_pseudo=false GN=ETH_00002605	0	36.178	44	11	14	11	380	39.9	7.43	33.02	11
3.53092e+18	FALSE	High	IsMasterProtein	ETH_00004005-t26_1-p1	DES=transcript=ETH_00004005-t26_1 gene=ETH_00004005 organism=Eimeria_tenella_strain_Houghton gene_product=hypothetical protein transcript_product=hypothetical protein location=HG675694:3296-6744(+) protein_length=407 sequence_SO=supercontig SO=protein_coding_gene is_pseudo=false GN=ETH_00004005	0	36.166	39	11	19	11	407	43.7	6.92	35.63	11
-3.27593e+18	FALSE	High	IsMasterProtein	ETH_00023850-t26_1-p1	DES=transcript=ETH_00023850-t26_1 gene=ETH_00023850 organism=Eimeria_tenella_strain_Houghton gene_product=RNB-like protein domain containing protein, putative transcript_product=RNB-like protein domain containing protein, putative location=HG677309:291-8623(-) protein_length=834 sequence_SO=supercontig SO=protein_coding_gene is_pseudo=false GN=ETH_00023850	0	36.121	16	14	18	14	834	95	8.03	25.04	14
8.98496e+17	FALSE	High	IsMasterProtein	ETH_00029455-t26_1-p1	DES=transcript=ETH_00029455-t26_1 gene=ETH_00029455 organism=Eimeria_tenella_strain_Houghton gene_product=Niemann-Pick type C1 disease protein/ patched like cholesterol transporter of the SecD family, 12 transmembrane domain, related, related transcript_product=Niemann-Pick type C1 disease protein/ patched like cholesterol transporter of the SecD family, 12 transmembrane domain, related, related …	0	36.106	8	11	16	11	1711	180.6	8.25	38.53	11
7.82768e+18	FALSE	High	IsMasterProtein	ETH_00033095-t26_1-p1	DES=transcript=ETH_00033095-t26_1 gene=ETH_00033095 organism=Eimeria_tenella_strain_Houghton gene_product=MORN repeat-containing protein, putative transcript_product=MORN repeat-containing protein, putative location=HG675757:71960-74721(+) protein_length=390 sequence_SO=supercontig SO=protein_coding_gene is_pseudo=false GN=ETH_00033095	0	35.995	31	12	16	12	390	41.3	5.55	31.32	12
-2.58758e+18	FALSE	High	IsMasterProtein	ETH_00038820-t26_1-p1	DES=transcript=ETH_00038820-t26_1 gene=ETH_00038820 organism=Eimeria_tenella_strain_Houghton gene_product=hypothetical protein, conserved transcript_product=hypothetical protein, conserved location=HG677498:319-1437(-) protein_length=201 sequence_SO=supercontig SO=protein_coding_gene is_pseudo=false GN=ETH_00038820	0	35.987	62	10	19	10	201	21.7	5.63	38.93	10
6.58576e+18	FALSE	High	IsMasterProtein	ETH_00027215-t26_1-p1	DES=transcript=ETH_00027215-t26_1 gene=ETH_00027215 organism=Eimeria_tenella_strain_Houghton gene_product=WD-repeat protein, putative transcript_product=WD-repeat protein, putative location=HG673759:22467-25338(-) protein_length=642 sequence_SO=supercontig SO=protein_coding_gene is_pseudo=false GN=ETH_00027215	0	35.97	27	14	16	14	642	71	6.48	35.56	14
8.51283e+18	FALSE	High	IsMasterProtein	ETH_00013375-t26_1-p1	DES=transcript=ETH_00013375-t26_1 gene=ETH_00013375 organism=Eimeria_tenella_strain_Houghton gene_product=Glyoxylate reductase/hydroxypyruvate reductase-like, related transcript_product=Glyoxylate reductase/hydroxypyruvate reductase-like, related location=HG673747:576131-578627(+) protein_length=373 sequence_SO=supercontig SO=protein_coding_gene is_pseudo=false GN=ETH_00013375	0	35.953	37	11	15	11	373	40.5	7.18	37.58	11
5.04986e+18	FALSE	High	IsMasterProtein	ETH_00026995-t26_1-p1	DES=transcript=ETH_00026995-t26_1 gene=ETH_00026995 organism=Eimeria_tenella_strain_Houghton gene_product=dynein intermediate chain, putative transcript_product=dynein intermediate chain, putative location=HG673774:257999-263206(-) protein_length=666 sequence_SO=supercontig SO=protein_coding_gene is_pseudo=false GN=ETH_00026995	0	35.809	23	13	18	13	666	71.7	5.17	34.04	13
3.03525e+18	FALSE	High	IsMasterProtein	ETH_00028290-t26_1-p1	DES=transcript=ETH_00028290-t26_1 gene=ETH_00028290 organism=Eimeria_tenella_strain_Houghton gene_product=histone H2B, putative transcript_product=histone H2B, putative location=HG677927:1580-1930(-) protein_length=116 sequence_SO=supercontig SO=protein_coding_gene is_pseudo=false GN=ETH_00028290	0	35.807	66	10	24	8	116	12.6	10.14	43.6	10
-7.97616e+18	FALSE	High	IsMasterProtein	ETH_00035050-t26_1-p1	DES=transcript=ETH_00035050-t26_1 gene=ETH_00035050 organism=Eimeria_tenella_strain_Houghton gene_product=Acyl-CoA wax alcohol acyltransferase 2, related transcript_product=Acyl-CoA wax alcohol acyltransferase 2, related location=HG675164:170530-172803(-) protein_length=461 sequence_SO=supercontig SO=protein_coding_gene is_pseudo=false GN=ETH_00035050	0	35.779	27	12	18	12	461	52.1	10.17	28.17	12
-1.8224e+18	FALSE	High	IsMasterProtein	ETH_00025695-t26_1-p1	DES=transcript=ETH_00025695-t26_1 gene=ETH_00025695 organism=Eimeria_tenella_strain_Houghton gene_product=dynamin-like protein, putative transcript_product=dynamin-like protein, putative location=HG675767:74001-79687(-) protein_length=743 sequence_SO=supercontig SO=protein_coding_gene is_pseudo=false GN=ETH_00025695	0	35.766	22	14	16	14	743	82.2	7.25	23.24	14
8.70713e+18	FALSE	High	IsMasterProtein	ETH_00024095-t26_1-p1	DES=transcript=ETH_00024095-t26_1 gene=ETH_00024095 organism=Eimeria_tenella_strain_Houghton gene_product=C2 domain-containing protein, putative transcript_product=C2 domain-containing protein, putative location=HG675525:213166-227736(+) protein_length=2502 sequence_SO=supercontig SO=protein_coding_gene is_pseudo=false GN=ETH_00024095	0	35.688	7	15	15	15	2502	277.1	5.48	18.62	15
-2.22873e+18	FALSE	High	IsMasterProtein	ETH_00035355-t26_1-p1	DES=transcript=ETH_00035355-t26_1 gene=ETH_00035355 organism=Eimeria_tenella_strain_Houghton gene_product=CBN-RPT-3 protein, related transcript_product=CBN-RPT-3 protein, related location=HG676058:1670-2504(-) protein_length=122 sequence_SO=supercontig SO=protein_coding_gene is_pseudo=false GN=ETH_00035355	0	35.686	62	8	16	8	122	14	9.58	40.36	8
8.72785e+18	FALSE	High	IsMasterProtein	ETH_00005320-t26_1-p1	DES=transcript=ETH_00005320-t26_1 gene=ETH_00005320 organism=Eimeria_tenella_strain_Houghton gene_product=ATPase, AAA family domain-containing protein, putative transcript_product=ATPase, AAA family domain-containing protein, putative location=HG673746:940963-947607(-) protein_length=576 sequence_SO=supercontig SO=protein_coding_gene is_pseudo=false GN=ETH_00005320	0	35.643	23	12	15	12	576	63.8	9.54	28.71	12
-1.42638e+18	FALSE	High	IsMasterProtein	ETH_00027955-t26_1-p1	DES=transcript=ETH_00027955-t26_1 gene=ETH_00027955 organism=Eimeria_tenella_strain_Houghton gene_product=duplicated carbonic anhydrase, putative transcript_product=duplicated carbonic anhydrase, putative location=HG675746:129469-131183(+) protein_length=493 sequence_SO=supercontig SO=protein_coding_gene is_pseudo=false GN=ETH_00027955	0	35.598	34	10	12	10	493	54.9	5.91	34.78	10
-3.80319e+18	FALSE	High	IsMasterProtein	ETH_00042705-t26_1-p1	DES=transcript=ETH_00042705-t26_1 gene=ETH_00042705 organism=Eimeria_tenella_strain_Houghton gene_product=Translation initiation factor eif-2b epsilon subunit, possible transcript_product=Translation initiation factor eif-2b epsilon subunit, possible location=HG675629:50-2053(-) protein_length=247 sequence_SO=supercontig SO=protein_coding_gene is_pseudo=false GN=ETH_00042705	0	35.577	62	12	15	12	247	27.3	8.02	44.61	12
3.79658e+18	FALSE	High	IsMasterProtein	ETH_00019100-t26_1-p1	DES=transcript=ETH_00019100-t26_1 gene=ETH_00019100 organism=Eimeria_tenella_strain_Houghton gene_product=hypothetical protein, conserved transcript_product=hypothetical protein, conserved location=HG675479:246774-251698(+) protein_length=1231 sequence_SO=supercontig SO=protein_coding_gene is_pseudo=false GN=ETH_00019100	0	35.563	15	14	16	14	1231	133.8	6.61	26.37	14
1.88625e+18	FALSE	High	IsMasterProtein	ETH_00007605-t26_1-p1	DES=transcript=ETH_00007605-t26_1 gene=ETH_00007605 organism=Eimeria_tenella_strain_Houghton gene_product=60S ribosomal protein L6, putative transcript_product=60S ribosomal protein L6, putative location=HG673808:8526-9128(+) protein_length=200 sequence_SO=supercontig SO=protein_coding_gene is_pseudo=false GN=ETH_00007605	0	35.516	55	8	19	8	200	22.1	11.72	48.99	8
4.51165e+18	FALSE	High	IsMasterProtein	ETH_00019485-t26_1-p1	DES=transcript=ETH_00019485-t26_1 gene=ETH_00019485 organism=Eimeria_tenella_strain_Houghton gene_product=hypothetical protein transcript_product=hypothetical protein location=HG675163:347773-349636(-) protein_length=282 sequence_SO=supercontig SO=protein_coding_gene is_pseudo=false GN=ETH_00019485	0	35.446	37	11	17	11	282	30.4	9.39	29.2	11
5.20083e+18	FALSE	High	IsMasterProtein	ETH_00030295-t26_1-p1	DES=transcript=ETH_00030295-t26_1 gene=ETH_00030295 organism=Eimeria_tenella_strain_Houghton gene_product=glycan synthetase, putative transcript_product=glycan synthetase, putative location=HG673812:413991-418807(-) protein_length=787 sequence_SO=supercontig SO=protein_coding_gene is_pseudo=false GN=ETH_00030295	0	35.414	22	14	16	14	787	87.8	6.93	34.3	14
1.8686e+17	FALSE	High	IsMasterProtein	ETH_00041970-t26_1-p1	DES=transcript=ETH_00041970-t26_1 gene=ETH_00041970 organism=Eimeria_tenella_strain_Houghton gene_product=eukaryotic translation initiation factor 2 gamma subunit, putative transcript_product=eukaryotic translation initiation factor 2 gamma subunit, putative location=HG677675:183-1403(+) protein_length=127 sequence_SO=supercontig SO=protein_coding_gene is_pseudo=false GN=ETH_00041970	0	35.39	84	9	18	9	127	13.8	6.09	47.37	9
-5.94932e+18	FALSE	High	IsMasterProtein	ETH_00000185-t26_1-p1	DES=transcript=ETH_00000185-t26_1 gene=ETH_00000185 organism=Eimeria_tenella_strain_Houghton gene_product=enoyl-acyl carrier reductase transcript_product=enoyl-acyl carrier reductase location=HG675721:206764-209592(-) protein_length=406 sequence_SO=supercontig SO=protein_coding_gene is_pseudo=false GN=ETH_00000185	0	35.347	32	9	18	9	406	42.5	7.33	46.86	9
-6.59079e+18	FALSE	High	IsMasterProtein	ETH_00032040-t26_1-p1	DES=transcript=ETH_00032040-t26_1 gene=ETH_00032040 organism=Eimeria_tenella_strain_Houghton gene_product=myosin light chain 2, putative transcript_product=myosin light chain 2, putative location=HG675735:135910-139036(+) protein_length=392 sequence_SO=supercontig SO=protein_coding_gene is_pseudo=false GN=ETH_00032040	0	35.294	32	13	18	13	392	43.5	5.78	29.22	13
8.50979e+18	FALSE	High	IsMasterProtein	ETH_00005090-t26_1-p1	DES=transcript=ETH_00005090-t26_1 gene=ETH_00005090 organism=Eimeria_tenella_strain_Houghton gene_product=adenylate cyclase, putative transcript_product=adenylate cyclase, putative location=HG673746:654014-664438(-) protein_length=1801 sequence_SO=supercontig SO=protein_coding_gene is_pseudo=false GN=ETH_00005090	0	35.205	9	13	14	13	1801	200.1	6.64	32.95	13
-7.89515e+18	FALSE	High	IsMasterProtein	ETH_00003760-t26_1-p1	DES=transcript=ETH_00003760-t26_1 gene=ETH_00003760 organism=Eimeria_tenella_strain_Houghton gene_product=glycerophosphoryl diester phosphodiesterase protein, putative transcript_product=glycerophosphoryl diester phosphodiesterase protein, putative location=HG678278:366-1106(+) protein_length=246 sequence_SO=supercontig SO=protein_coding_gene is_pseudo=false GN=ETH_00003760	0	35.183	53	12	16	12	246	26.8	9.2	39.91	12
8.07172e+18	FALSE	High	IsMasterProtein	ETH_00030475-t26_1-p1	DES=transcript=ETH_00030475-t26_1 gene=ETH_00030475 organism=Eimeria_tenella_strain_Houghton gene_product=Immune mapped protein 1 transcript_product=Immune mapped protein 1 location=HG673787:75643-78033(-) protein_length=387 sequence_SO=supercontig SO=protein_coding_gene is_pseudo=false GN=ETH_00030475	0	35.143	35	11	15	11	387	40.5	5.02	44.14	11
2.08272e+18	FALSE	High	IsMasterProtein	ETH_00002175-t26_1-p1	DES=transcript=ETH_00002175-t26_1 gene=ETH_00002175 organism=Eimeria_tenella_strain_Houghton gene_product=Proteasome subunit beta type , related transcript_product=Proteasome subunit beta type , related location=HG678363:293-760(-) protein_length=155 sequence_SO=supercontig SO=protein_coding_gene is_pseudo=false GN=ETH_00002175	0	35.135	31	8	16	8	155	14.9	4.54	47.7	8
4.07263e+18	FALSE	High	IsMasterProtein	ETH_00013700-t26_1-p1	DES=transcript=ETH_00013700-t26_1 gene=ETH_00013700 organism=Eimeria_tenella_strain_Houghton gene_product=thioredoxin, putative transcript_product=thioredoxin, putative location=HG675754:150395-151726(-) protein_length=236 sequence_SO=supercontig SO=protein_coding_gene is_pseudo=false GN=ETH_00013700	0	35.131	32	8	14	8	236	25.7	8.32	39.96	8
1.20494e+18	FALSE	High	IsMasterProtein	ETH_00041215-t26_1-p1	DES=transcript=ETH_00041215-t26_1 gene=ETH_00041215 organism=Eimeria_tenella_strain_Houghton gene_product=hypothetical protein, conserved transcript_product=hypothetical protein, conserved location=HG677789:1152-2739(-) protein_length=259 sequence_SO=supercontig SO=protein_coding_gene is_pseudo=false GN=ETH_00041215	0	35.11	34	7	15	7	259	29.1	7.25	36.71	7
-5.87781e+18	FALSE	High	IsMasterProtein	ETH_00017550-t26_1-p1	DES=transcript=ETH_00017550-t26_1 gene=ETH_00017550 organism=Eimeria_tenella_strain_Houghton gene_product=Kinase-like protein, related transcript_product=Kinase-like protein, related location=HG676685:1259-4965(+) protein_length=615 sequence_SO=supercontig SO=protein_coding_gene is_pseudo=false GN=ETH_00017550	0	35.042	22	12	14	12	615	67.1	6.58	36.4	12
3.29785e+18	FALSE	High	IsMasterProtein	ETH_00012440-t26_1-p1	DES=transcript=ETH_00012440-t26_1 gene=ETH_00012440 organism=Eimeria_tenella_strain_Houghton gene_product=hypothetical protein transcript_product=hypothetical protein location=HG674968:322472-323357(+) protein_length=153 sequence_SO=supercontig SO=protein_coding_gene is_pseudo=false GN=ETH_00012440	0	35.039	63	7	21	7	153	13.8	4.88	56.76	7
4.97676e+18	FALSE	High	IsMasterProtein	ETH_00013080-t26_1-p1	DES=transcript=ETH_00013080-t26_1 gene=ETH_00013080 organism=Eimeria_tenella_strain_Houghton gene_product=hypothetical protein, conserved transcript_product=hypothetical protein, conserved location=HG673747:244279-252634(-) protein_length=1636 sequence_SO=supercontig SO=protein_coding_gene is_pseudo=false GN=ETH_00013080	0	35.017	11	12	13	12	1636	176.6	6.14	30.86	12
-1.817e+16	FALSE	High	IsMasterProtein	ETH_00010390-t26_1-p1	DES=transcript=ETH_00010390-t26_1 gene=ETH_00010390 organism=Eimeria_tenella_strain_Houghton gene_product=hypothetical protein, conserved transcript_product=hypothetical protein, conserved location=HG673777:87231-89063(-) protein_length=319 sequence_SO=supercontig SO=protein_coding_gene is_pseudo=false GN=ETH_00010390	0	34.952	37	11	16	11	319	35.6	7.37	33.45	11
3.81198e+18	FALSE	High	IsMasterProtein	ETH_00033605-t26_1-p1	DES=transcript=ETH_00033605-t26_1 gene=ETH_00033605 organism=Eimeria_tenella_strain_Houghton gene_product=P-ATPase, related transcript_product=P-ATPase, related location=HG673871:77-1950(+) protein_length=234 sequence_SO=supercontig SO=protein_coding_gene is_pseudo=false GN=ETH_00033605	0	34.91	44	8	15	8	234	26	8.68	35.4	8
-5.6319e+18	FALSE	High	IsMasterProtein	ETH_00000625-t26_1-p1	DES=transcript=ETH_00000625-t26_1 gene=ETH_00000625 organism=Eimeria_tenella_strain_Houghton gene_product=60S ribosomal protein L13a, putative transcript_product=60S ribosomal protein L13a, putative location=HG677960:2019-3572(-) protein_length=203 sequence_SO=supercontig SO=protein_coding_gene is_pseudo=false GN=ETH_00000625	0	34.875	46	10	19	10	203	23.3	10.9	40.94	10
6.9758e+18	FALSE	High	IsMasterProtein	ETH_00028515-t26_1-p1	DES=transcript=ETH_00028515-t26_1 gene=ETH_00028515 organism=Eimeria_tenella_strain_Houghton gene_product=SPFH domain / Band 7 family domain-containing protein, putative transcript_product=SPFH domain / Band 7 family domain-containing protein, putative location=HG675673:243938-247798(-) protein_length=286 sequence_SO=supercontig SO=protein_coding_gene is_pseudo=false GN=ETH_00028515	0	34.848	52	11	14	11	286	30.4	8.35	39.6	11
-6.94372e+18	FALSE	High	IsMasterProtein	ETH_00037365-t26_1-p1	DES=transcript=ETH_00037365-t26_1 gene=ETH_00037365 organism=Eimeria_tenella_strain_Houghton gene_product=hypothetical protein transcript_product=hypothetical protein location=HG675196:9-3840(-) protein_length=971 sequence_SO=supercontig SO=protein_coding_gene is_pseudo=false GN=ETH_00037365	0	34.764	16	13	15	13	971	104.7	7.94	31.38	13
-2.34473e+18	FALSE	High	IsMasterProtein	ETH_00028375-t26_1-p1	DES=transcript=ETH_00028375-t26_1 gene=ETH_00028375 organism=Eimeria_tenella_strain_Houghton gene_product=arginine N-methyltransferase 1, putative transcript_product=arginine N-methyltransferase 1, putative location=HG675673:85592-87432(+) protein_length=400 sequence_SO=supercontig SO=protein_coding_gene is_pseudo=false GN=ETH_00028375	0	34.759	32	12	16	12	400	45	6.37	28.73	12
-5.46042e+18	FALSE	High	IsMasterProtein	ETH_00007685-t26_1-p1	DES=transcript=ETH_00007685-t26_1 gene=ETH_00007685 organism=Eimeria_tenella_strain_Houghton gene_product=Whole genome shotgun assembly, reference scaffold old set, scaffold scaffold_9, related transcript_product=Whole genome shotgun assembly, reference scaffold old set, scaffold scaffold_9, related location=HG674029:8903-12848(-) protein_length=479 sequence_SO=supercontig SO=protein_coding_gene …	0	34.683	34	11	15	11	479	50.1	8.53	34.08	11
-6.89663e+18	FALSE	High	IsMasterProtein	ETH_00031100-t26_1-p1	DES=transcript=ETH_00031100-t26_1 gene=ETH_00031100 organism=Eimeria_tenella_strain_Houghton gene_product=high mobility group protein, putative transcript_product=high mobility group protein, putative location=HG675766:89933-90364(+) protein_length=143 sequence_SO=supercontig SO=protein_coding_gene is_pseudo=false GN=ETH_00031100	0	34.606	59	9	16	9	143	15.1	10.67	32.3	9
-5.59463e+18	FALSE	High	IsMasterProtein	ETH_00013445-t26_1-p1	DES=transcript=ETH_00013445-t26_1 gene=ETH_00013445 organism=Eimeria_tenella_strain_Houghton gene_product=cytochrome c, putative transcript_product=cytochrome c, putative location=HG675764:31200-31959(+) protein_length=115 sequence_SO=supercontig SO=protein_coding_gene is_pseudo=false GN=ETH_00013445	0	34.583	73	8	21	8	115	12.3	9.35	27.01	8
-6737279833179960	FALSE	High	IsMasterProtein	ETH_00000055-t26_1-p1	DES=transcript=ETH_00000055-t26_1 gene=ETH_00000055 organism=Eimeria_tenella_strain_Houghton gene_product=hypothetical protein, conserved transcript_product=hypothetical protein, conserved location=HG675721:47809-54724(-) protein_length=1231 sequence_SO=supercontig SO=protein_coding_gene is_pseudo=false GN=ETH_00000055	0	34.479	11	13	15	13	1231	136.1	6.54	27.87	13
-4.37394e+18	FALSE	High	IsMasterProtein	ETH_00040975-t26_1-p1	DES=transcript=ETH_00040975-t26_1 gene=ETH_00040975 organism=Eimeria_tenella_strain_Houghton gene_product=histidyl-tRNA synthetase, putative transcript_product=histidyl-tRNA synthetase, putative location=HG676967:8-1204(-) protein_length=332 sequence_SO=supercontig SO=protein_coding_gene is_pseudo=false GN=ETH_00040975	0	34.459	28	8	16	8	332	35.6	5.39	29.36	8
6.90918e+18	FALSE	High	IsMasterProtein	ETH_00022270-t26_1-p1	DES=transcript=ETH_00022270-t26_1 gene=ETH_00022270 organism=Eimeria_tenella_strain_Houghton gene_product=hypothetical protein transcript_product=hypothetical protein location=HG675676:5863-12183(-) protein_length=814 sequence_SO=supercontig SO=protein_coding_gene is_pseudo=false GN=ETH_00022270	0	34.44	22	12	14	12	814	85.6	8.03	40.32	12
4.45131e+17	FALSE	High	IsMasterProtein	ETH_00032380-t26_1-p1	DES=transcript=ETH_00032380-t26_1 gene=ETH_00032380 organism=Eimeria_tenella_strain_Houghton gene_product=hypothetical protein, conserved transcript_product=hypothetical protein, conserved location=HG678090:829-4172(-) protein_length=365 sequence_SO=supercontig SO=protein_coding_gene is_pseudo=false GN=ETH_00032380	0	34.37	27	14	19	14	365	40.3	6.54	32.05	14
-2.70712e+18	FALSE	High	IsMasterProtein	ETH_00028590-t26_1-p1	DES=transcript=ETH_00028590-t26_1 gene=ETH_00028590 organism=Eimeria_tenella_strain_Houghton gene_product=vacuolar protein sorting 18, putative transcript_product=vacuolar protein sorting 18, putative location=HG676747:3583-10287(-) protein_length=988 sequence_SO=supercontig SO=protein_coding_gene is_pseudo=false GN=ETH_00028590	0	34.36	19	14	14	14	988	103.4	6.7	31.03	14
3.85518e+18	FALSE	High	IsMasterProtein	ETH_00004940-t26_1-p1	DES=transcript=ETH_00004940-t26_1 gene=ETH_00004940 organism=Eimeria_tenella_strain_Houghton gene_product=Importin subunit alpha, related transcript_product=Importin subunit alpha, related location=HG673746:491007-493193(-) protein_length=633 sequence_SO=supercontig SO=protein_coding_gene is_pseudo=false GN=ETH_00004940	0	34.336	24	13	14	13	633	67.5	5.47	31.48	13
-4.77674e+18	FALSE	High	IsMasterProtein	ETH_00010180-t26_1-p1	DES=transcript=ETH_00010180-t26_1 gene=ETH_00010180 organism=Eimeria_tenella_strain_Houghton gene_product=hypothetical protein transcript_product=hypothetical protein location=HG678022:2183-5004(+) protein_length=735 sequence_SO=supercontig SO=protein_coding_gene is_pseudo=false GN=ETH_00010180	0	34.251	24	11	12	11	735	76.9	7.94	37.9	11
-5.23618e+18	FALSE	High	IsMasterProtein	ETH_00041775-t26_1-p1	DES=transcript=ETH_00041775-t26_1 gene=ETH_00041775 organism=Eimeria_tenella_strain_Houghton gene_product=succinyl-CoA ligase alpha subunit, putative transcript_product=succinyl-CoA ligase alpha subunit, putative location=HG675077:838-2347(+) protein_length=135 sequence_SO=supercontig SO=protein_coding_gene is_pseudo=false GN=ETH_00041775	0	34.242	66	6	15	6	135	14	8.48	45.12	6
-5.48698e+18	FALSE	High	IsMasterProtein	ETH_00023015-t26_1-p1	DES=transcript=ETH_00023015-t26_1 gene=ETH_00023015 organism=Eimeria_tenella_strain_Houghton gene_product=cysteine desulfurase, putative transcript_product=cysteine desulfurase, putative location=HG673748:95083-97971(-) protein_length=582 sequence_SO=supercontig SO=protein_coding_gene is_pseudo=false GN=ETH_00023015	0	34.173	23	12	16	12	582	63	8.5	33.36	12
-4.04866e+18	FALSE	High	IsMasterProtein	ETH_00026895-t26_1-p1	DES=transcript=ETH_00026895-t26_1 gene=ETH_00026895 organism=Eimeria_tenella_strain_Houghton gene_product=ankyrin repeat containing protein / TPR domain-containing protein, putative transcript_product=ankyrin repeat containing protein / TPR domain-containing protein, putative location=HG673774:117417-120747(-) protein_length=510 sequence_SO=supercontig SO=protein_coding_gene is_pseudo=false GN=ET…	0	34.141	34	13	15	13	510	53.5	5.33	30.55	13
3.76702e+18	FALSE	High	IsMasterProtein	ETH_00007155-t26_1-p1	DES=transcript=ETH_00007155-t26_1 gene=ETH_00007155 organism=Eimeria_tenella_strain_Houghton gene_product=RNA pseudouridine synthase domain containing protein, putative transcript_product=RNA pseudouridine synthase domain containing protein, putative location=HG675628:113750-131843(-) protein_length=4847 sequence_SO=supercontig SO=protein_coding_gene is_pseudo=false GN=ETH_00007155	0	34.115	4	16	16	16	4847	497.5	7.5	26.41	16
-1.39268e+18	FALSE	High	IsMasterProtein	ETH_00007340-t26_1-p1	DES=transcript=ETH_00007340-t26_1 gene=ETH_00007340 organism=Eimeria_tenella_strain_Houghton gene_product=hypothetical protein, conserved transcript_product=hypothetical protein, conserved location=HG675611:73530-74453(+) protein_length=216 sequence_SO=supercontig SO=protein_coding_gene is_pseudo=false GN=ETH_00007340	0	34.026	44	7	15	7	216	23.5	8.9	31.2	7
7.98045e+18	FALSE	High	IsMasterProtein	ETH_00016775-t26_1-p1	DES=transcript=ETH_00016775-t26_1 gene=ETH_00016775 organism=Eimeria_tenella_strain_Houghton gene_product=Related to putidaredoxin reductase, related transcript_product=Related to putidaredoxin reductase, related location=HG673799:51447-55075(+) protein_length=252 sequence_SO=supercontig SO=protein_coding_gene is_pseudo=false GN=ETH_00016775	0	33.914	42	10	15	10	252	27.1	7.37	38.8	10
-9.13024e+17	FALSE	High	IsMasterProtein	ETH_00007755-t26_1-p1	DES=transcript=ETH_00007755-t26_1 gene=ETH_00007755 organism=Eimeria_tenella_strain_Houghton gene_product=transcription elongation factor FACT 140 kDa, putative transcript_product=transcription elongation factor FACT 140 kDa, putative location=HG674029:86092-97281(-) protein_length=1345 sequence_SO=supercontig SO=protein_coding_gene is_pseudo=false GN=ETH_00007755	0	33.913	11	14	14	14	1345	148.1	5.67	29.71	14
-6.83207e+18	FALSE	High	IsMasterProtein	ETH_00015805-t26_1-p1	DES=transcript=ETH_00015805-t26_1 gene=ETH_00015805 organism=Eimeria_tenella_strain_Houghton gene_product=60S ribosomal protein L14, putative transcript_product=60S ribosomal protein L14, putative location=HG674344:130782-131946(-) protein_length=138 sequence_SO=supercontig SO=protein_coding_gene is_pseudo=false GN=ETH_00015805	0	33.903	61	11	18	11	138	15.9	11.34	39.94	11
-7.22599e+18	FALSE	High	IsMasterProtein	ETH_00023440-t26_1-p1	DES=transcript=ETH_00023440-t26_1 gene=ETH_00023440 organism=Eimeria_tenella_strain_Houghton gene_product=hypothetical protein transcript_product=hypothetical protein location=HG678016:3413-4376(-) protein_length=202 sequence_SO=supercontig SO=protein_coding_gene is_pseudo=false GN=ETH_00023440	0	33.894	52	7	17	7	202	23.2	6.21	26.74	7
-8.33946e+18	FALSE	High	IsMasterProtein	ETH_00040120-t26_1-p1	DES=transcript=ETH_00040120-t26_1 gene=ETH_00040120 organism=Eimeria_tenella_strain_Houghton gene_product=hypothetical protein, conserved transcript_product=hypothetical protein, conserved location=HG677769:368-1850(+) protein_length=210 sequence_SO=supercontig SO=protein_coding_gene is_pseudo=false GN=ETH_00040120	0	33.856	47	11	16	11	210	23.9	8.44	35.69	11
-3.05789e+18	FALSE	High	IsMasterProtein	ETH_00005075-t26_1-p1	DES=transcript=ETH_00005075-t26_1 gene=ETH_00005075 organism=Eimeria_tenella_strain_Houghton gene_product=Gbp1p protein, putative transcript_product=Gbp1p protein, putative location=HG673746:637595-639415(+) protein_length=192 sequence_SO=supercontig SO=protein_coding_gene is_pseudo=false GN=ETH_00005075	0	33.785	52	10	21	10	192	20.7	8.79	42.74	10
-2.74326e+18	FALSE	High	IsMasterProtein	ETH_00019725-t26_1-p1	DES=transcript=ETH_00019725-t26_1 gene=ETH_00019725 organism=Eimeria_tenella_strain_Houghton gene_product=hypothetical protein transcript_product=hypothetical protein location=HG675163:656392-664443(+) protein_length=891 sequence_SO=supercontig SO=protein_coding_gene is_pseudo=false GN=ETH_00019725	0	33.773	15	13	16	13	891	97.5	8.69	27.16	13
-6.52936e+18	FALSE	High	IsMasterProtein	ETH_00013885-t26_1-p1	DES=transcript=ETH_00013885-t26_1 gene=ETH_00013885 organism=Eimeria_tenella_strain_Houghton gene_product=thioredoxin, putative transcript_product=thioredoxin, putative location=HG675740:175143-179390(-) protein_length=353 sequence_SO=supercontig SO=protein_coding_gene is_pseudo=false GN=ETH_00013885	0	33.703	26	7	16	7	353	38.1	7.88	44.29	7
5.00596e+18	FALSE	High	IsMasterProtein	ETH_00021765-t26_1-p1	DES=transcript=ETH_00021765-t26_1 gene=ETH_00021765 organism=Eimeria_tenella_strain_Houghton gene_product=ABC transporter, putative transcript_product=ABC transporter, putative location=HG673795:71641-78050(-) protein_length=825 sequence_SO=supercontig SO=protein_coding_gene is_pseudo=false GN=ETH_00021765	0	33.654	15	11	14	11	825	90.6	7.91	30.57	11
1.53348e+18	FALSE	High	IsMasterProtein	ETH_00009995-t26_1-p1	DES=transcript=ETH_00009995-t26_1 gene=ETH_00009995 organism=Eimeria_tenella_strain_Houghton gene_product=hypothetical protein, conserved transcript_product=hypothetical protein, conserved location=HG675668:234267-236225(-) protein_length=652 sequence_SO=supercontig SO=protein_coding_gene is_pseudo=false GN=ETH_00009995	0	33.567	19	10	15	10	652	70	5.96	39.69	10
2.78966e+18	FALSE	High	IsMasterProtein	ETH_00007500-t26_1-p1	DES=transcript=ETH_00007500-t26_1 gene=ETH_00007500 organism=Eimeria_tenella_strain_Houghton gene_product=hypothetical protein, conserved transcript_product=hypothetical protein, conserved location=HG675611:252421-254303(-) protein_length=162 sequence_SO=supercontig SO=protein_coding_gene is_pseudo=false GN=ETH_00007500	0	33.512	64	9	20	9	162	18.5	8.91	39.6	9
4.01984e+18	FALSE	High	IsMasterProtein	ETH_00004185-t26_1-p1	DES=transcript=ETH_00004185-t26_1 gene=ETH_00004185 organism=Eimeria_tenella_strain_Houghton gene_product=protein phosphatase 2C, putative transcript_product=protein phosphatase 2C, putative location=HG675689:171788-175010(-) protein_length=688 sequence_SO=supercontig SO=protein_coding_gene is_pseudo=false GN=ETH_00004185	0	33.487	19	11	15	11	688	72.8	8.81	30.71	11
-5.68955e+18	FALSE	High	IsMasterProtein	ETH_00025085-t26_1-p1	DES=transcript=ETH_00025085-t26_1 gene=ETH_00025085 organism=Eimeria_tenella_strain_Houghton gene_product=calcium-dependent protein kinase 3 transcript_product=calcium-dependent protein kinase 3 location=HG673819:23034-28748(+) protein_length=433 sequence_SO=supercontig SO=protein_coding_gene is_pseudo=false GN=ETH_00025085	0	33.466	29	12	16	11	433	49.2	6.43	28.3	12
-7.66008e+18	FALSE	High	IsMasterProtein	ETH_00024055-t26_1-p1	DES=transcript=ETH_00024055-t26_1 gene=ETH_00024055 organism=Eimeria_tenella_strain_Houghton gene_product=hypothetical protein, conserved transcript_product=hypothetical protein, conserved location=HG675525:167092-168276(+) protein_length=394 sequence_SO=supercontig SO=protein_coding_gene is_pseudo=false GN=ETH_00024055	0	33.234	43	11	12	11	394	42.5	4.56	37.09	11
-1.87755e+18	FALSE	High	IsMasterProtein	ETH_00007225-t26_1-p1	DES=transcript=ETH_00007225-t26_1 gene=ETH_00007225 organism=Eimeria_tenella_strain_Houghton gene_product=hypothetical protein, conserved transcript_product=hypothetical protein, conserved location=HG675628:196633-203945(-) protein_length=1682 sequence_SO=supercontig SO=protein_coding_gene is_pseudo=false GN=ETH_00007225	0	33.232	10	13	14	13	1682	183.4	7.34	27.59	13
-2.09949e+17	FALSE	High	IsMasterProtein	ETH_00024455-t26_1-p1	DES=transcript=ETH_00024455-t26_1 gene=ETH_00024455 organism=Eimeria_tenella_strain_Houghton gene_product=UBX domain-containing protein, putative transcript_product=UBX domain-containing protein, putative location=HG674763:213412-215387(+) protein_length=247 sequence_SO=supercontig SO=protein_coding_gene is_pseudo=false GN=ETH_00024455	0	33.2	66	9	18	9	247	25.8	5.8	39.17	9
-5.19776e+18	FALSE	High	IsMasterProtein	ETH_00032125-t26_1-p1	DES=transcript=ETH_00032125-t26_1 gene=ETH_00032125 organism=Eimeria_tenella_strain_Houghton gene_product=chitinase class I, putative transcript_product=chitinase class I, putative location=HG675733:26457-30631(-) protein_length=652 sequence_SO=supercontig SO=protein_coding_gene is_pseudo=false GN=ETH_00032125	0	33.13	23	11	23	11	652	66.6	4.97	52.7	11
-1.74182e+18	FALSE	High	IsMasterProtein	ETH_00023050-t26_1-p1	DES=transcript=ETH_00023050-t26_1 gene=ETH_00023050 organism=Eimeria_tenella_strain_Houghton gene_product=methionine aminopeptidase transcript_product=methionine aminopeptidase location=HG675768:17662-20089(-) protein_length=368 sequence_SO=supercontig SO=protein_coding_gene is_pseudo=false GN=ETH_00023050	0	33.065	43	13	14	13	368	39.6	8.13	41.35	13
2.22505e+18	FALSE	High	IsMasterProtein	ETH_00011900-t26_1-p1	DES=transcript=ETH_00011900-t26_1 gene=ETH_00011900 organism=Eimeria_tenella_strain_Houghton gene_product=hypothetical protein, conserved transcript_product=hypothetical protein, conserved location=HG674866:40839-43357(+) protein_length=499 sequence_SO=supercontig SO=protein_coding_gene is_pseudo=false GN=ETH_00011900	0	33.035	29	12	13	12	499	54.1	5.49	27.69	12
-8.13089e+18	FALSE	High	IsMasterProtein	ETH_00000830-t26_1-p1	DES=transcript=ETH_00000830-t26_1 gene=ETH_00000830 organism=Eimeria_tenella_strain_Houghton gene_product=proteasome component PRE3 precursor, putative transcript_product=proteasome component PRE3 precursor, putative location=HG678261:86237-87168(-) protein_length=280 sequence_SO=supercontig SO=protein_coding_gene is_pseudo=false GN=ETH_00000830	0	33.034	35	9	17	9	280	29.5	6.29	44.54	9
4.8343e+18	FALSE	High	IsMasterProtein	ETH_00030195-t26_1-p1	DES=transcript=ETH_00030195-t26_1 gene=ETH_00030195 organism=Eimeria_tenella_strain_Houghton gene_product=fasciclin domain-containing protein, putative transcript_product=fasciclin domain-containing protein, putative location=HG673812:288637-290509(-) protein_length=304 sequence_SO=supercontig SO=protein_coding_gene is_pseudo=false GN=ETH_00030195	0	33.01	31	7	14	7	304	31.1	5.15	34.31	7
-3.92887e+18	FALSE	High	IsMasterProtein	ETH_00002310-t26_1-p1	DES=transcript=ETH_00002310-t26_1 gene=ETH_00002310 organism=Eimeria_tenella_strain_Houghton gene_product=TBC domain containing protein, related transcript_product=TBC domain containing protein, related location=HG675759:143432-146717(-) protein_length=493 sequence_SO=supercontig SO=protein_coding_gene is_pseudo=false GN=ETH_00002310	0	32.988	27	11	13	11	493	51.9	4.78	29.71	11
-8.06133e+18	FALSE	High	IsMasterProtein	ETH_00024130-t26_1-p1	DES=transcript=ETH_00024130-t26_1 gene=ETH_00024130 organism=Eimeria_tenella_strain_Houghton gene_product=hypothetical protein, conserved transcript_product=hypothetical protein, conserved location=HG675525:254406-261549(+) protein_length=1592 sequence_SO=supercontig SO=protein_coding_gene is_pseudo=false GN=ETH_00024130	0	32.988	11	11	13	11	1592	171	5.91	30.57	11
-6.27812e+18	FALSE	High	IsMasterProtein	ETH_00038020-t26_1-p1	DES=transcript=ETH_00038020-t26_1 gene=ETH_00038020 organism=Eimeria_tenella_strain_Houghton gene_product=hypothetical protein, conserved transcript_product=hypothetical protein, conserved location=HG674641:564-2933(+) protein_length=536 sequence_SO=supercontig SO=protein_coding_gene is_pseudo=false GN=ETH_00038020	0	32.922	19	8	21	8	536	55.3	7.08	39.11	8
-9.09822e+18	FALSE	High	IsMasterProtein	ETH_00000360-t26_1-p1	DES=transcript=ETH_00000360-t26_1 gene=ETH_00000360 organism=Eimeria_tenella_strain_Houghton gene_product=major sperm protein domain-containing protein, putative transcript_product=major sperm protein domain-containing protein, putative location=HG673932:3082-4210(+) protein_length=245 sequence_SO=supercontig SO=protein_coding_gene is_pseudo=false GN=ETH_00000360	0	32.866	42	9	19	9	245	26.3	6.81	37.13	9
-3.87338e+18	FALSE	High	IsMasterProtein	ETH_00014875-t26_1-p1	DES=transcript=ETH_00014875-t26_1 gene=ETH_00014875 organism=Eimeria_tenella_strain_Houghton gene_product=zinc finger (C3HC4 type) / FHA domain-containing protein, putative transcript_product=zinc finger (C3HC4 type) / FHA domain-containing protein, putative location=HG675595:281621-287083(+) protein_length=786 sequence_SO=supercontig SO=protein_coding_gene is_pseudo=false GN=ETH_00014875	0	32.782	17	11	14	11	786	86	5.9	15.89	11
3.30938e+18	FALSE	High	IsMasterProtein	ETH_00002270-t26_1-p1	DES=transcript=ETH_00002270-t26_1 gene=ETH_00002270 organism=Eimeria_tenella_strain_Houghton gene_product=3', 5'-cyclic nucleotide phosphodiesterase domain-containing protein, putative transcript_product=3', 5'-cyclic nucleotide phosphodiesterase domain-containing protein, putative location=HG675759:61404-69426(+) protein_length=1360 sequence_SO=supercontig SO=protein_coding_gene is_pseudo=false …	0	32.776	13	14	16	14	1360	150.3	6.79	20.4	14
-2.72699e+18	FALSE	High	IsMasterProtein	ETH_00043015-t26_1-p1	DES=transcript=ETH_00043015-t26_1 gene=ETH_00043015 organism=Eimeria_tenella_strain_Houghton gene_product=hypothetical protein, conserved transcript_product=hypothetical protein, conserved location=HG677359:93-1224(-) protein_length=361 sequence_SO=supercontig SO=protein_coding_gene is_pseudo=false GN=ETH_00043015	0	32.766	37	10	13	10	361	35.2	5.4	33.14	10
8.85553e+18	FALSE	High	IsMasterProtein	ETH_00023230-t26_1-p1	DES=transcript=ETH_00023230-t26_1 gene=ETH_00023230 organism=Eimeria_tenella_strain_Houghton gene_product=zinc carboxypeptidase, putative transcript_product=zinc carboxypeptidase, putative location=HG678153:538-5475(-) protein_length=711 sequence_SO=supercontig SO=protein_coding_gene is_pseudo=false GN=ETH_00023230	0	32.747	18	10	13	10	711	77.2	9.29	34.53	10
5.93023e+18	FALSE	High	IsMasterProtein	ETH_00017660-t26_1-p1	DES=transcript=ETH_00017660-t26_1 gene=ETH_00017660 organism=Eimeria_tenella_strain_Houghton gene_product=mannose-6-phosphate isomerase, putative transcript_product=mannose-6-phosphate isomerase, putative location=HG676503:10846-14346(-) protein_length=658 sequence_SO=supercontig SO=protein_coding_gene is_pseudo=false GN=ETH_00017660	0	32.698	24	12	13	12	658	73.9	8.16	31.49	12
-4.76827e+18	FALSE	High	IsMasterProtein	ETH_00025675-t26_1-p1	DES=transcript=ETH_00025675-t26_1 gene=ETH_00025675 organism=Eimeria_tenella_strain_Houghton gene_product=Casein kinase one (CK1) TgCK1b, putative transcript_product=Casein kinase one (CK1) TgCK1b, putative location=HG675767:53456-56507(-) protein_length=434 sequence_SO=supercontig SO=protein_coding_gene is_pseudo=false GN=ETH_00025675	0	32.578	29	11	16	9	434	48.9	8.63	26.83	11
-4.39425e+18	FALSE	High	IsMasterProtein	ETH_00006505-t26_1-p1	DES=transcript=ETH_00006505-t26_1 gene=ETH_00006505 organism=Eimeria_tenella_strain_Houghton gene_product=hypothetical protein, conserved transcript_product=hypothetical protein, conserved location=HG678322:645-3440(-) protein_length=365 sequence_SO=supercontig SO=protein_coding_gene is_pseudo=false GN=ETH_00006505	0	32.545	30	7	15	7	365	36.7	9.52	52.2	7
7.40818e+18	FALSE	High	IsMasterProtein	ETH_00031000-t26_1-p1	DES=transcript=ETH_00031000-t26_1 gene=ETH_00031000 organism=Eimeria_tenella_strain_Houghton gene_product=hypothetical protein, conserved transcript_product=hypothetical protein, conserved location=HG673763:408850-410491(-) protein_length=176 sequence_SO=supercontig SO=protein_coding_gene is_pseudo=false GN=ETH_00031000	0	32.52	49	8	14	8	176	20	5.26	41.77	8
-1.69359e+18	FALSE	High	IsMasterProtein	ETH_00021900-t26_1-p1	DES=transcript=ETH_00021900-t26_1 gene=ETH_00021900 organism=Eimeria_tenella_strain_Houghton gene_product=hypothetical protein, conserved transcript_product=hypothetical protein, conserved location=HG673788:25095-28056(+) protein_length=568 sequence_SO=supercontig SO=protein_coding_gene is_pseudo=false GN=ETH_00021900	0	32.507	19	8	13	8	568	61.8	8.34	31.15	8
3.59064e+18	FALSE	High	IsMasterProtein	ETH_00027980-t26_1-p1	DES=transcript=ETH_00027980-t26_1 gene=ETH_00027980 organism=Eimeria_tenella_strain_Houghton gene_product=beta adaptin protein, putative transcript_product=beta adaptin protein, putative location=HG675746:163106-175503(-) protein_length=1014 sequence_SO=supercontig SO=protein_coding_gene is_pseudo=false GN=ETH_00027980	0	32.501	15	11	16	11	1014	109	8.38	35.81	11
-5.17542e+18	FALSE	High	IsMasterProtein	ETH_00006770-t26_1-p1	DES=transcript=ETH_00006770-t26_1 gene=ETH_00006770 organism=Eimeria_tenella_strain_Houghton gene_product=Secreted protein with signal peptide and 12 KAZAL repeats and a mucin-like stretch of threonines, related transcript_product=Secreted protein with signal peptide and 12 KAZAL repeats and a mucin-like stretch of threonines, related location=HG675727:21401-22593(-) protein_length=312 sequence_S…	0	32.477	37	8	16	8	312	32	7.21	45.33	8
7.93423e+18	FALSE	High	IsMasterProtein	ETH_00003580-t26_1-p1	DES=transcript=ETH_00003580-t26_1 gene=ETH_00003580 organism=Eimeria_tenella_strain_Houghton gene_product=DNA replication licensing factor, putative transcript_product=DNA replication licensing factor, putative location=HG674553:46394-52079(+) protein_length=766 sequence_SO=supercontig SO=protein_coding_gene is_pseudo=false GN=ETH_00003580	0	32.359	17	13	14	13	766	85.7	8	20.82	13
-2.26554e+18	FALSE	High	IsMasterProtein	ETH_00027020-t26_1-p1	DES=transcript=ETH_00027020-t26_1 gene=ETH_00027020 organism=Eimeria_tenella_strain_Houghton gene_product=hypothetical protein, conserved transcript_product=hypothetical protein, conserved location=HG673774:316010-317025(+) protein_length=233 sequence_SO=supercontig SO=protein_coding_gene is_pseudo=false GN=ETH_00027020	0	32.185	44	6	13	6	233	25.5	9.77	43.74	6
4.99685e+18	FALSE	High	IsMasterProtein	ETH_00006750-t26_1-p1	DES=transcript=ETH_00006750-t26_1 gene=ETH_00006750 organism=Eimeria_tenella_strain_Houghton gene_product=hypothetical protein transcript_product=hypothetical protein location=HG675727:1447-4562(+) protein_length=206 sequence_SO=supercontig SO=protein_coding_gene is_pseudo=false GN=ETH_00006750	0	32.13	37	10	16	10	206	22.5	5.57	38.13	10
4.58253e+18	FALSE	High	IsMasterProtein	ETH_00032130-t26_1-p1	DES=transcript=ETH_00032130-t26_1 gene=ETH_00032130 organism=Eimeria_tenella_strain_Houghton gene_product=phospholipase A2 activating protein, putative transcript_product=phospholipase A2 activating protein, putative location=HG675733:34289-41907(+) protein_length=822 sequence_SO=supercontig SO=protein_coding_gene is_pseudo=false GN=ETH_00032130	0	32.13	18	12	15	12	822	89.3	6.67	25.47	12
4.33329e+18	FALSE	High	IsMasterProtein	ETH_00006440-t26_1-p1	DES=transcript=ETH_00006440-t26_1 gene=ETH_00006440 organism=Eimeria_tenella_strain_Houghton gene_product=hypothetical protein, conserved transcript_product=hypothetical protein, conserved location=HG673756:120287-120769(+) protein_length=160 sequence_SO=supercontig SO=protein_coding_gene is_pseudo=false GN=ETH_00006440	0	32.088	66	9	16	9	160	17.7	5.1	34.57	9
4.20598e+18	FALSE	High	IsMasterProtein	ETH_00020695-t26_1-p1	DES=transcript=ETH_00020695-t26_1 gene=ETH_00020695 organism=Eimeria_tenella_strain_Houghton gene_product=iron-sulfur subunit of succinate dehydrogenase, putative transcript_product=iron-sulfur subunit of succinate dehydrogenase, putative location=HG675716:280279-282576(+) protein_length=386 sequence_SO=supercontig SO=protein_coding_gene is_pseudo=false GN=ETH_00020695	0	32.064	27	9	15	9	386	42.9	7.12	23.77	9
-5.25089e+18	FALSE	High	IsMasterProtein	ETH_00017205-t26_1-p1	DES=transcript=ETH_00017205-t26_1 gene=ETH_00017205 organism=Eimeria_tenella_strain_Houghton gene_product=hypothetical protein, conserved transcript_product=hypothetical protein, conserved location=HG676059:1405-2809(+) protein_length=225 sequence_SO=supercontig SO=protein_coding_gene is_pseudo=false GN=ETH_00017205	0	31.949	41	7	15	7	225	23.6	9.19	33.55	7
2.89704e+18	FALSE	High	IsMasterProtein	ETH_00035140-t26_1-p1	DES=transcript=ETH_00035140-t26_1 gene=ETH_00035140 organism=Eimeria_tenella_strain_Houghton gene_product=heat shock protein, putative transcript_product=heat shock protein, putative location=HG675164:315325-321493(-) protein_length=550 sequence_SO=supercontig SO=protein_coding_gene is_pseudo=false GN=ETH_00035140	0	31.93	23	11	14	10	550	61.2	7.78	27.76	11
-6.5005e+18	FALSE	High	IsMasterProtein	ETH_00007865-t26_1-p1	DES=transcript=ETH_00007865-t26_1 gene=ETH_00007865 organism=Eimeria_tenella_strain_Houghton gene_product=ubiquitin-conjugating enzyme, putative transcript_product=ubiquitin-conjugating enzyme, putative location=HG674029:217566-220315(+) protein_length=202 sequence_SO=supercontig SO=protein_coding_gene is_pseudo=false GN=ETH_00007865	0	31.917	58	10	15	10	202	22.8	5.12	21.88	10
4.14161e+18	FALSE	High	IsMasterProtein	ETH_00024135-t26_1-p1	DES=transcript=ETH_00024135-t26_1 gene=ETH_00024135 organism=Eimeria_tenella_strain_Houghton gene_product=eukaryotic translation initiation factor 4e, putative transcript_product=eukaryotic translation initiation factor 4e, putative location=HG675525:263052-265962(+) protein_length=256 sequence_SO=supercontig SO=protein_coding_gene is_pseudo=false GN=ETH_00024135	0	31.901	50	8	16	8	256	29	7.12	36.18	8
-7.36132e+17	FALSE	High	IsMasterProtein	ETH_00003190-t26_1-p1	DES=transcript=ETH_00003190-t26_1 gene=ETH_00003190 organism=Eimeria_tenella_strain_Houghton gene_product=RNA binding protein, putative transcript_product=RNA binding protein, putative location=HG673758:18655-22356(+) protein_length=471 sequence_SO=supercontig SO=protein_coding_gene is_pseudo=false GN=ETH_00003190	0	31.808	34	11	15	11	471	48.6	8.35	32.02	11
8.97375e+18	FALSE	High	IsMasterProtein	ETH_00037755-t26_1-p1	DES=transcript=ETH_00037755-t26_1 gene=ETH_00037755 organism=Eimeria_tenella_strain_Houghton gene_product=inhibitor-1 of protein phosphatase type 2A, putative transcript_product=inhibitor-1 of protein phosphatase type 2A, putative location=HG674193:45-890(-) protein_length=184 sequence_SO=supercontig SO=protein_coding_gene is_pseudo=false GN=ETH_00037755	0	31.795	53	9	14	9	184	19.8	4.83	29.89	9
1.84252e+18	FALSE	High	IsMasterProtein	ETH_00009820-t26_1-p1	DES=transcript=ETH_00009820-t26_1 gene=ETH_00009820 organism=Eimeria_tenella_strain_Houghton gene_product=Rhomboid-like protease 4 transcript_product=Rhomboid-like protease 4 location=HG675668:17896-24658(+) protein_length=628 sequence_SO=supercontig SO=protein_coding_gene is_pseudo=false GN=ETH_00009820	0	31.774	15	10	13	10	628	66.8	8.87	20.05	10
4.49558e+18	FALSE	High	IsMasterProtein	ETH_00010780-t26_1-p1	DES=transcript=ETH_00010780-t26_1 gene=ETH_00010780 organism=Eimeria_tenella_strain_Houghton gene_product=SAG family member (sag4) transcript_product=SAG family member (sag4) location=HG675688:75263-76375(-) protein_length=253 sequence_SO=supercontig SO=protein_coding_gene is_pseudo=false GN=ETH_00010780	0	31.773	35	9	15	7	253	27	5.5	28.9	9
-6.4931e+18	FALSE	High	IsMasterProtein	ETH_00029865-t26_1-p1	DES=transcript=ETH_00029865-t26_1 gene=ETH_00029865 organism=Eimeria_tenella_strain_Houghton gene_product=activating signal cointegrator 1 complex subunit 3, putative transcript_product=activating signal cointegrator 1 complex subunit 3, putative location=HG673868:551-13934(-) protein_length=2502 sequence_SO=supercontig SO=protein_coding_gene is_pseudo=false GN=ETH_00029865	0	31.765	6	13	13	13	2502	264.8	7.52	25.41	13
-6.33747e+16	FALSE	High	IsMasterProtein	ETH_00010875-t26_1-p1	DES=transcript=ETH_00010875-t26_1 gene=ETH_00010875 organism=Eimeria_tenella_strain_Houghton gene_product=acetyltransferase domain-containing protein, putative transcript_product=acetyltransferase domain-containing protein, putative location=HG675688:156909-159257(-) protein_length=364 sequence_SO=supercontig SO=protein_coding_gene is_pseudo=false GN=ETH_00010875	0	31.687	32	12	12	12	364	40.2	7.88	26.42	12
-8.1714e+18	FALSE	High	IsMasterProtein	ETH_00011500-t26_1-p1	DES=transcript=ETH_00011500-t26_1 gene=ETH_00011500 organism=Eimeria_tenella_strain_Houghton gene_product=hypothetical protein transcript_product=hypothetical protein location=HG677547:1403-3628(+) protein_length=239 sequence_SO=supercontig SO=protein_coding_gene is_pseudo=false GN=ETH_00011500	0	31.616	53	9	14	9	239	26.5	8.47	22.96	9
1.61112e+18	FALSE	High	IsMasterProtein	ETH_00025120-t26_1-p1	DES=transcript=ETH_00025120-t26_1 gene=ETH_00025120 organism=Eimeria_tenella_strain_Houghton gene_product=hypothetical protein, conserved transcript_product=hypothetical protein, conserved location=HG673811:9048-22908(-) protein_length=1829 sequence_SO=supercontig SO=protein_coding_gene is_pseudo=false GN=ETH_00025120	0	31.616	8	12	13	12	1829	198.7	5.45	24.65	12
9.54566e+17	FALSE	High	IsMasterProtein	ETH_00026830-t26_1-p1	DES=transcript=ETH_00026830-t26_1 gene=ETH_00026830 organism=Eimeria_tenella_strain_Houghton gene_product=hypothetical protein, conserved transcript_product=hypothetical protein, conserved location=HG673774:57062-58003(-) protein_length=282 sequence_SO=supercontig SO=protein_coding_gene is_pseudo=false GN=ETH_00026830	0	31.594	49	8	17	8	282	30.9	6.74	43.78	8
1.00503e+18	FALSE	High	IsMasterProtein	ETH_00027050-t26_1-p1	DES=transcript=ETH_00027050-t26_1 gene=ETH_00027050 organism=Eimeria_tenella_strain_Houghton gene_product=3-mercaptopyruvate sulfurtransferase, putative transcript_product=3-mercaptopyruvate sulfurtransferase, putative location=HG673774:341223-343017(+) protein_length=531 sequence_SO=supercontig SO=protein_coding_gene is_pseudo=false GN=ETH_00027050	0	31.543	23	11	14	11	531	57.8	5.74	26.42	11
2.59454e+18	FALSE	High	IsMasterProtein	ETH_00009205-t26_1-p1	DES=transcript=ETH_00009205-t26_1 gene=ETH_00009205 organism=Eimeria_tenella_strain_Houghton gene_product=TPR domain-containing protein, putative transcript_product=TPR domain-containing protein, putative location=HG675744:58233-59730(-) protein_length=390 sequence_SO=supercontig SO=protein_coding_gene is_pseudo=false GN=ETH_00009205	0	31.511	28	12	16	12	390	42.1	5.73	35.19	12
5.95639e+18	FALSE	High	IsMasterProtein	ETH_00021555-t26_1-p1	DES=transcript=ETH_00021555-t26_1 gene=ETH_00021555 organism=Eimeria_tenella_strain_Houghton gene_product=signal recognition particle 54 kDa protein, putative transcript_product=signal recognition particle 54 kDa protein, putative location=HG673793:14601-20039(+) protein_length=551 sequence_SO=supercontig SO=protein_coding_gene is_pseudo=false GN=ETH_00021555	0	31.509	27	13	14	13	551	59	9.1	30.16	13
3.72408e+18	FALSE	High	IsMasterProtein	ETH_00014655-t26_1-p1	DES=transcript=ETH_00014655-t26_1 gene=ETH_00014655 organism=Eimeria_tenella_strain_Houghton gene_product=translin, putative transcript_product=translin, putative location=HG675595:42879-44637(-) protein_length=240 sequence_SO=supercontig SO=protein_coding_gene is_pseudo=false GN=ETH_00014655	0	31.381	50	9	12	9	240	27	6.29	29.92	9
7.37734e+18	FALSE	High	IsMasterProtein	ETH_00007920-t26_1-p1	DES=transcript=ETH_00007920-t26_1 gene=ETH_00007920 organism=Eimeria_tenella_strain_Houghton gene_product=hypothetical protein, conserved transcript_product=hypothetical protein, conserved location=HG674029:284426-286812(+) protein_length=415 sequence_SO=supercontig SO=protein_coding_gene is_pseudo=false GN=ETH_00007920	0	31.364	29	11	19	11	415	42.7	5.11	29.77	11
7.21893e+18	FALSE	High	IsMasterProtein	ETH_00027825-t26_1-p1	DES=transcript=ETH_00027825-t26_1 gene=ETH_00027825 organism=Eimeria_tenella_strain_Houghton gene_product=hypothetical protein transcript_product=hypothetical protein location=HG678320:199-4130(+) protein_length=779 sequence_SO=supercontig SO=protein_coding_gene is_pseudo=false GN=ETH_00027825	0	31.317	20	11	12	10	779	83.6	6.95	33.22	11
-8.40563e+18	FALSE	High	IsMasterProtein	ETH_00017755-t26_1-p1	DES=transcript=ETH_00017755-t26_1 gene=ETH_00017755 organism=Eimeria_tenella_strain_Houghton gene_product=hypothetical protein, conserved transcript_product=hypothetical protein, conserved location=HG673920:17385-18692(+) protein_length=435 sequence_SO=supercontig SO=protein_coding_gene is_pseudo=false GN=ETH_00017755	0	31.288	29	11	12	11	435	47.9	7.36	25.58	11
5.16004e+17	FALSE	High	IsMasterProtein	ETH_00012710-t26_1-p1	DES=transcript=ETH_00012710-t26_1 gene=ETH_00012710 organism=Eimeria_tenella_strain_Houghton gene_product=hypothetical protein, conserved transcript_product=hypothetical protein, conserved location=HG673751:82842-88273(+) protein_length=1039 sequence_SO=supercontig SO=protein_coding_gene is_pseudo=false GN=ETH_00012710	0	31.238	13	11	13	11	1039	110.8	8.18	22.41	11
-8.7416e+18	FALSE	High	IsMasterProtein	ETH_00013430-t26_1-p1	DES=transcript=ETH_00013430-t26_1 gene=ETH_00013430 organism=Eimeria_tenella_strain_Houghton gene_product=hypothetical protein, conserved transcript_product=hypothetical protein, conserved location=HG675764:16229-19463(+) protein_length=432 sequence_SO=supercontig SO=protein_coding_gene is_pseudo=false GN=ETH_00013430	0	31.235	25	8	14	8	432	47	5.71	31.05	8
-5.25105e+18	FALSE	High	IsMasterProtein	ETH_00031940-t26_1-p1	DES=transcript=ETH_00031940-t26_1 gene=ETH_00031940 organism=Eimeria_tenella_strain_Houghton gene_product=vacuolar ATP synthase subunit d, putative transcript_product=vacuolar ATP synthase subunit d, putative location=HG675735:33471-36080(-) protein_length=247 sequence_SO=supercontig SO=protein_coding_gene is_pseudo=false GN=ETH_00031940	0	31.23	47	11	14	11	247	27.4	9.47	35.51	11
7.6848e+18	FALSE	High	IsMasterProtein	ETH_00012725-t26_1-p1	DES=transcript=ETH_00012725-t26_1 gene=ETH_00012725 organism=Eimeria_tenella_strain_Houghton gene_product=hypothetical protein, conserved transcript_product=hypothetical protein, conserved location=HG673751:96267-99615(-) protein_length=914 sequence_SO=supercontig SO=protein_coding_gene is_pseudo=false GN=ETH_00012725	0	31.197	16	10	15	10	914	96	8.72	38.38	10
-8.95417e+18	FALSE	High	IsMasterProtein	ETH_00011995-t26_1-p1	DES=transcript=ETH_00011995-t26_1 gene=ETH_00011995 organism=Eimeria_tenella_strain_Houghton gene_product=hypothetical protein, conserved transcript_product=hypothetical protein, conserved location=HG674866:187990-192462(+) protein_length=1451 sequence_SO=supercontig SO=protein_coding_gene is_pseudo=false GN=ETH_00011995	0	31.157	11	13	13	13	1451	150.4	7.34	25.13	13
-7.61658e+18	FALSE	High	IsMasterProtein	ETH_00038830-t26_1-p1	DES=transcript=ETH_00038830-t26_1 gene=ETH_00038830 organism=Eimeria_tenella_strain_Houghton gene_product=hypothetical protein transcript_product=hypothetical protein location=HG674623:8-1870(-) protein_length=277 sequence_SO=supercontig SO=protein_coding_gene is_pseudo=false GN=ETH_00038830	0	31.13	36	9	14	9	277	29.9	8.09	24.18	9
-4.86557e+18	FALSE	High	IsMasterProtein	ETH_00010485-t26_1-p1	DES=transcript=ETH_00010485-t26_1 gene=ETH_00010485 organism=Eimeria_tenella_strain_Houghton gene_product=ubiquitin-transferase domain-containing protein, putative transcript_product=ubiquitin-transferase domain-containing protein, putative location=HG675655:50899-62747(-) protein_length=2769 sequence_SO=supercontig SO=protein_coding_gene is_pseudo=false GN=ETH_00010485	0	31.084	7	12	13	12	2769	294.1	6.98	29.33	12
1.47836e+18	FALSE	High	IsMasterProtein	ETH_00018970-t26_1-p1	DES=transcript=ETH_00018970-t26_1 gene=ETH_00018970 organism=Eimeria_tenella_strain_Houghton gene_product=ATP-dependent RNA helicase, putative transcript_product=ATP-dependent RNA helicase, putative location=HG675479:120254-129842(-) protein_length=1825 sequence_SO=supercontig SO=protein_coding_gene is_pseudo=false GN=ETH_00018970	0	31.059	10	12	14	12	1825	195.7	8.18	32.98	12
5.93039e+18	FALSE	High	IsMasterProtein	ETH_00001820-t26_1-p1	DES=transcript=ETH_00001820-t26_1 gene=ETH_00001820 organism=Eimeria_tenella_strain_Houghton gene_product=3-methyl-2-oxobutanoate hydroxymethyltransferase, putative transcript_product=3-methyl-2-oxobutanoate hydroxymethyltransferase, putative location=HG675705:161235-165431(+) protein_length=659 sequence_SO=supercontig SO=protein_coding_gene is_pseudo=false GN=ETH_00001820	0	31.041	19	12	15	12	659	70	7.55	26.3	12
-7.09339e+18	FALSE	High	IsMasterProtein	ETH_00007610-t26_1-p1	DES=transcript=ETH_00007610-t26_1 gene=ETH_00007610 organism=Eimeria_tenella_strain_Houghton gene_product=Kelch motif domain-containing protein, related transcript_product=Kelch motif domain-containing protein, related location=HG673808:11520-14690(+) protein_length=617 sequence_SO=supercontig SO=protein_coding_gene is_pseudo=false GN=ETH_00007610	0	30.987	26	12	14	12	617	64	6.13	30.3	12
4.87554e+18	FALSE	High	IsMasterProtein	ETH_00017240-t26_1-p1	DES=transcript=ETH_00017240-t26_1 gene=ETH_00017240 organism=Eimeria_tenella_strain_Houghton gene_product=ATP synthase gama chain, putative transcript_product=ATP synthase gama chain, putative location=HG678342:167-1765(-) protein_length=217 sequence_SO=supercontig SO=protein_coding_gene is_pseudo=false GN=ETH_00017240	0	30.958	38	9	13	9	217	23.8	9.22	35.21	9
-4.69631e+18	FALSE	High	IsMasterProtein	ETH_00018650-t26_1-p1	DES=transcript=ETH_00018650-t26_1 gene=ETH_00018650 organism=Eimeria_tenella_strain_Houghton gene_product=ribosomal protein L15, putative transcript_product=ribosomal protein L15, putative location=HG675711:85170-87032(-) protein_length=205 sequence_SO=supercontig SO=protein_coding_gene is_pseudo=false GN=ETH_00018650	0	30.909	34	8	16	8	205	24.5	11.34	24.99	8
3.32837e+18	FALSE	High	IsMasterProtein	ETH_00010500-t26_1-p1	DES=transcript=ETH_00010500-t26_1 gene=ETH_00010500 organism=Eimeria_tenella_strain_Houghton gene_product=hypothetical protein, conserved transcript_product=hypothetical protein, conserved location=HG675655:81450-84163(+) protein_length=448 sequence_SO=supercontig SO=protein_coding_gene is_pseudo=false GN=ETH_00010500	0	30.878	23	9	18	9	448	49.2	5.38	27.38	9
3.11218e+18	FALSE	High	IsMasterProtein	ETH_00024775-t26_1-p1	DES=transcript=ETH_00024775-t26_1 gene=ETH_00024775 organism=Eimeria_tenella_strain_Houghton gene_product=eukaryotic translation initiation factor 3 subunit g transcript_product=eukaryotic translation initiation factor 3 subunit g location=HG674657:225084-228646(+) protein_length=276 sequence_SO=supercontig SO=protein_coding_gene is_pseudo=false GN=ETH_00024775	0	30.852	50	10	15	10	276	30.9	6.32	31.86	10
-7.94203e+18	FALSE	High	IsMasterProtein	ETH_00001620-t26_1-p1	DES=transcript=ETH_00001620-t26_1 gene=ETH_00001620 organism=Eimeria_tenella_strain_Houghton gene_product=rab2 gtpase, putative transcript_product=rab2 gtpase, putative location=HG673769:96777-104736(-) protein_length=1577 sequence_SO=supercontig SO=protein_coding_gene is_pseudo=false GN=ETH_00001620	0	30.819	7	8	16	7	1577	167.2	7.42	42.17	8
-2.60756e+18	FALSE	High	IsMasterProtein	ETH_00027910-t26_1-p1	DES=transcript=ETH_00027910-t26_1 gene=ETH_00027910 organism=Eimeria_tenella_strain_Houghton gene_product=3-oxoacyl-[acyl-carrier-protein] synthase, related transcript_product=3-oxoacyl-[acyl-carrier-protein] synthase, related location=HG675746:57882-60381(+) protein_length=378 sequence_SO=supercontig SO=protein_coding_gene is_pseudo=false GN=ETH_00027910	0	30.794	32	9	14	9	378	39.3	9.11	24.15	9
1.36843e+18	FALSE	High	IsMasterProtein	ETH_00013340-t26_1-p1	DES=transcript=ETH_00013340-t26_1 gene=ETH_00013340 organism=Eimeria_tenella_strain_Houghton gene_product=DEAD/DEAH box helicase, putative transcript_product=DEAD/DEAH box helicase, putative location=HG673747:542866-549882(+) protein_length=1577 sequence_SO=supercontig SO=protein_coding_gene is_pseudo=false GN=ETH_00013340	0	30.582	7	9	13	9	1577	168.3	5.99	32.93	9
-6.1261e+18	FALSE	High	IsMasterProtein	ETH_00028925-t26_1-p1	DES=transcript=ETH_00028925-t26_1 gene=ETH_00028925 organism=Eimeria_tenella_strain_Houghton gene_product=ras-GTPase-activating protein binding protein, putative transcript_product=ras-GTPase-activating protein binding protein, putative location=HG674134:245603-249476(-) protein_length=769 sequence_SO=supercontig SO=protein_coding_gene is_pseudo=false GN=ETH_00028925	0	30.557	15	8	13	8	769	82.3	6.71	31.7	8
3.77739e+18	FALSE	High	IsMasterProtein	ETH_00017665-t26_1-p1	DES=transcript=ETH_00017665-t26_1 gene=ETH_00017665 organism=Eimeria_tenella_strain_Houghton gene_product=hypothetical protein transcript_product=hypothetical protein location=HG674259:5-1451(-) protein_length=246 sequence_SO=supercontig SO=protein_coding_gene is_pseudo=false GN=ETH_00017665	0	30.5	28	6	14	6	246	26.6	8.1	48.42	6
8.39603e+18	FALSE	High	IsMasterProtein	ETH_00007350-t26_1-p1	DES=transcript=ETH_00007350-t26_1 gene=ETH_00007350 organism=Eimeria_tenella_strain_Houghton gene_product=M16 family peptidase, putative transcript_product=M16 family peptidase, putative location=HG675611:83201-85267(-) protein_length=478 sequence_SO=supercontig SO=protein_coding_gene is_pseudo=false GN=ETH_00007350	0	30.443	22	11	13	11	478	52.8	4.82	28.1	11
-8.61901e+18	FALSE	High	IsMasterProtein	ETH_00011210-t26_1-p1	DES=transcript=ETH_00011210-t26_1 gene=ETH_00011210 organism=Eimeria_tenella_strain_Houghton gene_product=SNARE domain-containing protein, putative transcript_product=SNARE domain-containing protein, putative location=HG675688:524341-525874(-) protein_length=267 sequence_SO=supercontig SO=protein_coding_gene is_pseudo=false GN=ETH_00011210	0	30.433	39	8	12	8	267	29.8	5.34	28.85	8
6.13037e+18	FALSE	High	IsMasterProtein	ETH_00028080-t26_1-p1	DES=transcript=ETH_00028080-t26_1 gene=ETH_00028080 organism=Eimeria_tenella_strain_Houghton gene_product=histone H4 transcript_product=histone H4 location=HG675717:187721-188032(+) protein_length=103 sequence_SO=supercontig SO=protein_coding_gene is_pseudo=false GN=ETH_00028080	0	30.417	51	6	15	6	103	11.4	11.36	19.77	6
-6.0884e+18	FALSE	High	IsMasterProtein	ETH_00041110-t26_1-p1	DES=transcript=ETH_00041110-t26_1 gene=ETH_00041110 organism=Eimeria_tenella_strain_Houghton gene_product=hypothetical protein, conserved transcript_product=hypothetical protein, conserved location=HG674824:1336-3196(-) protein_length=353 sequence_SO=supercontig SO=protein_coding_gene is_pseudo=false GN=ETH_00041110	0	30.362	43	9	13	9	353	36	9.31	31.36	9
-4.47587e+17	FALSE	High	IsMasterProtein	ETH_00003675-t26_1-p1	DES=transcript=ETH_00003675-t26_1 gene=ETH_00003675 organism=Eimeria_tenella_strain_Houghton gene_product=protein tyrosine phosphatase-like domian-containing protein, putative transcript_product=protein tyrosine phosphatase-like domian-containing protein, putative location=HG674553:145356-146595(-) protein_length=271 sequence_SO=supercontig SO=protein_coding_gene is_pseudo=false GN=ETH_00003675	0	30.331	25	7	15	7	271	30.3	8.6	35.49	7
1.44776e+18	FALSE	High	IsMasterProtein	ETH_00026430-t26_1-p1	DES=transcript=ETH_00026430-t26_1 gene=ETH_00026430 organism=Eimeria_tenella_strain_Houghton gene_product=PIK3R4 kinase-related protein (incomplete catalytic triad), putative transcript_product=PIK3R4 kinase-related protein (incomplete catalytic triad), putative location=HG673835:101247-112330(+) protein_length=2823 sequence_SO=supercontig SO=protein_coding_gene is_pseudo=false GN=ETH_00026430	0	30.309	5	12	12	12	2823	293.4	8.02	24.49	12
-8.63411e+18	FALSE	High	IsMasterProtein	ETH_00010705-t26_1-p1	DES=transcript=ETH_00010705-t26_1 gene=ETH_00010705 organism=Eimeria_tenella_strain_Houghton gene_product=hypothetical protein, conserved transcript_product=hypothetical protein, conserved location=HG675688:31688-32754(-) protein_length=211 sequence_SO=supercontig SO=protein_coding_gene is_pseudo=false GN=ETH_00010705	0	30.308	37	7	15	7	211	23.1	9.32	42.87	7
-1.31965e+18	FALSE	High	IsMasterProtein	ETH_00017495-t26_1-p1	DES=transcript=ETH_00017495-t26_1 gene=ETH_00017495 organism=Eimeria_tenella_strain_Houghton gene_product=hypothetical protein transcript_product=hypothetical protein location=HG677918:5162-7054(-) protein_length=152 sequence_SO=supercontig SO=protein_coding_gene is_pseudo=false GN=ETH_00017495	0	30.298	36	6	17	6	152	16.6	4.37	26.19	6
6.57827e+18	FALSE	High	IsMasterProtein	ETH_00028100-t26_1-p1	DES=transcript=ETH_00028100-t26_1 gene=ETH_00028100 organism=Eimeria_tenella_strain_Houghton gene_product=Eukaryotic translation initiation factor 3 subunit A, related transcript_product=Eukaryotic translation initiation factor 3 subunit A, related location=HG675717:204720-206039(-) protein_length=230 sequence_SO=supercontig SO=protein_coding_gene is_pseudo=false GN=ETH_00028100	0	30.261	30	7	12	7	230	23.9	9.99	25.43	7
8.85678e+18	FALSE	High	IsMasterProtein	ETH_00009960-t26_1-p1	DES=transcript=ETH_00009960-t26_1 gene=ETH_00009960 organism=Eimeria_tenella_strain_Houghton gene_product=hypothetical protein, conserved transcript_product=hypothetical protein, conserved location=HG675668:196241-202200(+) protein_length=647 sequence_SO=supercontig SO=protein_coding_gene is_pseudo=false GN=ETH_00009960	0	30.23	19	12	13	12	647	70.6	6.74	24.19	12
-4.78855e+17	FALSE	High	IsMasterProtein	ETH_00026270-t26_1-p1	DES=transcript=ETH_00026270-t26_1 gene=ETH_00026270 organism=Eimeria_tenella_strain_Houghton gene_product=40S ribosomal protein S24, putative transcript_product=40S ribosomal protein S24, putative location=HG675183:7263-7854(+) protein_length=136 sequence_SO=supercontig SO=protein_coding_gene is_pseudo=false GN=ETH_00026270	0	30.228	40	8	14	8	136	15.8	11.55	22.68	8
-3.48583e+17	FALSE	High	IsMasterProtein	ETH_00014215-t26_1-p1	DES=transcript=ETH_00014215-t26_1 gene=ETH_00014215 organism=Eimeria_tenella_strain_Houghton gene_product=surp module domain-containing protein, putative transcript_product=surp module domain-containing protein, putative location=HG675722:72158-75305(-) protein_length=635 sequence_SO=supercontig SO=protein_coding_gene is_pseudo=false GN=ETH_00014215	0	30.225	26	11	16	11	635	69.5	5.16	27.86	11
-7.1241e+18	FALSE	High	IsMasterProtein	ETH_00025375-t26_1-p1	DES=transcript=ETH_00025375-t26_1 gene=ETH_00025375 organism=Eimeria_tenella_strain_Houghton gene_product=KH domain containing protein, putative transcript_product=KH domain containing protein, putative location=HG673749:79881-82726(+) protein_length=693 sequence_SO=supercontig SO=protein_coding_gene is_pseudo=false GN=ETH_00025375	0	30.222	21	13	14	13	693	74.8	8.02	28.3	13
7.0536e+18	FALSE	High	IsMasterProtein	ETH_00020090-t26_1-p1	DES=transcript=ETH_00020090-t26_1 gene=ETH_00020090 organism=Eimeria_tenella_strain_Houghton gene_product=sec 13, putative transcript_product=sec 13, putative location=HG675163:1026614-1029004(-) protein_length=385 sequence_SO=supercontig SO=protein_coding_gene is_pseudo=false GN=ETH_00020090	0	30.218	37	9	12	9	385	40.8	5.88	36.7	9
-2.29221e+18	FALSE	High	IsMasterProtein	ETH_00034195-t26_1-p1	DES=transcript=ETH_00034195-t26_1 gene=ETH_00034195 organism=Eimeria_tenella_strain_Houghton gene_product=rab2 gtpase, putative transcript_product=rab2 gtpase, putative location=HG674412:2854-3577(+) protein_length=91 sequence_SO=supercontig SO=protein_coding_gene is_pseudo=false GN=ETH_00034195	0	30.198	70	7	15	6	91	10.4	9.14	32.84	7
-3.58858e+18	FALSE	High	IsMasterProtein	ETH_00002825-t26_1-p1	DES=transcript=ETH_00002825-t26_1 gene=ETH_00002825 organism=Eimeria_tenella_strain_Houghton gene_product=amidohydrolase domain-containing protein, putative transcript_product=amidohydrolase domain-containing protein, putative location=HG675649:98518-101892(+) protein_length=520 sequence_SO=supercontig SO=protein_coding_gene is_pseudo=false GN=ETH_00002825	0	30.147	27	9	15	9	520	55.7	6.52	27.38	9
-4.13824e+18	FALSE	High	IsMasterProtein	ETH_00043260-t26_1-p1	DES=transcript=ETH_00043260-t26_1 gene=ETH_00043260 organism=Eimeria_tenella_strain_Houghton gene_product=hypothetical protein, conserved transcript_product=hypothetical protein, conserved location=HG674776:25-5494(+) protein_length=1399 sequence_SO=supercontig SO=protein_coding_gene is_pseudo=false GN=ETH_00043260	0	30.127	12	11	12	10	1399	139.8	6.61	25.45	11
2.6077e+18	FALSE	High	IsMasterProtein	ETH_00043050-t26_1-p1	DES=transcript=ETH_00043050-t26_1 gene=ETH_00043050 organism=Eimeria_tenella_strain_Houghton gene_product=phosphoserine aminotransferase, putative transcript_product=phosphoserine aminotransferase, putative location=HG674400:1715-3595(-) protein_length=195 sequence_SO=supercontig SO=protein_coding_gene is_pseudo=false GN=ETH_00043050	0	30.069	53	9	15	9	195	21.7	5.25	37.8	9
2.70077e+18	FALSE	High	IsMasterProtein	ETH_00031340-t26_1-p1	DES=transcript=ETH_00031340-t26_1 gene=ETH_00031340 organism=Eimeria_tenella_strain_Houghton gene_product=hypothetical protein, conserved transcript_product=hypothetical protein, conserved location=HG675748:244515-250544(-) protein_length=1022 sequence_SO=supercontig SO=protein_coding_gene is_pseudo=false GN=ETH_00031340	0	30.028	14	12	12	12	1022	110.3	6.48	24.91	12
5.81213e+18	FALSE	High	IsMasterProtein	ETH_00005115-t26_1-p1	DES=transcript=ETH_00005115-t26_1 gene=ETH_00005115 organism=Eimeria_tenella_strain_Houghton gene_product=dihydrolipoamide acyltransferase, putative transcript_product=dihydrolipoamide acyltransferase, putative location=HG673746:682308-683674(+) protein_length=356 sequence_SO=supercontig SO=protein_coding_gene is_pseudo=false GN=ETH_00005115	0	29.954	23	8	12	8	356	37.4	8.66	27	8
8.12816e+18	FALSE	High	IsMasterProtein	ETH_00004080-t26_1-p1	DES=transcript=ETH_00004080-t26_1 gene=ETH_00004080 organism=Eimeria_tenella_strain_Houghton gene_product=Gpi16 subunit, GPI transamidase domain-containing protein, putative transcript_product=Gpi16 subunit, GPI transamidase domain-containing protein, putative location=HG675689:54444-58122(+) protein_length=815 sequence_SO=supercontig SO=protein_coding_gene is_pseudo=false GN=ETH_00004080	0	29.95	18	11	12	11	815	88.2	7.65	28.18	11
-3.36218e+18	FALSE	High	IsMasterProtein	ETH_00033545-t26_1-p1	DES=transcript=ETH_00033545-t26_1 gene=ETH_00033545 organism=Eimeria_tenella_strain_Houghton gene_product=hypothetical protein transcript_product=hypothetical protein location=HG674062:286-1195(-) protein_length=209 sequence_SO=supercontig SO=protein_coding_gene is_pseudo=false GN=ETH_00033545	0	29.915	56	9	14	9	209	23	7.14	38.81	9
-8.96233e+18	FALSE	High	IsMasterProtein	ETH_00004460-t26_1-p1	DES=transcript=ETH_00004460-t26_1 gene=ETH_00004460 organism=Eimeria_tenella_strain_Houghton gene_product=Uba1 gene product-related, related transcript_product=Uba1 gene product-related, related location=HG676339:583-2036(-) protein_length=168 sequence_SO=supercontig SO=protein_coding_gene is_pseudo=false GN=ETH_00004460	0	29.911	52	7	12	7	168	18.4	9.22	27.51	7
-3.50722e+18	FALSE	High	IsMasterProtein	ETH_00016480-t26_1-p1	DES=transcript=ETH_00016480-t26_1 gene=ETH_00016480 organism=Eimeria_tenella_strain_Houghton gene_product=hypothetical protein, conserved transcript_product=hypothetical protein, conserved location=HG676799:484-2799(-) protein_length=352 sequence_SO=supercontig SO=protein_coding_gene is_pseudo=false GN=ETH_00016480	0	29.854	29	8	11	8	352	35.5	5.6	28.45	8
3.18537e+18	FALSE	High	IsMasterProtein	ETH_00005120-t26_1-p1	DES=transcript=ETH_00005120-t26_1 gene=ETH_00005120 organism=Eimeria_tenella_strain_Houghton gene_product=hypothetical protein, conserved transcript_product=hypothetical protein, conserved location=HG673746:685350-686848(-) protein_length=329 sequence_SO=supercontig SO=protein_coding_gene is_pseudo=false GN=ETH_00005120	0	29.669	44	9	12	9	329	34.8	5.03	30.25	9
3.70328e+18	FALSE	High	IsMasterProtein	ETH_00002200-t26_1-p1	DES=transcript=ETH_00002200-t26_1 gene=ETH_00002200 organism=Eimeria_tenella_strain_Houghton gene_product=hypothetical protein, conserved transcript_product=hypothetical protein, conserved location=HG675759:9617-11657(-) protein_length=401 sequence_SO=supercontig SO=protein_coding_gene is_pseudo=false GN=ETH_00002200	0	29.621	34	12	15	12	401	44.9	8.76	22.81	12
2.32514e+18	FALSE	High	IsMasterProtein	ETH_00000150-t26_1-p1	DES=transcript=ETH_00000150-t26_1 gene=ETH_00000150 organism=Eimeria_tenella_strain_Houghton gene_product=CMGC kinase, Dyrk family, putative transcript_product=CMGC kinase, Dyrk family, putative location=HG675721:173355-176236(-) protein_length=795 sequence_SO=supercontig SO=protein_coding_gene is_pseudo=false GN=ETH_00000150	0	29.561	18	11	12	11	795	86.5	6.81	25.47	11
7.96262e+17	FALSE	High	IsMasterProtein	ETH_00025450-t26_1-p1	DES=transcript=ETH_00025450-t26_1 gene=ETH_00025450 organism=Eimeria_tenella_strain_Houghton gene_product=developmentally regulated GTP-binding protein 1, putative transcript_product=developmentally regulated GTP-binding protein 1, putative location=HG673782:2944-5048(-) protein_length=370 sequence_SO=supercontig SO=protein_coding_gene is_pseudo=false GN=ETH_00025450	0	29.554	34	11	15	11	370	40.9	8.69	28.38	11
9.09141e+18	FALSE	High	IsMasterProtein	ETH_00000665-t26_1-p1	DES=transcript=ETH_00000665-t26_1 gene=ETH_00000665 organism=Eimeria_tenella_strain_Houghton gene_product=citrate synthase, putative transcript_product=citrate synthase, putative location=HG674407:6988-9730(-) protein_length=265 sequence_SO=supercontig SO=protein_coding_gene is_pseudo=false GN=ETH_00000665	0	29.499	33	9	15	9	265	29.5	8.27	24.67	9
-5.55551e+18	FALSE	High	IsMasterProtein	ETH_00017730-t26_1-p1	DES=transcript=ETH_00017730-t26_1 gene=ETH_00017730 organism=Eimeria_tenella_strain_Houghton gene_product=apical membrane antigen, putative transcript_product=apical membrane antigen, putative location=HG676482:10249-14649(+) protein_length=612 sequence_SO=supercontig SO=protein_coding_gene is_pseudo=false GN=ETH_00017730	0	29.451	20	8	11	8	612	64.4	4.83	26.96	8
6.33272e+18	FALSE	High	IsMasterProtein	ETH_00027415-t26_1-p1	DES=transcript=ETH_00027415-t26_1 gene=ETH_00027415 organism=Eimeria_tenella_strain_Houghton gene_product=phosphoglycerate kinase, putative transcript_product=phosphoglycerate kinase, putative location=HG678247:31-2955(-) protein_length=440 sequence_SO=supercontig SO=protein_coding_gene is_pseudo=false GN=ETH_00027415	0	29.422	27	10	13	10	440	47	7.44	34.64	10
-2.44872e+18	FALSE	High	IsMasterProtein	ETH_00028575-t26_1-p1	DES=transcript=ETH_00028575-t26_1 gene=ETH_00028575 organism=Eimeria_tenella_strain_Houghton gene_product=translationally-controlled tumor protein, putative transcript_product=translationally-controlled tumor protein, putative location=HG676923:5598-6613(+) protein_length=171 sequence_SO=supercontig SO=protein_coding_gene is_pseudo=false GN=ETH_00028575	0	29.384	43	9	19	9	171	19.4	4.69	39.81	9
2.50993e+18	FALSE	High	IsMasterProtein	ETH_00039220-t26_1-p1	DES=transcript=ETH_00039220-t26_1 gene=ETH_00039220 organism=Eimeria_tenella_strain_Houghton gene_product=T-complex protein 1 subunit alpha, related transcript_product=T-complex protein 1 subunit alpha, related location=HG674253:1086-2743(-) protein_length=179 sequence_SO=supercontig SO=protein_coding_gene is_pseudo=false GN=ETH_00039220	0	29.38	47	8	13	8	179	19.8	9.89	33.22	8
9.04866e+18	FALSE	High	IsMasterProtein	ETH_00007780-t26_1-p1	DES=transcript=ETH_00007780-t26_1 gene=ETH_00007780 organism=Eimeria_tenella_strain_Houghton gene_product=S-adenosylmethionine synthetase, putative transcript_product=S-adenosylmethionine synthetase, putative location=HG674029:123117-125793(-) protein_length=399 sequence_SO=supercontig SO=protein_coding_gene is_pseudo=false GN=ETH_00007780	0	29.306	34	10	12	10	399	43.7	6.16	37.32	10
4.95621e+18	FALSE	High	IsMasterProtein	ETH_00026835-t26_1-p1	DES=transcript=ETH_00026835-t26_1 gene=ETH_00026835 organism=Eimeria_tenella_strain_Houghton gene_product=hypothetical protein, conserved transcript_product=hypothetical protein, conserved location=HG673774:70034-74475(+) protein_length=524 sequence_SO=supercontig SO=protein_coding_gene is_pseudo=false GN=ETH_00026835	0	29.265	21	11	15	10	524	57.1	6.98	19.01	11
3.00348e+18	FALSE	High	IsMasterProtein	ETH_00040980-t26_1-p1	DES=transcript=ETH_00040980-t26_1 gene=ETH_00040980 organism=Eimeria_tenella_strain_Houghton gene_product=CMGC kinase, CK2 family, putative transcript_product=CMGC kinase, CK2 family, putative location=HG677060:189-1109(-) protein_length=128 sequence_SO=supercontig SO=protein_coding_gene is_pseudo=false GN=ETH_00040980	0	29.19	81	8	13	8	128	15.4	9.41	21.9	8
2.88865e+18	FALSE	High	IsMasterProtein	ETH_00005805-t26_1-p1	DES=transcript=ETH_00005805-t26_1 gene=ETH_00005805 organism=Eimeria_tenella_strain_Houghton gene_product=ribosomal protein L23a, putative transcript_product=ribosomal protein L23a, putative location=HG675415:273554-275185(-) protein_length=164 sequence_SO=supercontig SO=protein_coding_gene is_pseudo=false GN=ETH_00005805	0	29.131	35	6	15	6	164	18.4	10.9	34.54	6
2.17042e+18	FALSE	High	IsMasterProtein	ETH_00031205-t26_1-p1	DES=transcript=ETH_00031205-t26_1 gene=ETH_00031205 organism=Eimeria_tenella_strain_Houghton gene_product=U2 snRNP auxiliary factor or splicing facotr, putative transcript_product=U2 snRNP auxiliary factor or splicing facotr, putative location=HG675748:39737-42596(+) protein_length=527 sequence_SO=supercontig SO=protein_coding_gene is_pseudo=false GN=ETH_00031205	0	29.107	21	10	15	10	527	56.6	6.93	20.41	10
-8.92199e+18	FALSE	High	IsMasterProtein	ETH_00000920-t26_1-p1	DES=transcript=ETH_00000920-t26_1 gene=ETH_00000920 organism=Eimeria_tenella_strain_Houghton gene_product=hypothetical protein transcript_product=hypothetical protein location=HG678077:99-2441(-) protein_length=506 sequence_SO=supercontig SO=protein_coding_gene is_pseudo=false GN=ETH_00000920	0	29.082	27	8	14	8	506	49.5	6.27	34.35	8
6.00916e+18	FALSE	High	IsMasterProtein	ETH_00034940-t26_1-p1	DES=transcript=ETH_00034940-t26_1 gene=ETH_00034940 organism=Eimeria_tenella_strain_Houghton gene_product=SAG family member (sag12) transcript_product=SAG family member (sag12) location=HG675164:91122-92277(-) protein_length=260 sequence_SO=supercontig SO=protein_coding_gene is_pseudo=false GN=ETH_00034940	0	29.062	37	7	22	5	260	27.3	4.68	33.22	7
-7.17606e+18	FALSE	High	IsMasterProtein	ETH_00034330-t26_1-p1	DES=transcript=ETH_00034330-t26_1 gene=ETH_00034330 organism=Eimeria_tenella_strain_Houghton gene_product=hypothetical protein, conserved transcript_product=hypothetical protein, conserved location=HG677381:1637-2125(-) protein_length=162 sequence_SO=supercontig SO=protein_coding_gene is_pseudo=false GN=ETH_00034330	0	29.041	44	6	17	6	162	16.8	8.13	44.17	6
2.56677e+17	FALSE	High	IsMasterProtein	ETH_00022910-t26_1-p1	DES=transcript=ETH_00022910-t26_1 gene=ETH_00022910 organism=Eimeria_tenella_strain_Houghton gene_product=hypothetical protein, conserved transcript_product=hypothetical protein, conserved location=HG673748:2778-8603(-) protein_length=839 sequence_SO=supercontig SO=protein_coding_gene is_pseudo=false GN=ETH_00022910	0	29.039	21	11	13	11	839	91	5.17	19.41	11
4.26695e+18	FALSE	High	IsMasterProtein	ETH_00018510-t26_1-p1	DES=transcript=ETH_00018510-t26_1 gene=ETH_00018510 organism=Eimeria_tenella_strain_Houghton gene_product=translation elongation factor Tu transcript_product=translation elongation factor Tu location=HG675718:102561-107040(+) protein_length=420 sequence_SO=supercontig SO=protein_coding_gene is_pseudo=false GN=ETH_00018510	0	28.938	29	9	11	9	420	45.3	9.67	29.49	9
3.24005e+17	FALSE	High	IsMasterProtein	ETH_00026510-t26_1-p1	DES=transcript=ETH_00026510-t26_1 gene=ETH_00026510 organism=Eimeria_tenella_strain_Houghton gene_product=40S ribosomal protein S16, putative transcript_product=40S ribosomal protein S16, putative location=HG673835:195088-195817(-) protein_length=109 sequence_SO=supercontig SO=protein_coding_gene is_pseudo=false GN=ETH_00026510	0	28.865	66	8	16	8	109	12	10.76	33.66	8
7.66928e+18	FALSE	High	IsMasterProtein	ETH_00005015-t26_1-p1	DES=transcript=ETH_00005015-t26_1 gene=ETH_00005015 organism=Eimeria_tenella_strain_Houghton gene_product=trans-2,3-enoyl-CoA reductase, putative transcript_product=trans-2,3-enoyl-CoA reductase, putative location=HG673746:567139-569960(+) protein_length=298 sequence_SO=supercontig SO=protein_coding_gene is_pseudo=false GN=ETH_00005015	0	28.864	32	8	16	8	298	35	9.32	36.96	8
[truncated: 1,960 more rows]
