# Supplementary material for: Proteomic Analysis of Fractionated Eimeria tenella Sporulated Oocysts Reveals Involvement in Oocyst Wall Formation
Source: Int J Mol Sci. 2023 Dec 2;24(23):17051. doi: 10.3390/ijms242317051 (PMC10707475; doi:10.3390/ijms242317051)
Supplement: Supplementary file 1 [file ijms-24-17051-s001.zip › Table S2.xlsx]

## Sheet: SOW.vs.Spo.diff_prot
Table S2--All differentially expressed proteins between SOW and Spo in this study.
Protein	Description	Gene	SOW_1	SOW_2	SOW_3	Spo_1	Spo_2	Spo_3	SOW.vs.Spo FC	SOW.vs.Spo Pvalue	SOW.vs.Spo log2FC	SOW.vs.Spo UP.DOWN	GO_NUM	GO_Description	KEGG_Description	KEGG_EC	KEGG_ko	COG_Function_Description	COG_Function_Class	COG_Class_Description	IPR_Term
ETH_00015480-t26_1-p1	transcript=ETH_00015480-t26_1 gene=ETH_00015480 organism=Eimeria_tenella_strain_Houghton gene_product=Equisetin synthetase, related transcript_product=Equisetin synthetase, related location=HG675259:247390-277388(-) protein_length=9430 sequence_SO=supercontig SO=protein_coding_gene is_pseudo=false	ETH_00015480	115203	113500	113280	64096.7	52345.2	54485.7	2.00074	9.95947e-05	1.00054	up	3	Molecular Function:catalytic activity (GO:0003824),Biological Process:metabolic process (GO:0008152),Biological Process:oxidation-reduction process (GO:0055114)	3-oxoacyl-[acyl-carrier-protein] synthase II	2.3.1.179	ko00061 Fatty acid biosynthesis ko00780 Biotin metabolism ko01100 Metabolic pathways ko01212 Fatty acid metabolism	Acyl transferase domain in polyketide synthase (PKS) enzymes	Q	Secondary metabolites biosynthesis, transport and catabolism ;	IPR000873 [AMP-dependent synthetase/ligase] ; IPR009081 [Phosphopantetheine binding ACP domain] ; IPR013120 [Male sterility, NAD-binding] ; IPR013149 [Alcohol dehydrogenase, C-terminal] ; IPR013154 [Alcohol dehydrogenase, N-terminal] ; IPR013968 [Polyketide synthase, ketoreductase domain] ; IPR014030 [Beta-ketoacyl synthase, N-terminal] ; IPR014031 [Beta-ketoacyl synthase, C-terminal] ; IPR014043…
ETH_00029545-t26_1-p1	transcript=ETH_00029545-t26_1 gene=ETH_00029545 organism=Eimeria_tenella_strain_Houghton gene_product=hypothetical protein, conserved transcript_product=hypothetical protein, conserved location=HG674134:853788-863838(-) protein_length=2645 sequence_SO=supercontig SO=protein_coding_gene is_pseudo=false	ETH_00029545	16073.9	16863.6	17110.3	31227.7	34240.8	31823.8	0.514407	8.51888e-05	-0.959019	down	--	--	--	--	--	--	--	--	--
ETH_00021655-t26_1-p1	transcript=ETH_00021655-t26_1 gene=ETH_00021655 organism=Eimeria_tenella_strain_Houghton gene_product=Micronemal protein MIC4, related transcript_product=Micronemal protein MIC4, related location=HG673765:70689-73487(-) protein_length=932 sequence_SO=supercontig SO=protein_coding_gene is_pseudo=false	ETH_00021655	34845.8	36618.7	37762.7	60497.2	69708.3	68484	0.549738	0.000582721	-0.863183	down	--	--	--	--	--	--	--	--	IPR003609 [PAN/Apple domain]
ETH_00023100-t26_1-p1	transcript=ETH_00023100-t26_1 gene=ETH_00023100 organism=Eimeria_tenella_strain_Houghton gene_product=transhydrogenase, putative transcript_product=transhydrogenase, putative location=HG675768:69465-73811(+) protein_length=991 sequence_SO=supercontig SO=protein_coding_gene is_pseudo=false	ETH_00023100	36272.3	35421.7	35686.1	64541.6	66414.4	65485.1	0.546627	9.73405e-07	-0.87137	down	--	--	NAD(P) transhydrogenase	1.6.1.1	ko00760 Nicotinate and nicotinamide metabolism ko01100 Metabolic pathways	NAD/NADP transhydrogenase beta subunit	C	Energy production and conversion ;	IPR007698 [Alanine dehydrogenase/pyridine nucleotide transhydrogenase, NAD(H)-binding domain] ; IPR007886 [Alanine dehydrogenase/pyridine nucleotide transhydrogenase, N-terminal] ; IPR024605 [NAD(P) transhydrogenase, alpha subunit, C-terminal] ; IPR034300 [NADP transhydrogenase beta-like domain]
ETH_00028385-t26_1-p1	transcript=ETH_00028385-t26_1 gene=ETH_00028385 organism=Eimeria_tenella_strain_Houghton gene_product=amiloride-sensitive amine oxidase, copper-containing, putative transcript_product=amiloride-sensitive amine oxidase, copper-containing, putative location=HG675673:93330-98674(+) protein_length=1639 sequence_SO=supercontig SO=protein_coding_gene is_pseudo=false	ETH_00028385	33160.1	33355.4	35159	23051.4	20858.4	20539.4	1.57759	0.000256071	0.657724	up	6	Molecular Function:copper ion binding (GO:0005507),Molecular Function:primary amine oxidase activity (GO:0008131),Biological Process:amine metabolic process (GO:0009308),Cellular Component:membrane (GO:0016020),Molecular Function:quinone binding (GO:0048038),Biological Process:oxidation-reduction process (GO:0055114)	--	--	--	Cu2+-containing amine oxidase	Q	Secondary metabolites biosynthesis, transport and catabolism ;	IPR000998 [MAM domain] ; IPR015798 [Copper amine oxidase, C-terminal]
ETH_00023035-t26_1-p1	transcript=ETH_00023035-t26_1 gene=ETH_00023035 organism=Eimeria_tenella_strain_Houghton gene_product=hypothetical protein, conserved transcript_product=hypothetical protein, conserved location=HG673748:118136-130017(+) protein_length=3425 sequence_SO=supercontig SO=protein_coding_gene is_pseudo=false	ETH_00023035	14610.3	13880.7	14003.2	9744.4	8746.1	9134.6	1.53825	0.000175498	0.621286	up	--	--	--	--	--	--	--	--	--
ETH_00004780-t26_1-p1	transcript=ETH_00004780-t26_1 gene=ETH_00004780 organism=Eimeria_tenella_strain_Houghton gene_product=hypothetical protein, conserved transcript_product=hypothetical protein, conserved location=HG673746:270794-273858(+) protein_length=893 sequence_SO=supercontig SO=protein_coding_gene is_pseudo=false	ETH_00004780	9644	10402.1	10846.6	22077.2	23247.4	23861.3	0.446517	3.50691e-05	-1.16321	down	2	Molecular Function:catalytic activity (GO:0003824),Biological Process:metabolic process (GO:0008152)	--	--	--	Acyl-CoA synthetase (AMP-forming)/AMP-acid ligase II	IQ	Lipid transport and metabolism ; Secondary metabolites biosynthesis, transport and catabolism ;	IPR000873 [AMP-dependent synthetase/ligase]
ETH_00029250-t26_1-p1	transcript=ETH_00029250-t26_1 gene=ETH_00029250 organism=Eimeria_tenella_strain_Houghton gene_product=penicillin amidase domain-containing protein, putative transcript_product=penicillin amidase domain-containing protein, putative location=HG674134:568277-575244(-) protein_length=912 sequence_SO=supercontig SO=protein_coding_gene is_pseudo=false	ETH_00029250	23516.6	25143.1	25372.2	16482.1	14722.1	15929.4	1.57068	0.000329935	0.651391	up	2	Molecular Function:hydrolase activity (GO:0016787),Biological Process:antibiotic biosynthetic process (GO:0017000)	--	--	--	Acyl-homoserine lactone (AHL) acylase PvdQ	Q	Secondary metabolites biosynthesis, transport and catabolism ;	IPR002692 [Penicillin/cephalosporin acylase]
ETH_00026625-t26_1-p1	transcript=ETH_00026625-t26_1 gene=ETH_00026625 organism=Eimeria_tenella_strain_Houghton gene_product=microneme protein 2, putative transcript_product=microneme protein 2, putative location=HG673835:323768-326806(+) protein_length=721 sequence_SO=supercontig SO=protein_coding_gene is_pseudo=false	ETH_00026625	13232.7	14020.9	13791	23034.5	27191.7	25285.9	0.54355	0.000717816	-0.879515	down	--	--	--	--	--	Secreted protein containing bacterial Ig-like domain and vWFA domain	R	General function prediction only ;	IPR000884 [Thrombospondin type-1 (TSP1) repeat] ; IPR002035 [von Willebrand factor, type A]
ETH_00012470-t26_1-p1	transcript=ETH_00012470-t26_1 gene=ETH_00012470 organism=Eimeria_tenella_strain_Houghton gene_product=oocyst wall protein, putative transcript_product=oocyst wall protein, putative location=HG674356:2643-5872(-) protein_length=560 sequence_SO=supercontig SO=protein_coding_gene is_pseudo=false	ETH_00012470	20144.2	18586	17767.8	12305.5	9928.2	10231.8	1.74025	0.0014289	0.799292	up	--	--	--	--	--	--	--	--	--
ETH_00024085-t26_1-p1	transcript=ETH_00024085-t26_1 gene=ETH_00024085 organism=Eimeria_tenella_strain_Houghton gene_product=Microneme protein 4 transcript_product=Microneme protein 4 location=HG675525:197845-206353(+) protein_length=2299 sequence_SO=supercontig SO=protein_coding_gene is_pseudo=false	ETH_00024085	11690.3	13344.5	13668.4	22642.8	28090.6	26104.4	0.5037	0.00173147	-0.989363	down	1	Molecular Function:calcium ion binding (GO:0005509)	merozoite surface protein 8	--	ko05144 Malaria	Uncharacterized surface anchored protein	S	Function unknown ;	IPR001881 [EGF-like calcium-binding domain] ; IPR013032 [EGF-like, conserved site] ; IPR024731 [EGF domain] ; IPR026823 [Complement Clr-like EGF domain]
ETH_00020250-t26_1-p1	transcript=ETH_00020250-t26_1 gene=ETH_00020250 organism=Eimeria_tenella_strain_Houghton gene_product=p97 protein, putative transcript_product=p97 protein, putative location=HG678175:29180-31585(-) protein_length=801 sequence_SO=supercontig SO=protein_coding_gene is_pseudo=false	ETH_00020250	18105.9	17853.5	19682.1	12359.6	10687.3	11074.6	1.63069	0.000714743	0.70548	up	--	--	--	--	--	--	--	--	--
ETH_00033600-t26_1-p1	transcript=ETH_00033600-t26_1 gene=ETH_00033600 organism=Eimeria_tenella_strain_Houghton gene_product=GPI transamidase subunit PIG-U, putative transcript_product=GPI transamidase subunit PIG-U, putative location=HG677027:1838-3673(-) protein_length=611 sequence_SO=supercontig SO=protein_coding_gene is_pseudo=false	ETH_00033600	24176.1	23030.3	30126.6	11244.7	9426.4	7908.3	2.7059	0.00248834	1.43611	up	--	--	--	--	--	--	--	--	--
ETH_00023355-t26_1-p1	transcript=ETH_00023355-t26_1 gene=ETH_00023355 organism=Eimeria_tenella_strain_Houghton gene_product=hypothetical protein, conserved transcript_product=hypothetical protein, conserved location=HG678089:144014-147426(+) protein_length=740 sequence_SO=supercontig SO=protein_coding_gene is_pseudo=false	ETH_00023355	15741	14470	16173.1	8377.9	7028.5	7400.2	2.0338	0.000269252	1.02418	up	--	--	--	--	--	--	--	--	--
ETH_00009260-t26_1-p1	transcript=ETH_00009260-t26_1 gene=ETH_00009260 organism=Eimeria_tenella_strain_Houghton gene_product=acetyl-CoA carboxylase, putative transcript_product=acetyl-CoA carboxylase, putative location=HG675744:139098-151257(+) protein_length=2454 sequence_SO=supercontig SO=protein_coding_gene is_pseudo=false	ETH_00009260	15101.6	14936.6	14401.9	9710.5	8768.6	9156.7	1.60806	8.4572e-05	0.685324	up	3	Molecular Function:acetyl-CoA carboxylase activity (GO:0003989),Molecular Function:ATP binding (GO:0005524),Biological Process:fatty acid biosynthetic process (GO:0006633)	--	--	ko00061 Fatty acid biosynthesis ko00620 Pyruvate metabolism ko00640 Propanoate metabolism ko01100 Metabolic pathways ko01110 Biosynthesis of secondary metabolites ko01212 Fatty acid metabolism	Acetyl/propionyl-CoA carboxylase, alpha subunit	I	Lipid transport and metabolism ;	IPR000022 [Carboxyl transferase] ; IPR000089 [Biotin/lipoyl attachment] ; IPR005479 [Carbamoyl-phosphate synthetase large subunit-like, ATP-binding domain] ; IPR005481 [Biotin carboxylase-like, N-terminal domain] ; IPR005482 [Biotin carboxylase, C-terminal] ; IPR013537 [Acetyl-CoA carboxylase, central domain]
ETH_00028440-t26_1-p1	transcript=ETH_00028440-t26_1 gene=ETH_00028440 organism=Eimeria_tenella_strain_Houghton gene_product=hypothetical protein, conserved transcript_product=hypothetical protein, conserved location=HG675673:162401-168608(-) protein_length=988 sequence_SO=supercontig SO=protein_coding_gene is_pseudo=false	ETH_00028440	16073.4	17576.8	18844.9	11691.7	8869.9	9009.2	1.77523	0.00330033	0.828009	up	--	--	--	--	--	--	--	--	--
ETH_00021285-t26_1-p1	transcript=ETH_00021285-t26_1 gene=ETH_00021285 organism=Eimeria_tenella_strain_Houghton gene_product=carbonyl reductase, putative transcript_product=carbonyl reductase, putative location=HG673998:19120-21526(+) protein_length=270 sequence_SO=supercontig SO=protein_coding_gene is_pseudo=false	ETH_00021285	16581.9	19495.9	20421.3	27669.1	31333.7	29979.8	0.634945	0.00234917	-0.655295	down	--	--	3-oxoacyl-[acyl-carrier protein] reductase	1.1.1.100	ko00061 Fatty acid biosynthesis ko00780 Biotin metabolism ko01040 Biosynthesis of unsaturated fatty acids ko01100 Metabolic pathways ko01130 Biosynthesis of antibiotics ko01212 Fatty acid metabolism	NAD(P)-dependent dehydrogenase, short-chain alcohol dehydrogenase family	IQR	Lipid transport and metabolism ; Secondary metabolites biosynthesis, transport and catabolism ; General function prediction only ;	IPR002347 [Short-chain dehydrogenase/reductase SDR]
ETH_00005790-t26_1-p1	transcript=ETH_00005790-t26_1 gene=ETH_00005790 organism=Eimeria_tenella_strain_Houghton gene_product=hypothetical protein transcript_product=hypothetical protein location=HG675415:248187-263528(+) protein_length=4802 sequence_SO=supercontig SO=protein_coding_gene is_pseudo=false	ETH_00005790	10612.8	10478.2	10683	5885.4	4978	5383.8	1.95566	4.3147e-05	0.967656	up	--	--	3-oxoacyl-[acyl-carrier-protein] synthase II	2.3.1.179	ko00061 Fatty acid biosynthesis ko00780 Biotin metabolism ko01100 Metabolic pathways ko01212 Fatty acid metabolism	Acyl transferase domain in polyketide synthase (PKS) enzymes	Q	Secondary metabolites biosynthesis, transport and catabolism ;	IPR009081 [Phosphopantetheine binding ACP domain] ; IPR013120 [Male sterility, NAD-binding] ; IPR013968 [Polyketide synthase, ketoreductase domain] ; IPR014030 [Beta-ketoacyl synthase, N-terminal] ; IPR014031 [Beta-ketoacyl synthase, C-terminal] ; IPR014043 [Acyl transferase] ; IPR020807 [Polyketide synthase, dehydratase domain]
ETH_00040515-t26_1-p1	transcript=ETH_00040515-t26_1 gene=ETH_00040515 organism=Eimeria_tenella_strain_Houghton gene_product=ATP-citrate synthase, putative transcript_product=ATP-citrate synthase, putative location=HG673873:10672-13460(-) protein_length=861 sequence_SO=supercontig SO=protein_coding_gene is_pseudo=false	ETH_00040515	14475.6	12713.5	14316.3	7652.9	6443.7	7396.8	1.93108	0.000579224	0.949405	up	3	Molecular Function:catalytic activity (GO:0003824),Biological Process:metabolic process (GO:0008152),Molecular Function:cofactor binding (GO:0048037)	--	--	ko00020 Citrate cycle (TCA cycle) ko00640 Propanoate metabolism ko01100 Metabolic pathways ko01110 Biosynthesis of secondary metabolites ko01130 Biosynthesis of antibiotics ko01200 Carbon metabolism	Citrate synthase	C	Energy production and conversion ;	IPR002020 [Citrate synthase] ; IPR003781 [CoA-binding] ; IPR005811 [ATP-citrate lyase/succinyl-CoA ligase] ; IPR032263 [ATP-citrate synthase, citrate-binding domain]
ETH_00014435-t26_1-p1	transcript=ETH_00014435-t26_1 gene=ETH_00014435 organism=Eimeria_tenella_strain_Houghton gene_product=sulfate adenylyltransferas-adenylylsulfate kinase, putative transcript_product=sulfate adenylyltransferas-adenylylsulfate kinase, putative location=HG675701:159944-163079(-) protein_length=667 sequence_SO=supercontig SO=protein_coding_gene is_pseudo=false	ETH_00014435	12720	12152.7	12491.4	6121.8	4799.8	4969.6	2.35124	8.87602e-05	1.23342	up	1	Molecular Function:sulfate adenylyltransferase (ATP) activity (GO:0004781)	--	--	--	ATP sulfurylase (sulfate adenylyltransferase)	P	Inorganic ion transport and metabolism ;	IPR024951 [Sulphate adenylyltransferase catalytic domain] ; IPR025980 [ATP-sulfurylase PUA-like domain]
ETH_00010360-t26_1-p1	transcript=ETH_00010360-t26_1 gene=ETH_00010360 organism=Eimeria_tenella_strain_Houghton gene_product=hypothetical protein, conserved transcript_product=hypothetical protein, conserved location=HG673777:24990-29266(-) protein_length=899 sequence_SO=supercontig SO=protein_coding_gene is_pseudo=false	ETH_00010360	7566.7	7530.5	7786.4	12579.5	13143.4	14370.2	0.570762	0.00732625	-0.80904	down	--	--	--	--	--	--	--	--	--
ETH_00011215-t26_1-p1	transcript=ETH_00011215-t26_1 gene=ETH_00011215 organism=Eimeria_tenella_strain_Houghton gene_product=hypothetical protein transcript_product=hypothetical protein location=HG675688:528756-538618(+) protein_length=864 sequence_SO=supercontig SO=protein_coding_gene is_pseudo=false	ETH_00011215	13531.7	11903.2	11860	6559	5348.8	5748.2	2.11231	0.000564295	1.07882	up	3	Molecular Function:motor activity (GO:0003774),Molecular Function:ATP binding (GO:0005524),Cellular Component:myosin complex (GO:0016459)	--	--	--	--	--	--	IPR001609 [Myosin head, motor domain]
ETH_00028420-t26_1-p1	transcript=ETH_00028420-t26_1 gene=ETH_00028420 organism=Eimeria_tenella_strain_Houghton gene_product=hypothetical protein, conserved transcript_product=hypothetical protein, conserved location=HG675673:139447-146943(-) protein_length=2498 sequence_SO=supercontig SO=protein_coding_gene is_pseudo=false	ETH_00028420	4425.3	4471.9	4649.2	6996.6	7369.3	7140.3	0.629883	3.21779e-05	-0.666843	down	--	--	--	--	--	Membrane protein involved in colicin uptake	M	Cell wall/membrane/envelope biogenesis ;	--
ETH_00025460-t26_1-p1	transcript=ETH_00025460-t26_1 gene=ETH_00025460 organism=Eimeria_tenella_strain_Houghton gene_product=protein kinase (incomplete catalytic triad), putative transcript_product=protein kinase (incomplete catalytic triad), putative location=HG673782:16421-23792(-) protein_length=1332 sequence_SO=supercontig SO=protein_coding_gene is_pseudo=false	ETH_00025460	12748.9	11567.3	11693	7040.6	5476.5	5742.9	1.97203	0.000638095	0.979679	up	--	--	--	--	--	--	--	--	--
ETH_00028960-t26_1-p1	transcript=ETH_00028960-t26_1 gene=ETH_00028960 organism=Eimeria_tenella_strain_Houghton gene_product=prolyl endopeptidase, putative transcript_product=prolyl endopeptidase, putative location=HG674134:278824-283377(-) protein_length=717 sequence_SO=supercontig SO=protein_coding_gene is_pseudo=false	ETH_00028960	4663.3	4875.4	4718.2	7709.5	8445.3	7852.9	0.593847	0.000155771	-0.751837	down	4	Molecular Function:serine-type endopeptidase activity (GO:0004252),Biological Process:proteolysis (GO:0006508),Molecular Function:serine-type peptidase activity (GO:0008236),Molecular Function:serine-type exopeptidase activity (GO:0070008)	--	--	--	Prolyl oligopeptidase PreP, S9A serine peptidase family	E	Amino acid transport and metabolism ;	IPR001375 [Peptidase S9, prolyl oligopeptidase, catalytic domain] ; IPR023302 [Peptidase S9A, N-terminal domain]
ETH_00002785-t26_1-p1	transcript=ETH_00002785-t26_1 gene=ETH_00002785 organism=Eimeria_tenella_strain_Houghton gene_product=phosphoglucomutase/parafusin related protein 1, putative transcript_product=phosphoglucomutase/parafusin related protein 1, putative location=HG675649:54688-58221(-) protein_length=521 sequence_SO=supercontig SO=protein_coding_gene is_pseudo=false	ETH_00002785	7523.7	7950.4	8151.6	12436	12630	12361.9	0.631232	2.18556e-05	-0.663757	down	1	Biological Process:carbohydrate metabolic process (GO:0005975)	--	--	--	Phosphoglucomutase	G	Carbohydrate transport and metabolism ;	IPR005844 [Alpha-D-phosphohexomutase, alpha/beta/alpha domain I] ; IPR005845 [Alpha-D-phosphohexomutase, alpha/beta/alpha domain II] ; IPR005846 [Alpha-D-phosphohexomutase, alpha/beta/alpha domain III]
ETH_00005740-t26_1-p1	transcript=ETH_00005740-t26_1 gene=ETH_00005740 organism=Eimeria_tenella_strain_Houghton gene_product=membrane-attack complex / perforin domain-containing protein, putative transcript_product=membrane-attack complex / perforin domain-containing protein, putative location=HG675415:178406-185286(+) protein_length=767 sequence_SO=supercontig SO=protein_coding_gene is_pseudo=false	ETH_00005740	6206.3	5950.3	6222.2	11507.2	12826.9	12456.6	0.49955	0.000108153	-1.0013	down	3	Molecular Function:protein kinase activity (GO:0004672),Molecular Function:ATP binding (GO:0005524),Biological Process:protein phosphorylation (GO:0006468)	serine/threonine-protein kinase PRP4	2.7.11.1	--	WD40 repeat	R	General function prediction only ;	IPR000719 [Protein kinase domain] ; IPR020864 [Membrane attack complex component/perforin (MACPF) domain]
ETH_00024270-t26_1-p1	transcript=ETH_00024270-t26_1 gene=ETH_00024270 organism=Eimeria_tenella_strain_Houghton gene_product=hypothetical protein, conserved transcript_product=hypothetical protein, conserved location=HG674763:22479-25219(-) protein_length=400 sequence_SO=supercontig SO=protein_coding_gene is_pseudo=false	ETH_00024270	6465.6	7214.2	7451.5	11292.1	11587.2	12298.4	0.600702	0.000372808	-0.73528	down	--	--	--	--	--	--	--	--	--
ETH_00006120-t26_1-p1	transcript=ETH_00006120-t26_1 gene=ETH_00006120 organism=Eimeria_tenella_strain_Houghton gene_product=protein transport protein Sec23, putative transcript_product=protein transport protein Sec23, putative location=HG675342:142743-153812(+) protein_length=874 sequence_SO=supercontig SO=protein_coding_gene is_pseudo=false	ETH_00006120	10124	9323.3	9432.2	6715.6	5572.6	5983.7	1.58054	0.00106866	0.660419	up	4	Biological Process:intracellular protein transport (GO:0006886),Biological Process:ER to Golgi vesicle-mediated transport (GO:0006888),Molecular Function:zinc ion binding (GO:0008270),Cellular Component:COPII vesicle coat (GO:0030127)	protein transport protein SEC23	--	ko04141 Protein processing in endoplasmic reticulum	--	--	--	IPR006895 [Zinc finger, Sec23/Sec24-type] ; IPR006896 [Sec23/Sec24, trunk domain] ; IPR006900 [Sec23/Sec24, helical domain] ; IPR007123 [Gelsolin-like domain] ; IPR012990 [Sec23/Sec24 beta-sandwich]
ETH_00005030-t26_1-p1	transcript=ETH_00005030-t26_1 gene=ETH_00005030 organism=Eimeria_tenella_strain_Houghton gene_product=patched transmembrane domain-containing protein, putative transcript_product=patched transmembrane domain-containing protein, putative location=HG673746:576635-581853(-) protein_length=1250 sequence_SO=supercontig SO=protein_coding_gene is_pseudo=false	ETH_00005030	12111.2	10466.5	10052.2	6165.5	5353.6	5998.6	1.86268	0.00173005	0.897381	up	1	Cellular Component:integral component of membrane (GO:0016021)	--	--	--	Multidrug efflux pump subunit AcrB	V	Defense mechanisms ;	IPR003392 [Protein patched/dispatched]
ETH_00020355-t26_1-p1	transcript=ETH_00020355-t26_1 gene=ETH_00020355 organism=Eimeria_tenella_strain_Houghton gene_product=aldo/keto reductase family oxidoreductase, putative transcript_product=aldo/keto reductase family oxidoreductase, putative location=HG678175:132168-133810(-) protein_length=273 sequence_SO=supercontig SO=protein_coding_gene is_pseudo=false	ETH_00020355	6306.9	7111.3	7704.4	11818.7	12861.9	12970.4	0.56101	0.000545105	-0.833901	down	--	--	--	--	--	Aldo/keto reductase, related to diketogulonate reductase	Q	Secondary metabolites biosynthesis, transport and catabolism ;	IPR023210 [NADP-dependent oxidoreductase domain]
ETH_00011825-t26_1-p1	transcript=ETH_00011825-t26_1 gene=ETH_00011825 organism=Eimeria_tenella_strain_Houghton gene_product=transaldolase, putative transcript_product=transaldolase, putative location=HG675579:288252-290734(-) protein_length=375 sequence_SO=supercontig SO=protein_coding_gene is_pseudo=false	ETH_00011825	6574.2	7011.7	7395.6	10413.8	12008.6	11076.5	0.626334	0.00130771	-0.674996	down	1	Biological Process:carbohydrate metabolic process (GO:0005975)	--	--	--	Transaldolase	G	Carbohydrate transport and metabolism ;	IPR001585 [Transaldolase/Fructose-6-phosphate aldolase]
ETH_00028445-t26_1-p1	transcript=ETH_00028445-t26_1 gene=ETH_00028445 organism=Eimeria_tenella_strain_Houghton gene_product=hypothetical protein, conserved transcript_product=hypothetical protein, conserved location=HG675673:170787-172672(+) protein_length=409 sequence_SO=supercontig SO=protein_coding_gene is_pseudo=false	ETH_00028445	10642.6	11047	12689.2	4356.1	3386.3	3498.1	3.05848	0.000378734	1.61281	up	--	--	--	--	--	--	--	--	--
ETH_00021010-t26_1-p1	transcript=ETH_00021010-t26_1 gene=ETH_00021010 organism=Eimeria_tenella_strain_Houghton gene_product=microneme protein, putative transcript_product=microneme protein, putative location=HG675067:136837-139962(-) protein_length=837 sequence_SO=supercontig SO=protein_coding_gene is_pseudo=false	ETH_00021010	7320.9	8230.8	8508.6	12525.2	14709.8	14889.8	0.571167	0.00200827	-0.808015	down	--	--	--	--	--	--	--	--	IPR019562 [Micronemal adhesive repeat, sialic-acid binding]
ETH_00019505-t26_1-p1	transcript=ETH_00019505-t26_1 gene=ETH_00019505 organism=Eimeria_tenella_strain_Houghton gene_product=hypothetical protein, conserved transcript_product=hypothetical protein, conserved location=HG675163:376986-383704(+) protein_length=961 sequence_SO=supercontig SO=protein_coding_gene is_pseudo=false	ETH_00019505	7377.8	6910.2	6790.1	10736.9	10866.7	11481.1	0.637095	0.000162444	-0.650419	down	--	--	--	--	--	--	--	--	--
ETH_00033385-t26_1-p1	transcript=ETH_00033385-t26_1 gene=ETH_00033385 organism=Eimeria_tenella_strain_Houghton gene_product=hypothetical protein, conserved transcript_product=hypothetical protein, conserved location=HG675723:140925-145060(-) protein_length=883 sequence_SO=supercontig SO=protein_coding_gene is_pseudo=false	ETH_00033385	4009.8	4073.1	4133.8	7726.5	7666.6	7087	0.543445	7.85465e-05	-0.879794	down	--	--	--	--	--	--	--	--	--
ETH_00009730-t26_1-p1	transcript=ETH_00009730-t26_1 gene=ETH_00009730 organism=Eimeria_tenella_strain_Houghton gene_product=purine nucleoside phosphorylase, putative transcript_product=purine nucleoside phosphorylase, putative location=HG676487:2750-4117(-) protein_length=251 sequence_SO=supercontig SO=protein_coding_gene is_pseudo=false	ETH_00009730	4994.7	5388	5574.7	8190.9	9451.2	8218.8	0.617047	0.00182751	-0.696547	down	2	Molecular Function:catalytic activity (GO:0003824),Biological Process:nucleoside metabolic process (GO:0009116)	uridine phosphorylase	2.4.2.3	ko00240 Pyrimidine metabolism ko01100 Metabolic pathways	Uridine phosphorylase	F	Nucleotide transport and metabolism ;	IPR000845 [Nucleoside phosphorylase domain]
ETH_00006930-t26_1-p1	transcript=ETH_00006930-t26_1 gene=ETH_00006930 organism=Eimeria_tenella_strain_Houghton gene_product=Microneme protein Etmic-2 transcript_product=Microneme protein Etmic-2 location=HG675727:180534-182180(+) protein_length=342 sequence_SO=supercontig SO=protein_coding_gene is_pseudo=false	ETH_00006930	11586.6	11668.8	14469	17767.6	21895.3	19955.9	0.63276	0.00869642	-0.660269	down	--	--	--	--	--	--	--	--	IPR009556 [Microneme Etmic-2]
ETH_00029095-t26_1-p1	transcript=ETH_00029095-t26_1 gene=ETH_00029095 organism=Eimeria_tenella_strain_Houghton gene_product=kelch motif domain-containing protein, putative transcript_product=kelch motif domain-containing protein, putative location=HG674134:384711-388441(-) protein_length=600 sequence_SO=supercontig SO=protein_coding_gene is_pseudo=false	ETH_00029095	5031.7	5334.1	5528.2	8583	9389.4	8961.9	0.590103	0.000177984	-0.760962	down	--	--	--	--	--	N-acetylneuraminic acid mutarotase	M	Cell wall/membrane/envelope biogenesis ;	--
ETH_00030945-t26_1-p1	transcript=ETH_00030945-t26_1 gene=ETH_00030945 organism=Eimeria_tenella_strain_Houghton gene_product=uridine phosphorylase, putative transcript_product=uridine phosphorylase, putative location=HG673763:336137-339074(+) protein_length=314 sequence_SO=supercontig SO=protein_coding_gene is_pseudo=false	ETH_00030945	5119.8	5353.5	5707.7	7693.2	8564.9	8078.6	0.664881	0.000871907	-0.588833	down	2	Molecular Function:catalytic activity (GO:0003824),Biological Process:nucleoside metabolic process (GO:0009116)	--	--	--	Uridine phosphorylase	F	Nucleotide transport and metabolism ;	IPR000845 [Nucleoside phosphorylase domain]
ETH_00023065-t26_1-p1	transcript=ETH_00023065-t26_1 gene=ETH_00023065 organism=Eimeria_tenella_strain_Houghton gene_product=nucleoside-triphosphatase, putative transcript_product=nucleoside-triphosphatase, putative location=HG675768:30937-34297(+) protein_length=921 sequence_SO=supercontig SO=protein_coding_gene is_pseudo=false	ETH_00023065	4404.5	4529.1	4587.7	8016.5	9018.4	9282.4	0.51378	0.00717802	-0.960778	down	1	Molecular Function:hydrolase activity (GO:0016787)	--	--	--	--	--	--	IPR000407 [Nucleoside phosphatase GDA1/CD39]
ETH_00014235-t26_1-p1	transcript=ETH_00014235-t26_1 gene=ETH_00014235 organism=Eimeria_tenella_strain_Houghton gene_product=58 kDa phosphoprotein, putative transcript_product=58 kDa phosphoprotein, putative location=HG675722:98128-100371(-) protein_length=379 sequence_SO=supercontig SO=protein_coding_gene is_pseudo=false	ETH_00014235	5299.1	5843.8	5770	8287.1	9593.7	8905.8	0.631394	0.00135758	-0.663387	down	1	Molecular Function:protein binding (GO:0005515)	suppressor of tumorigenicity protein 13	--	--	Tetratricopeptide (TPR) repeat	R	General function prediction only ;	IPR001440 [Tetratricopeptide repeat 1]
ETH_00010675-t26_1-p1	transcript=ETH_00010675-t26_1 gene=ETH_00010675 organism=Eimeria_tenella_strain_Houghton gene_product=hypothetical protein transcript_product=hypothetical protein location=HG677919:198-1576(+) protein_length=292 sequence_SO=supercontig SO=protein_coding_gene is_pseudo=false	ETH_00010675	3921.9	4390.4	4218.7	8206.3	9865.6	8581.9	0.470139	0.000828922	-1.08884	down	--	--	--	--	--	Carbonic anhydrase	P	Inorganic ion transport and metabolism ;	IPR001148 [Alpha carbonic anhydrase]
ETH_00032610-t26_1-p1	transcript=ETH_00032610-t26_1 gene=ETH_00032610 organism=Eimeria_tenella_strain_Houghton gene_product=ribonucleoside-diphosphate reductase, large subunit, putative transcript_product=ribonucleoside-diphosphate reductase, large subunit, putative location=HG676539:1117-5658(-) protein_length=914 sequence_SO=supercontig SO=protein_coding_gene is_pseudo=false	ETH_00032610	5709.4	5423	8309.3	4361.1	3128.1	3672.1	1.74188	0.0487005	0.800649	up	3	Molecular Function:ATP binding (GO:0005524),Biological Process:DNA replication (GO:0006260),Biological Process:oxidation-reduction process (GO:0055114)	ribonucleoside-diphosphate reductase subunit M1	1.17.4.1	ko00230 Purine metabolism ko00240 Pyrimidine metabolism ko00480 Glutathione metabolism ko01100 Metabolic pathways	Ribonucleotide reductase alpha subunit	F	Nucleotide transport and metabolism ;	IPR000788 [Ribonucleotide reductase large subunit, C-terminal] ; IPR005144 [ATP-cone domain] ; IPR013509 [Ribonucleotide reductase large subunit, N-terminal]
ETH_00029325-t26_1-p1	transcript=ETH_00029325-t26_1 gene=ETH_00029325 organism=Eimeria_tenella_strain_Houghton gene_product=hypothetical protein, conserved transcript_product=hypothetical protein, conserved location=HG674134:653898-655118(-) protein_length=406 sequence_SO=supercontig SO=protein_coding_gene is_pseudo=false	ETH_00029325	11738	11289.5	8715.2	7180.5	6543.4	6574.5	1.5638	0.0167367	0.645059	up	--	--	--	--	--	--	--	--	IPR022086 [Inner membrane complex protein]
ETH_00010490-t26_1-p1	transcript=ETH_00010490-t26_1 gene=ETH_00010490 organism=Eimeria_tenella_strain_Houghton gene_product=interferon gamma-inducible protein 30, putative transcript_product=interferon gamma-inducible protein 30, putative location=HG675655:66995-69065(-) protein_length=342 sequence_SO=supercontig SO=protein_coding_gene is_pseudo=false	ETH_00010490	5408.3	5430.5	5509.7	7618.5	8918.8	8221.8	0.660303	0.0169631	-0.598801	down	--	--	--	--	--	--	--	--	IPR004911 [Gamma interferon inducible lysosomal thiol reductase GILT]
ETH_00024540-t26_1-p1	transcript=ETH_00024540-t26_1 gene=ETH_00024540 organism=Eimeria_tenella_strain_Houghton gene_product=Os07g0515100 protein, related transcript_product=Os07g0515100 protein, related location=HG674763:288784-292776(+) protein_length=442 sequence_SO=supercontig SO=protein_coding_gene is_pseudo=false	ETH_00024540	3715.4	4413.7	4487.6	6927	7623.3	7273.9	0.578106	0.00064218	-0.790594	down	4	Molecular Function:protein kinase activity (GO:0004672),Molecular Function:calcium ion binding (GO:0005509),Molecular Function:ATP binding (GO:0005524),Biological Process:protein phosphorylation (GO:0006468)	calcium-dependent protein kinase	2.7.11.1		Serine/threonine protein kinase	T	Signal transduction mechanisms ;	IPR000719 [Protein kinase domain] ; IPR002048 [EF-hand domain]
ETH_00034670-t26_1-p1	transcript=ETH_00034670-t26_1 gene=ETH_00034670 organism=Eimeria_tenella_strain_Houghton gene_product=hypothetical protein, conserved transcript_product=hypothetical protein, conserved location=HG675627:321397-322997(-) protein_length=276 sequence_SO=supercontig SO=protein_coding_gene is_pseudo=false	ETH_00034670	13040.7	11094.2	9162.8	7335.5	6313.4	6656.8	1.63982	0.0201834	0.713538	up	--	--	--	--	--	--	--	--	--
ETH_00015095-t26_1-p1	transcript=ETH_00015095-t26_1 gene=ETH_00015095 organism=Eimeria_tenella_strain_Houghton gene_product=alanine dehydrogenase, putative transcript_product=alanine dehydrogenase, putative location=HG676467:1878-3558(-) protein_length=425 sequence_SO=supercontig SO=protein_coding_gene is_pseudo=false	ETH_00015095	5729.4	4970.3	5545.3	3615.3	3140.5	3383	1.60226	0.00157988	0.680109	up	--	--	--	--	--	Alanine dehydrogenase	E	Amino acid transport and metabolism ;	IPR007698 [Alanine dehydrogenase/pyridine nucleotide transhydrogenase, NAD(H)-binding domain] ; IPR007886 [Alanine dehydrogenase/pyridine nucleotide transhydrogenase, N-terminal]
ETH_00016495-t26_1-p1	transcript=ETH_00016495-t26_1 gene=ETH_00016495 organism=Eimeria_tenella_strain_Houghton gene_product=glyceraldehyde-3-phosphate dehydrogenase, putative transcript_product=glyceraldehyde-3-phosphate dehydrogenase, putative location=HG673976:9894-14090(-) protein_length=660 sequence_SO=supercontig SO=protein_coding_gene is_pseudo=false	ETH_00016495	8453.1	10533.5	9063.7	5301.7	5109.2	5227	1.79374	0.0208278	0.842969	up	1	Biological Process:oxidation-reduction process (GO:0055114)	glyceraldehyde 3-phosphate dehydrogenase	1.2.1.12	ko00010 Glycolysis / Gluconeogenesis ko01100 Metabolic pathways ko01110 Biosynthesis of secondary metabolites ko01130 Biosynthesis of antibiotics ko01200 Carbon metabolism ko01230 Biosynthesis of amino acids	Glyceraldehyde-3-phosphate dehydrogenase/erythrose-4-phosphate dehydrogenase	G	Carbohydrate transport and metabolism ;	IPR020828 [Glyceraldehyde 3-phosphate dehydrogenase, NAD(P) binding domain] ; IPR020829 [Glyceraldehyde 3-phosphate dehydrogenase, catalytic domain]
ETH_00003395-t26_1-p1	transcript=ETH_00003395-t26_1 gene=ETH_00003395 organism=Eimeria_tenella_strain_Houghton gene_product=glutathione reductase, putative transcript_product=glutathione reductase, putative location=HG676951:5044-7724(-) protein_length=429 sequence_SO=supercontig SO=protein_coding_gene is_pseudo=false	ETH_00003395	2504.1	2566.4	2568	4092	4483.6	4312.7	0.592669	0.000109825	-0.754701	down	3	Molecular Function:oxidoreductase activity (GO:0016491),Biological Process:cell redox homeostasis (GO:0045454),Biological Process:oxidation-reduction process (GO:0055114)	glutathione reductase (NADPH)	1.8.1.7	ko00480 Glutathione metabolism	Pyruvate/2-oxoglutarate dehydrogenase complex, dihydrolipoamide dehydrogenase (E3) component or related enzyme	C	Energy production and conversion ;	IPR004099 [Pyridine nucleotide-disulphide oxidoreductase, dimerisation domain] ; IPR023753 [FAD/NAD(P)-binding domain]
ETH_00032295-t26_1-p1	transcript=ETH_00032295-t26_1 gene=ETH_00032295 organism=Eimeria_tenella_strain_Houghton gene_product=opine dehydrogenase, putative transcript_product=opine dehydrogenase, putative location=HG675728:33554-36520(-) protein_length=463 sequence_SO=supercontig SO=protein_coding_gene is_pseudo=false	ETH_00032295	6041.1	6246.9	6139.7	4075.3	3543.5	3790.8	1.6151	0.000142783	0.691628	up	3	Molecular Function:oxidoreductase activity (GO:0016491),Molecular Function:coenzyme binding (GO:0050662),Biological Process:oxidation-reduction process (GO:0055114)	--	--	--	Prephenate dehydrogenase	E	Amino acid transport and metabolism ;	IPR003421 [Opine dehydrogenase]
ETH_00011540-t26_1-p1	transcript=ETH_00011540-t26_1 gene=ETH_00011540 organism=Eimeria_tenella_strain_Houghton gene_product=hypothetical protein, conserved transcript_product=hypothetical protein, conserved location=HG675579:4335-5333(+) protein_length=332 sequence_SO=supercontig SO=protein_coding_gene is_pseudo=false	ETH_00011540	4281.2	4108.2	4191.8	7262.7	8084.7	7818.6	0.543089	0.000140087	-0.880739	down	--	--	--	--	--	--	--	--	--
ETH_00032500-t26_1-p1	transcript=ETH_00032500-t26_1 gene=ETH_00032500 organism=Eimeria_tenella_strain_Houghton gene_product=hypothetical protein transcript_product=hypothetical protein location=HG677951:3256-6770(-) protein_length=502 sequence_SO=supercontig SO=protein_coding_gene is_pseudo=false	ETH_00032500	7715.8	7742.1	7532.3	4207.3	3532.1	3687.7	2.0119	5.64197e-05	1.00856	up	1	Molecular Function:lipid binding (GO:0008289)	--	--	--	--	--	--	IPR002913 [START domain]
ETH_00027645-t26_1-p1	transcript=ETH_00027645-t26_1 gene=ETH_00027645 organism=Eimeria_tenella_strain_Houghton gene_product=haloacid dehalogenase-like hydrolase domain-containing protein, putative transcript_product=haloacid dehalogenase-like hydrolase domain-containing protein, putative location=HG673767:72387-73271(-) protein_length=294 sequence_SO=supercontig SO=protein_coding_gene is_pseudo=false	ETH_00027645	3108	3054.7	3268.9	5361.7	6089.3	5887	0.543984	0.000310135	-0.878363	down	--	--	--	--	--	Hydroxymethylpyrimidine pyrophosphatase and other HAD family phosphatases	HR	Coenzyme transport and metabolism ; General function prediction only ;	IPR023214 [HAD-like domain]
ETH_00024340-t26_1-p1	transcript=ETH_00024340-t26_1 gene=ETH_00024340 organism=Eimeria_tenella_strain_Houghton gene_product=fructose-1,6-bisphosphatase, putative transcript_product=fructose-1,6-bisphosphatase, putative location=HG674763:102220-105083(+) protein_length=346 sequence_SO=supercontig SO=protein_coding_gene is_pseudo=false	ETH_00024340	3151.8	3274.8	3327.7	5588.7	6161.5	5848.7	0.554256	0.000113191	-0.851375	down	--	--	--	--	--	Fructose-1,6-bisphosphatase	G	Carbohydrate transport and metabolism ;	IPR033391 [Fructose-1-6-bisphosphatase class I, N-terminal]
ETH_00011830-t26_1-p1	transcript=ETH_00011830-t26_1 gene=ETH_00011830 organism=Eimeria_tenella_strain_Houghton gene_product=Superoxide dismutase , related transcript_product=Superoxide dismutase , related location=HG675579:291550-292971(+) protein_length=214 sequence_SO=supercontig SO=protein_coding_gene is_pseudo=false	ETH_00011830	4080.7	4273	4425	6712.7	6989.3	7587.6	0.600232	0.000510472	-0.736408	down	4	Molecular Function:superoxide dismutase activity (GO:0004784),Biological Process:superoxide metabolic process (GO:0006801),Molecular Function:metal ion binding (GO:0046872),Biological Process:oxidation-reduction process (GO:0055114)	superoxide dismutase, Fe-Mn family	1.15.1.1	ko04146 Peroxisome	Superoxide dismutase	P	Inorganic ion transport and metabolism ;	IPR019831 [Manganese/iron superoxide dismutase, N-terminal] ; IPR019832 [Manganese/iron superoxide dismutase, C-terminal]
ETH_00018360-t26_1-p1	transcript=ETH_00018360-t26_1 gene=ETH_00018360 organism=Eimeria_tenella_strain_Houghton gene_product=hypothetical protein, conserved transcript_product=hypothetical protein, conserved location=HG675749:114251-118978(-) protein_length=561 sequence_SO=supercontig SO=protein_coding_gene is_pseudo=false	ETH_00018360	4068.3	4269.5	4488.8	8534.9	8980.1	9612.2	0.472832	0.000142163	-1.0806	down	--	--	--	--	--	--	--	--	--
ETH_00028715-t26_1-p1	transcript=ETH_00028715-t26_1 gene=ETH_00028715 organism=Eimeria_tenella_strain_Houghton gene_product=CMGC kinase, GSK family TgPK3, putative transcript_product=CMGC kinase, GSK family TgPK3, putative location=HG674134:25102-28250(-) protein_length=408 sequence_SO=supercontig SO=protein_coding_gene is_pseudo=false	ETH_00028715	2780.2	2999.4	3026.1	4653.9	5058.1	4898.9	0.60268	0.00016342	-0.730535	down	3	Molecular Function:protein kinase activity (GO:0004672),Molecular Function:ATP binding (GO:0005524),Biological Process:protein phosphorylation (GO:0006468)	glycogen synthase kinase 3 beta	2.7.11.26		Serine/threonine protein kinase	T	Signal transduction mechanisms ;	IPR000719 [Protein kinase domain]
ETH_00003235-t26_1-p1	transcript=ETH_00003235-t26_1 gene=ETH_00003235 organism=Eimeria_tenella_strain_Houghton gene_product=hypothetical protein, conserved transcript_product=hypothetical protein, conserved location=HG673758:69465-84269(-) protein_length=4275 sequence_SO=supercontig SO=protein_coding_gene is_pseudo=false	ETH_00003235	3686.5	3738.2	3965.3	2185	1985.8	2092.6	1.8185	7.78198e-05	0.86275	up	--	--	--	--	--	--	--	--	--
ETH_00006075-t26_1-p1	transcript=ETH_00006075-t26_1 gene=ETH_00006075 organism=Eimeria_tenella_strain_Houghton gene_product=hypothetical protein, conserved transcript_product=hypothetical protein, conserved location=HG675342:99750-101237(-) protein_length=341 sequence_SO=supercontig SO=protein_coding_gene is_pseudo=false	ETH_00006075	4202.6	4432.8	4644.6	2459	2242.8	2237.2	1.91382	0.000136109	0.936455	up	--	--	--	--	--	--	--	--	--
ETH_00025735-t26_1-p1	transcript=ETH_00025735-t26_1 gene=ETH_00025735 organism=Eimeria_tenella_strain_Houghton gene_product=oocyst wall protein COWP, putative transcript_product=oocyst wall protein COWP, putative location=HG675767:118896-120298(+) protein_length=446 sequence_SO=supercontig SO=protein_coding_gene is_pseudo=false	ETH_00025735	9149.6	7936.5	6421.4	5816	4612.1	4856.9	1.53795	0.0345596	0.621005	up	--	--	--	--	--	--	--	--	--
ETH_00011330-t26_1-p1	transcript=ETH_00011330-t26_1 gene=ETH_00011330 organism=Eimeria_tenella_strain_Houghton gene_product=SERPIN1 protein transcript_product=SERPIN1 protein location=HG675688:673237-674484(+) protein_length=415 sequence_SO=supercontig SO=protein_coding_gene is_pseudo=false	ETH_00011330	2888.9	2884.7	2859	5155.6	5920.8	5571	0.518555	0.00670639	-0.94743	down	--	--	--	--	--	Serine protease inhibitor	O	Posttranslational modification, protein turnover, chaperones ;	IPR023796 [Serpin domain]
ETH_00008785-t26_1-p1	transcript=ETH_00008785-t26_1 gene=ETH_00008785 organism=Eimeria_tenella_strain_Houghton gene_product=proteasome subunit alpha type 1, putative transcript_product=proteasome subunit alpha type 1, putative location=HG675758:358135-360498(+) protein_length=262 sequence_SO=supercontig SO=protein_coding_gene is_pseudo=false	ETH_00008785	3070.9	3043.3	3149.2	4703.2	5193.5	5008.4	0.621492	0.000211872	-0.686192	down	5	Molecular Function:endopeptidase activity (GO:0004175),Molecular Function:threonine-type endopeptidase activity (GO:0004298),Cellular Component:proteasome core complex (GO:0005839),Biological Process:ubiquitin-dependent protein catabolic process (GO:0006511),Biological Process:proteolysis involved in cellular protein catabolic process (GO:0051603)	20S proteasome subunit alpha 6	3.4.25.1	ko03050 Proteasome	20S proteasome, alpha and beta subunits	O	Posttranslational modification, protein turnover, chaperones ;	IPR000426 [Proteasome alpha-subunit, N-terminal domain] ; IPR001353 [Proteasome, subunit alpha/beta]
ETH_00024805-t26_1-p1	transcript=ETH_00024805-t26_1 gene=ETH_00024805 organism=Eimeria_tenella_strain_Houghton gene_product=Coronin, related transcript_product=Coronin, related location=HG674657:254469-259262(-) protein_length=612 sequence_SO=supercontig SO=protein_coding_gene is_pseudo=false	ETH_00024805	2700.5	2868.9	2890.5	4573.2	5314.9	4848.9	0.574058	0.000739223	-0.80073	down	1	Molecular Function:protein binding (GO:0005515)	coronin-1B/1C/6	--	--	WD40 repeat	R	General function prediction only ;	IPR001680 [WD40 repeat] ; IPR015048 [Domain of unknown function DUF1899]
ETH_00030440-t26_1-p1	transcript=ETH_00030440-t26_1 gene=ETH_00030440 organism=Eimeria_tenella_strain_Houghton gene_product=hypothetical protein, conserved transcript_product=hypothetical protein, conserved location=HG673787:28879-29301(-) protein_length=140 sequence_SO=supercontig SO=protein_coding_gene is_pseudo=false	ETH_00030440	4036.5	4439.7	4858.4	7379.2	7683.1	9555	0.541676	0.00642778	-0.884498	down	--	--	--	--	--	--	--	--	--
ETH_00011175-t26_1-p1	transcript=ETH_00011175-t26_1 gene=ETH_00011175 organism=Eimeria_tenella_strain_Houghton gene_product=proteasome subunit alpha type 4, subunit, putative transcript_product=proteasome subunit alpha type 4, subunit, putative location=HG675688:486408-487800(-) protein_length=250 sequence_SO=supercontig SO=protein_coding_gene is_pseudo=false	ETH_00011175	3021.6	3203.9	3217.8	5066.2	5852.9	5052.3	0.591263	0.00132431	-0.758128	down	5	Molecular Function:endopeptidase activity (GO:0004175),Molecular Function:threonine-type endopeptidase activity (GO:0004298),Cellular Component:proteasome core complex (GO:0005839),Biological Process:ubiquitin-dependent protein catabolic process (GO:0006511),Biological Process:proteolysis involved in cellular protein catabolic process (GO:0051603)	20S proteasome subunit alpha 3	3.4.25.1	ko03050 Proteasome	20S proteasome, alpha and beta subunits	O	Posttranslational modification, protein turnover, chaperones ;	IPR000426 [Proteasome alpha-subunit, N-terminal domain] ; IPR001353 [Proteasome, subunit alpha/beta]
ETH_00020035-t26_1-p1	transcript=ETH_00020035-t26_1 gene=ETH_00020035 organism=Eimeria_tenella_strain_Houghton gene_product=hypothetical protein, conserved transcript_product=hypothetical protein, conserved location=HG675163:953021-953530(+) protein_length=169 sequence_SO=supercontig SO=protein_coding_gene is_pseudo=false	ETH_00020035	5572	6166.8	6734.7	9151.5	11245.1	10657.5	0.594881	0.00407194	-0.749327	down	--	--	--	--	--	--	--	--	--
ETH_00010645-t26_1-p1	transcript=ETH_00010645-t26_1 gene=ETH_00010645 organism=Eimeria_tenella_strain_Houghton gene_product=profilin transcript_product=profilin location=HG675655:246716-248058(-) protein_length=169 sequence_SO=supercontig SO=protein_coding_gene is_pseudo=false	ETH_00010645	5966.2	5882.9	6388.3	8639.7	9830.3	9176.5	0.659664	0.00115359	-0.600197	down	--	--	profilin-like protein	--		--	--	--	IPR005455 [Profilin]
ETH_00018460-t26_1-p1	transcript=ETH_00018460-t26_1 gene=ETH_00018460 organism=Eimeria_tenella_strain_Houghton gene_product=hypothetical protein transcript_product=hypothetical protein location=HG675718:22328-25604(+) protein_length=661 sequence_SO=supercontig SO=protein_coding_gene is_pseudo=false	ETH_00018460	2745.6	2816.8	2828.9	4521.6	4740.5	4597.3	0.605459	1.2379e-05	-0.723899	down	--	--	--	--	--	--	--	--	--
ETH_00005865-t26_1-p1	transcript=ETH_00005865-t26_1 gene=ETH_00005865 organism=Eimeria_tenella_strain_Houghton gene_product=nucleoside diphosphate kinase, putative transcript_product=nucleoside diphosphate kinase, putative location=HG673800:3134-4151(-) protein_length=153 sequence_SO=supercontig SO=protein_coding_gene is_pseudo=false	ETH_00005865	3427.7	3749.4	3974.2	5645.5	6343.4	5870	0.624411	0.00100081	-0.679431	down	5	Molecular Function:nucleoside diphosphate kinase activity (GO:0004550),Biological Process:nucleoside diphosphate phosphorylation (GO:0006165),Biological Process:GTP biosynthetic process (GO:0006183),Biological Process:UTP biosynthetic process (GO:0006228),Biological Process:CTP biosynthetic process (GO:0006241)	nucleoside-diphosphate kinase	2.7.4.6	ko00230 Purine metabolism ko00240 Pyrimidine metabolism ko01100 Metabolic pathways ko01110 Biosynthesis of secondary metabolites ko01130 Biosynthesis of antibiotics	Nucleoside diphosphate kinase	F	Nucleotide transport and metabolism ;	IPR001564 [Nucleoside diphosphate kinase]
ETH_00001340-t26_1-p1	transcript=ETH_00001340-t26_1 gene=ETH_00001340 organism=Eimeria_tenella_strain_Houghton gene_product=proteasome subunit alpha type 7, putative transcript_product=proteasome subunit alpha type 7, putative location=HG675681:55518-57709(-) protein_length=245 sequence_SO=supercontig SO=protein_coding_gene is_pseudo=false	ETH_00001340	2698	2823.8	3060.5	4221	4519.6	4247.7	0.660772	0.000504088	-0.597776	down	5	Molecular Function:endopeptidase activity (GO:0004175),Molecular Function:threonine-type endopeptidase activity (GO:0004298),Cellular Component:proteasome core complex (GO:0005839),Biological Process:ubiquitin-dependent protein catabolic process (GO:0006511),Biological Process:proteolysis involved in cellular protein catabolic process (GO:0051603)	20S proteasome subunit alpha 4	3.4.25.1	ko03050 Proteasome	20S proteasome, alpha and beta subunits	O	Posttranslational modification, protein turnover, chaperones ;	IPR000426 [Proteasome alpha-subunit, N-terminal domain] ; IPR001353 [Proteasome, subunit alpha/beta]
ETH_00001725-t26_1-p1	transcript=ETH_00001725-t26_1 gene=ETH_00001725 organism=Eimeria_tenella_strain_Houghton gene_product=Aspartyl proteinase (Eimepsin) transcript_product=Aspartyl proteinase (Eimepsin) location=HG675705:67514-69604(-) protein_length=356 sequence_SO=supercontig SO=protein_coding_gene is_pseudo=false	ETH_00001725	4530.6	5298.7	5242.7	8501.5	8880.1	8878	0.573962	0.000177163	-0.800974	down	--	--	--	--	--	--	--	--	IPR033121 [Peptidase family A1 domain]
ETH_00010910-t26_1-p1	transcript=ETH_00010910-t26_1 gene=ETH_00010910 organism=Eimeria_tenella_strain_Houghton gene_product=zinc finger (CCCH type) protein, putative transcript_product=zinc finger (CCCH type) protein, putative location=HG675688:210702-212603(+) protein_length=590 sequence_SO=supercontig SO=protein_coding_gene is_pseudo=false	ETH_00010910	4172.5	3892.9	4014.6	2145.5	1685.4	1690.7	2.18777	0.000223958	1.12946	up	--	--	reticulocyte-binding protein	--	ko05144 Malaria	--	--	--	--
ETH_00001415-t26_1-p1	transcript=ETH_00001415-t26_1 gene=ETH_00001415 organism=Eimeria_tenella_strain_Houghton gene_product=hypothetical protein, conserved transcript_product=hypothetical protein, conserved location=HG675681:136346-139901(-) protein_length=1050 sequence_SO=supercontig SO=protein_coding_gene is_pseudo=false	ETH_00001415	1562.3	1623.2	1663.9	2579.8	2570.7	2555.2	0.629326	6.18003e-06	-0.66812	down	--	--	--	--	--	--	--	--	--
ETH_00003665-t26_1-p1	transcript=ETH_00003665-t26_1 gene=ETH_00003665 organism=Eimeria_tenella_strain_Houghton gene_product=lactoylglutathione lyase, putative transcript_product=lactoylglutathione lyase, putative location=HG674553:133624-135515(+) protein_length=330 sequence_SO=supercontig SO=protein_coding_gene is_pseudo=false	ETH_00003665	2957.4	3091.7	3089.9	4399.7	4871.2	4473.1	0.664945	0.000556013	-0.588694	down	--	--	lactoylglutathione lyase	4.4.1.5	ko00620 Pyruvate metabolism	Catechol 2,3-dioxygenase or other lactoylglutathione lyase family enzyme	Q	Secondary metabolites biosynthesis, transport and catabolism ;	IPR004360 [Glyoxalase/fosfomycin resistance/dioxygenase domain]
ETH_00018505-t26_1-p1	transcript=ETH_00018505-t26_1 gene=ETH_00018505 organism=Eimeria_tenella_strain_Houghton gene_product=hypothetical protein, conserved transcript_product=hypothetical protein, conserved location=HG675718:100380-100922(+) protein_length=180 sequence_SO=supercontig SO=protein_coding_gene is_pseudo=false	ETH_00018505	4482.4	4397.7	4765.2	3218.7	2505.2	2582.7	1.64271	0.00211663	0.716074	up	--	--	--	--	--	--	--	--	--
ETH_00028600-t26_1-p1	transcript=ETH_00028600-t26_1 gene=ETH_00028600 organism=Eimeria_tenella_strain_Houghton gene_product=hypothetical protein, conserved transcript_product=hypothetical protein, conserved location=HG676679:3279-6071(-) protein_length=930 sequence_SO=supercontig SO=protein_coding_gene is_pseudo=false	ETH_00028600	2356.5	2345.4	2482.9	1596.2	1292.4	1343.1	1.69785	0.000689838	0.763711	up	--	--	--	--	--	--	--	--	--
ETH_00006785-t26_1-p1	transcript=ETH_00006785-t26_1 gene=ETH_00006785 organism=Eimeria_tenella_strain_Houghton gene_product=proteasome A-type and B-type domain-containing protein, putative transcript_product=proteasome A-type and B-type domain-containing protein, putative location=HG675727:31863-34296(+) protein_length=351 sequence_SO=supercontig SO=protein_coding_gene is_pseudo=false	ETH_00006785	2948.9	2960.9	2909.7	4356.1	4756.5	4301.9	0.65746	0.00807469	-0.605025	down	3	Molecular Function:threonine-type endopeptidase activity (GO:0004298),Cellular Component:proteasome core complex (GO:0005839),Biological Process:proteolysis involved in cellular protein catabolic process (GO:0051603)	20S proteasome subunit beta 7	3.4.25.1	ko03050 Proteasome	20S proteasome, alpha and beta subunits	O	Posttranslational modification, protein turnover, chaperones ;	IPR001353 [Proteasome, subunit alpha/beta]
ETH_00040825-t26_1-p1	transcript=ETH_00040825-t26_1 gene=ETH_00040825 organism=Eimeria_tenella_strain_Houghton gene_product=hypothetical protein transcript_product=hypothetical protein location=HG674073:1704-3159(+) protein_length=352 sequence_SO=supercontig SO=protein_coding_gene is_pseudo=false	ETH_00040825	7651.1	8873.2	9271.3	5530.3	5030.4	5882.2	1.5688	0.00466871	0.64966	up	4	Molecular Function:ATP binding (GO:0005524),Biological Process:protein folding (GO:0006457),Biological Process:response to stress (GO:0006950),Molecular Function:unfolded protein binding (GO:0051082)	heat shock protein 90kDa beta	--	ko04141 Protein processing in endoplasmic reticulum	Molecular chaperone, HSP90 family	O	Posttranslational modification, protein turnover, chaperones ;	IPR001404 [Heat shock protein Hsp90 family]
ETH_00029115-t26_1-p1	transcript=ETH_00029115-t26_1 gene=ETH_00029115 organism=Eimeria_tenella_strain_Houghton gene_product=UDP-N-acetyl-D-galactosamine:polypeptide N-acetylgalactosaminyltransferase T2, putative transcript_product=UDP-N-acetyl-D-galactosamine:polypeptide N-acetylgalactosaminyltransferase T2, putative location=HG674134:402263-406390(+) protein_length=720 sequence_SO=supercontig SO=protein_coding_gene i…	ETH_00029115	5589.7	5629.2	5486.1	3451.4	2925.8	3156.8	1.75215	0.00011119	0.809126	up	--	--	--	--	--	Glycosyltransferase, GT2 family	G	Carbohydrate transport and metabolism ;	IPR000772 [Ricin B, lectin domain] ; IPR001173 [Glycosyltransferase 2-like]
ETH_00031210-t26_1-p1	transcript=ETH_00031210-t26_1 gene=ETH_00031210 organism=Eimeria_tenella_strain_Houghton gene_product=proteasome subunit beta type 3, putative transcript_product=proteasome subunit beta type 3, putative location=HG675748:99380-101181(-) protein_length=205 sequence_SO=supercontig SO=protein_coding_gene is_pseudo=false	ETH_00031210	1870.2	2051.9	2156.6	3290	3618.8	3437.3	0.587535	0.000357991	-0.767252	down	3	Molecular Function:threonine-type endopeptidase activity (GO:0004298),Cellular Component:proteasome core complex (GO:0005839),Biological Process:proteolysis involved in cellular protein catabolic process (GO:0051603)	20S proteasome subunit beta 3	3.4.25.1	ko03050 Proteasome	20S proteasome, alpha and beta subunits	O	Posttranslational modification, protein turnover, chaperones ;	IPR001353 [Proteasome, subunit alpha/beta]
ETH_00018455-t26_1-p1	transcript=ETH_00018455-t26_1 gene=ETH_00018455 organism=Eimeria_tenella_strain_Houghton gene_product=hypothetical protein, conserved transcript_product=hypothetical protein, conserved location=HG675718:18531-22006(+) protein_length=559 sequence_SO=supercontig SO=protein_coding_gene is_pseudo=false	ETH_00018455	1866.3	1901.7	1836.8	3109	3055.7	3203.6	0.598273	1.18512e-05	-0.741124	down	--	--	--	--	--	--	--	--	--
ETH_00004645-t26_1-p1	transcript=ETH_00004645-t26_1 gene=ETH_00004645 organism=Eimeria_tenella_strain_Houghton gene_product=hypothetical protein, conserved transcript_product=hypothetical protein, conserved location=HG673746:104803-111477(+) protein_length=833 sequence_SO=supercontig SO=protein_coding_gene is_pseudo=false	ETH_00004645	4337.5	3797.6	3747.8	2565.9	2303.6	2327.9	1.651	0.00163873	0.723339	up	--	--	--	--	--	--	--	--	IPR013863 [Vacuolar import/degradation, Vid27-related]
ETH_00022335-t26_1-p1	transcript=ETH_00022335-t26_1 gene=ETH_00022335 organism=Eimeria_tenella_strain_Houghton gene_product=hypothetical protein, conserved transcript_product=hypothetical protein, conserved location=HG675676:76395-78544(+) protein_length=228 sequence_SO=supercontig SO=protein_coding_gene is_pseudo=false	ETH_00022335	2252.2	2334.1	2270	4850	5780.8	5032.3	0.437736	0.00888152	-1.19187	down	--	--	--	--	--	--	--	--	--
ETH_00006865-t26_1-p1	transcript=ETH_00006865-t26_1 gene=ETH_00006865 organism=Eimeria_tenella_strain_Houghton gene_product=sedoheptulose-1,7 bisphosphatase, putative transcript_product=sedoheptulose-1,7 bisphosphatase, putative location=HG675727:119801-121607(-) protein_length=322 sequence_SO=supercontig SO=protein_coding_gene is_pseudo=false	ETH_00006865	1470.1	1693.6	1854.9	2616.1	2902	2871.9	0.598164	0.00144626	-0.741386	down	--	--	--	--	--	Fructose-1,6-bisphosphatase	G	Carbohydrate transport and metabolism ;	IPR033391 [Fructose-1-6-bisphosphatase class I, N-terminal]
ETH_00017545-t26_1-p1	transcript=ETH_00017545-t26_1 gene=ETH_00017545 organism=Eimeria_tenella_strain_Houghton gene_product=serine-threonine phosophatase 2C, putative transcript_product=serine-threonine phosophatase 2C, putative location=HG676699:6635-9992(-) protein_length=299 sequence_SO=supercontig SO=protein_coding_gene is_pseudo=false	ETH_00017545	1858.5	1983	2051.4	2998.8	3183.4	2908.3	0.648248	0.000416979	-0.625382	down	1	Molecular Function:catalytic activity (GO:0003824)	--	--	--	--	--	--	IPR001932 [PPM-type phosphatase domain]
ETH_00027620-t26_1-p1	transcript=ETH_00027620-t26_1 gene=ETH_00027620 organism=Eimeria_tenella_strain_Houghton gene_product=hypothetical protein, conserved transcript_product=hypothetical protein, conserved location=HG673767:28209-35904(-) protein_length=1466 sequence_SO=supercontig SO=protein_coding_gene is_pseudo=false	ETH_00027620	2973.1	2733	2817	4223.3	4648	4560.5	0.634546	0.000374124	-0.656202	down	--	--	--	--	--	--	--	--	--
ETH_00009940-t26_1-p1	transcript=ETH_00009940-t26_1 gene=ETH_00009940 organism=Eimeria_tenella_strain_Houghton gene_product=proteasome PCI domain-containing protein, putative transcript_product=proteasome PCI domain-containing protein, putative location=HG675668:176466-181354(+) protein_length=485 sequence_SO=supercontig SO=protein_coding_gene is_pseudo=false	ETH_00009940	4344.4	4979.5	5695.2	3214.9	2714.3	2955.8	1.69039	0.00796283	0.757355	up	1	Molecular Function:protein binding (GO:0005515)	translation initiation factor 3 subunit M	--	--	--	--	--	IPR000717 [Proteasome component (PCI) domain]
ETH_00033645-t26_1-p1	transcript=ETH_00033645-t26_1 gene=ETH_00033645 organism=Eimeria_tenella_strain_Houghton gene_product=6-phosphogluconate dehydrogenase, decarboxylating, related transcript_product=6-phosphogluconate dehydrogenase, decarboxylating, related location=HG674067:506-1802(-) protein_length=221 sequence_SO=supercontig SO=protein_coding_gene is_pseudo=false	ETH_00033645	1928	1837.3	1841.7	2963.6	2951.1	2946.5	0.632759	3.47673e-06	-0.660273	down	3	Molecular Function:phosphogluconate dehydrogenase (decarboxylating) activity (GO:0004616),Biological Process:pentose-phosphate shunt (GO:0006098),Biological Process:oxidation-reduction process (GO:0055114)	--	--	ko00030 Pentose phosphate pathway ko00480 Glutathione metabolism ko01100 Metabolic pathways ko01110 Biosynthesis of secondary metabolites ko01130 Biosynthesis of antibiotics ko01200 Carbon metabolism	6-phosphogluconate dehydrogenase	G	Carbohydrate transport and metabolism ;	IPR006114 [6-phosphogluconate dehydrogenase, C-terminal] ; IPR006115 [6-phosphogluconate dehydrogenase, NADP-binding]
ETH_00007745-t26_1-p1	transcript=ETH_00007745-t26_1 gene=ETH_00007745 organism=Eimeria_tenella_strain_Houghton gene_product=apical membrane antigen-1 transcript_product=apical membrane antigen-1 location=HG674029:72649-76394(+) protein_length=536 sequence_SO=supercontig SO=protein_coding_gene is_pseudo=false	ETH_00007745	3632.3	3832.6	3610.4	5606.5	5842	5992.9	0.635001	8.97121e-05	-0.65517	down	2	Biological Process:pathogenesis (GO:0009405),Cellular Component:membrane (GO:0016020)	apical merozoite antigen 1	--	ko05144 Malaria	--	--	--	IPR003298 [Apical membrane antigen 1]
ETH_00026590-t26_1-p1	transcript=ETH_00026590-t26_1 gene=ETH_00026590 organism=Eimeria_tenella_strain_Houghton gene_product=hypothetical protein, conserved transcript_product=hypothetical protein, conserved location=HG673835:298754-300437(-) protein_length=326 sequence_SO=supercontig SO=protein_coding_gene is_pseudo=false	ETH_00026590	4083.5	4081.6	4091.4	2559.5	2572.9	2663.2	1.57223	0.000434148	0.652815	up	--	--	--	--	--	--	--	--	--
ETH_00008685-t26_1-p1	transcript=ETH_00008685-t26_1 gene=ETH_00008685 organism=Eimeria_tenella_strain_Houghton gene_product=SAG family member transcript_product=SAG family member location=HG675758:275421-277008(+) protein_length=268 sequence_SO=supercontig SO=protein_coding_gene is_pseudo=false	ETH_00008685	3679.7	3724.9	3632.3	5869	5953.7	6354.9	0.60717	9.76914e-05	-0.719827	down	--	--	--	--	--	--	--	--	--
ETH_00030935-t26_1-p1	transcript=ETH_00030935-t26_1 gene=ETH_00030935 organism=Eimeria_tenella_strain_Houghton gene_product=hypothetical protein, conserved transcript_product=hypothetical protein, conserved location=HG673763:323636-328115(+) protein_length=760 sequence_SO=supercontig SO=protein_coding_gene is_pseudo=false	ETH_00030935	4578.7	4356.3	4154.3	2927.7	2606	2596.5	1.60996	0.000544008	0.687025	up	2	Molecular Function:catalytic activity (GO:0003824),Biological Process:metabolic process (GO:0008152)	--	--	--	--	--	--	IPR000873 [AMP-dependent synthetase/ligase]
ETH_00018895-t26_1-p1	transcript=ETH_00018895-t26_1 gene=ETH_00018895 organism=Eimeria_tenella_strain_Houghton gene_product=hypothetical protein, conserved transcript_product=hypothetical protein, conserved location=HG675479:44343-45248(+) protein_length=301 sequence_SO=supercontig SO=protein_coding_gene is_pseudo=false	ETH_00018895	6426.4	6486.1	7191.3	4939.1	3817.8	3627	1.62338	0.00572653	0.699002	up	--	--	--	--	--	--	--	--	--
ETH_00005950-t26_1-p1	transcript=ETH_00005950-t26_1 gene=ETH_00005950 organism=Eimeria_tenella_strain_Houghton gene_product=Subtilisin-like protein, related transcript_product=Subtilisin-like protein, related location=HG676192:1466-2509(-) protein_length=284 sequence_SO=supercontig SO=protein_coding_gene is_pseudo=false	ETH_00005950	3616.4	5142.3	5325.1	2901.3	2375.4	2487.6	1.81392	0.0203019	0.859109	up	2	Molecular Function:serine-type endopeptidase activity (GO:0004252),Biological Process:proteolysis (GO:0006508)	--	--	--	Bacillopeptidase F, M6 metalloprotease family	O	Posttranslational modification, protein turnover, chaperones ;	IPR000209 [Peptidase S8/S53 domain]
ETH_00011875-t26_1-p1	transcript=ETH_00011875-t26_1 gene=ETH_00011875 organism=Eimeria_tenella_strain_Houghton gene_product=thioredoxin transcript_product=thioredoxin location=HG674866:26728-28151(-) protein_length=103 sequence_SO=supercontig SO=protein_coding_gene is_pseudo=false	ETH_00011875	3175.3	3526.9	3415.8	5908.2	6949.1	5950	0.537983	0.00123742	-0.894369	down	1	Biological Process:cell redox homeostasis (GO:0045454)	thioredoxin 1	--		Negative regulator of GroEL, contains thioredoxin-like and TPR-like domains	O	Posttranslational modification, protein turnover, chaperones ;	IPR013766 [Thioredoxin domain]
ETH_00005150-t26_1-p1	transcript=ETH_00005150-t26_1 gene=ETH_00005150 organism=Eimeria_tenella_strain_Houghton gene_product=mu1 adaptin, putative transcript_product=mu1 adaptin, putative location=HG673746:741173-742459(+) protein_length=428 sequence_SO=supercontig SO=protein_coding_gene is_pseudo=false	ETH_00005150	4418.2	4419.5	4689.8	3178	2833.9	2858.3	1.52505	0.000408478	0.608857	up	--	--	AP-1 complex subunit mu	--		--	--	--	IPR022775 [AP complex, mu/sigma subunit] ; IPR028565 [Mu homology domain]
ETH_00015505-t26_1-p1	transcript=ETH_00015505-t26_1 gene=ETH_00015505 organism=Eimeria_tenella_strain_Houghton gene_product=fructose-1,6-bisphosphate aldolase, putative transcript_product=fructose-1,6-bisphosphate aldolase, putative location=HG675259:288345-289961(+) protein_length=358 sequence_SO=supercontig SO=protein_coding_gene is_pseudo=false	ETH_00015505	2909.2	3309.2	3266.4	4295.6	5009.8	5026.9	0.661778	0.00404268	-0.595581	down	2	Molecular Function:fructose-bisphosphate aldolase activity (GO:0004332),Biological Process:glycolytic process (GO:0006096)	fructose-bisphosphate aldolase, class I	4.1.2.13	ko00010 Glycolysis / Gluconeogenesis ko00030 Pentose phosphate pathway ko00051 Fructose and mannose metabolism ko01100 Metabolic pathways ko01110 Biosynthesis of secondary metabolites ko01130 Biosynthesis of antibiotics ko01200 Carbon metabolism ko01230 Biosynthesis of amino acids	Fructose-bisphosphate aldolase class 1	G	Carbohydrate transport and metabolism ;	IPR000741 [Fructose-bisphosphate aldolase, class-I]
ETH_00015030-t26_1-p1	transcript=ETH_00015030-t26_1 gene=ETH_00015030 organism=Eimeria_tenella_strain_Houghton gene_product=hypothetical protein, conserved transcript_product=hypothetical protein, conserved location=HG673828:11513-12528(+) protein_length=160 sequence_SO=supercontig SO=protein_coding_gene is_pseudo=false	ETH_00015030	1999.6	2494.2	2618.7	5276.1	7135.1	6242.9	0.381283	0.0024976	-1.39106	down	--	--	--	--	--	--	--	--	IPR008907 [P25-alpha]
ETH_00032150-t26_1-p1	transcript=ETH_00032150-t26_1 gene=ETH_00032150 organism=Eimeria_tenella_strain_Houghton gene_product=hypothetical protein, conserved transcript_product=hypothetical protein, conserved location=HG675733:59498-67292(+) protein_length=2162 sequence_SO=supercontig SO=protein_coding_gene is_pseudo=false	ETH_00032150	2235.5	2164	2128.4	4800.3	4894.4	4176.4	0.470612	0.00745236	-1.08739	down	--	--	--	--	--	--	--	--	--
ETH_00035130-t26_1-p1	transcript=ETH_00035130-t26_1 gene=ETH_00035130 organism=Eimeria_tenella_strain_Houghton gene_product=hypothetical protein, conserved transcript_product=hypothetical protein, conserved location=HG675164:302301-305021(+) protein_length=880 sequence_SO=supercontig SO=protein_coding_gene is_pseudo=false	ETH_00035130	10734	9148.4	11018.6	2280.3	1580.8	1700	5.55663	0.000168751	2.47421	up	--	--	--	--	--	Serine/threonine protein kinase	T	Signal transduction mechanisms ;	--
ETH_00027970-t26_1-p1	transcript=ETH_00027970-t26_1 gene=ETH_00027970 organism=Eimeria_tenella_strain_Houghton gene_product=TPR domain-containing protein, putative transcript_product=TPR domain-containing protein, putative location=HG675746:151597-156209(+) protein_length=980 sequence_SO=supercontig SO=protein_coding_gene is_pseudo=false	ETH_00027970	3437.9	3616.4	3555.7	2447.5	2239.4	2245.2	1.53056	0.000141809	0.61406	up	2	Molecular Function:protein binding (GO:0005515),Molecular Function:oxidoreductase activity (GO:0016491)	--	--	--	SAM-dependent methyltransferase, MidA family	R	General function prediction only ;	IPR000683 [Oxidoreductase, N-terminal] ; IPR001440 [Tetratricopeptide repeat 1]
ETH_00007715-t26_1-p1	transcript=ETH_00007715-t26_1 gene=ETH_00007715 organism=Eimeria_tenella_strain_Houghton gene_product=proliferating cell nuclear antigen 1, putative transcript_product=proliferating cell nuclear antigen 1, putative location=HG674029:42832-44535(-) protein_length=301 sequence_SO=supercontig SO=protein_coding_gene is_pseudo=false	ETH_00007715	3698.4	3939.8	4214.8	2687.2	2518.8	2628.6	1.5129	0.00103904	0.597321	up	2	Molecular Function:DNA binding (GO:0003677),Biological Process:regulation of DNA replication (GO:0006275)	proliferating cell nuclear antigen	--	ko03030 DNA replication ko03410 Base excision repair ko03420 Nucleotide excision repair ko03430 Mismatch repair	DNA polymerase III sliding clamp (beta) subunit, PCNA homolog	L	Replication, recombination and repair ;	IPR022648 [Proliferating cell nuclear antigen, PCNA, N-terminal] ; IPR022649 [Proliferating cell nuclear antigen, PCNA, C-terminal]
ETH_00028350-t26_1-p1	transcript=ETH_00028350-t26_1 gene=ETH_00028350 organism=Eimeria_tenella_strain_Houghton gene_product=GRA9 protein, putative transcript_product=GRA9 protein, putative location=HG675673:63988-64992(-) protein_length=271 sequence_SO=supercontig SO=protein_coding_gene is_pseudo=false	ETH_00028350	4840.4	4657.3	5016.2	3337.1	3126.3	3002	1.53336	0.000294137	0.6167	up	--	--	--	--	--	--	--	--	--
ETH_00027300-t26_1-p1	transcript=ETH_00027300-t26_1 gene=ETH_00027300 organism=Eimeria_tenella_strain_Houghton gene_product=Mannitol-1-phosphatase transcript_product=Mannitol-1-phosphatase location=HG673759:88261-89144(+) protein_length=181 sequence_SO=supercontig SO=protein_coding_gene is_pseudo=false	ETH_00027300	1360.6	1490.2	1447.7	2522.8	2834	2580.5	0.541557	0.000296526	-0.884815	down	--	--	--	--	--	Broad specificity phosphatase PhoE	G	Carbohydrate transport and metabolism ;	IPR013078 [Histidine phosphatase superfamily, clade-1]
ETH_00031560-t26_1-p1	transcript=ETH_00031560-t26_1 gene=ETH_00031560 organism=Eimeria_tenella_strain_Houghton gene_product=structural maintenance of chromosome domain-containing protein, putative transcript_product=structural maintenance of chromosome domain-containing protein, putative location=HG675748:478114-485924(-) protein_length=849 sequence_SO=supercontig SO=protein_coding_gene is_pseudo=false	ETH_00031560	3419.1	3601.9	3619.3	2379.8	2157.2	2136.7	1.59436	0.000195006	0.67298	up	4	Molecular Function:protein binding (GO:0005515),Molecular Function:ATP binding (GO:0005524),Cellular Component:chromosome (GO:0005694),Biological Process:chromosome organization (GO:0051276)	structural maintenance of chromosome 3 (chondroitin sulfate proteoglycan 6)	--		Chromosome segregation ATPase	D	Cell cycle control, cell division, chromosome partitioning ;	IPR010935 [SMCs flexible hinge]
ETH_00017450-t26_1-p1	transcript=ETH_00017450-t26_1 gene=ETH_00017450 organism=Eimeria_tenella_strain_Houghton gene_product=RNA recognition motif domain-containing protein, putative transcript_product=RNA recognition motif domain-containing protein, putative location=HG677936:793-3071(+) protein_length=640 sequence_SO=supercontig SO=protein_coding_gene is_pseudo=false	ETH_00017450	3580	3734.5	3820.3	2280.6	1883	1880.4	1.84229	0.000351732	0.8815	up	1	Molecular Function:nucleic acid binding (GO:0003676)	--	--	--	RNA recognition motif (RRM) domain	J	Translation, ribosomal structure and biogenesis ;	IPR000504 [RNA recognition motif domain]
ETH_00011325-t26_1-p1	transcript=ETH_00011325-t26_1 gene=ETH_00011325 organism=Eimeria_tenella_strain_Houghton gene_product=hypothetical protein, conserved transcript_product=hypothetical protein, conserved location=HG675688:664997-669837(-) protein_length=538 sequence_SO=supercontig SO=protein_coding_gene is_pseudo=false	ETH_00011325	5336.6	4500.1	4603.2	2589.5	2115.2	2495.7	2.00543	0.00130696	1.00391	up	--	--	--	--	--	--	--	--	--
ETH_00019135-t26_1-p1	transcript=ETH_00019135-t26_1 gene=ETH_00019135 organism=Eimeria_tenella_strain_Houghton gene_product=hypothetical protein, conserved transcript_product=hypothetical protein, conserved location=HG675479:281439-284247(+) protein_length=615 sequence_SO=supercontig SO=protein_coding_gene is_pseudo=false	ETH_00019135	1963.7	2113.9	2118.3	3361.4	3856.3	3608.9	0.572285	0.00052456	-0.805194	down	--	--	--	--	--	--	--	--	--
ETH_00021095-t26_1-p1	transcript=ETH_00021095-t26_1 gene=ETH_00021095 organism=Eimeria_tenella_strain_Houghton gene_product=thiF family domain-containing protein, putative transcript_product=thiF family domain-containing protein, putative location=HG675067:201039-207306(+) protein_length=1202 sequence_SO=supercontig SO=protein_coding_gene is_pseudo=false	ETH_00021095	2098.4	1790.7	1912.5	1286.5	1155.9	1147.6	1.61604	0.00181369	0.692467	up	1	Molecular Function:small protein activating enzyme activity (GO:0008641)	--	--	--	--	--	--	IPR000594 [THIF-type NAD/FAD binding fold] ; IPR032197 [Ubiquitin-like modifier-activating enzyme Atg7, N-terminal]
ETH_00005540-t26_1-p1	transcript=ETH_00005540-t26_1 gene=ETH_00005540 organism=Eimeria_tenella_strain_Houghton gene_product=Isocitrate dehydrogenase [NADP] cytoplasmic, related transcript_product=Isocitrate dehydrogenase [NADP] cytoplasmic, related location=HG675987:2032-3149(+) protein_length=104 sequence_SO=supercontig SO=protein_coding_gene is_pseudo=false	ETH_00005540	2642.2	2744.6	2653.3	4171.1	4545.9	4407.3	0.612612	0.000119722	-0.706955	down	1	Biological Process:oxidation-reduction process (GO:0055114)	isocitrate dehydrogenase	1.1.1.42	ko00020 Citrate cycle (TCA cycle) ko00480 Glutathione metabolism ko01100 Metabolic pathways ko01110 Biosynthesis of secondary metabolites ko01130 Biosynthesis of antibiotics ko01200 Carbon metabolism ko01210 2-Oxocarboxylic acid metabolism ko01230 Biosynthesis of amino acids ko04146 Peroxisome	Isocitrate dehydrogenase	C	Energy production and conversion ;	IPR024084 [Isopropylmalate dehydrogenase-like domain]
ETH_00041205-t26_1-p1	transcript=ETH_00041205-t26_1 gene=ETH_00041205 organism=Eimeria_tenella_strain_Houghton gene_product=dihydrolipoyl dehydrogenase protein, putative transcript_product=dihydrolipoyl dehydrogenase protein, putative location=HG675505:35-2493(+) protein_length=462 sequence_SO=supercontig SO=protein_coding_gene is_pseudo=false	ETH_00041205	3215	3086.9	2909.9	1949	1797.2	1905.3	1.62997	0.000280777	0.704849	up	3	Molecular Function:oxidoreductase activity (GO:0016491),Biological Process:cell redox homeostasis (GO:0045454),Biological Process:oxidation-reduction process (GO:0055114)	dihydrolipoamide dehydrogenase	1.8.1.4	ko00010 Glycolysis / Gluconeogenesis ko00020 Citrate cycle (TCA cycle) ko00260 Glycine, serine and threonine metabolism ko00280 Valine, leucine and isoleucine degradation ko00620 Pyruvate metabolism ko00630 Glyoxylate and dicarboxylate metabolism ko00640 Propanoate metabolism ko01100 Metabolic pathways ko01110 Biosynthesis of secondary metabolites ko01130 Biosynthesis of antibiotics ko01200 Carbo…	Pyruvate/2-oxoglutarate dehydrogenase complex, dihydrolipoamide dehydrogenase (E3) component or related enzyme	C	Energy production and conversion ;	IPR004099 [Pyridine nucleotide-disulphide oxidoreductase, dimerisation domain] ; IPR023753 [FAD/NAD(P)-binding domain]
ETH_00029540-t26_1-p1	transcript=ETH_00029540-t26_1 gene=ETH_00029540 organism=Eimeria_tenella_strain_Houghton gene_product=hypothetical protein, conserved transcript_product=hypothetical protein, conserved location=HG674134:851615-852940(+) protein_length=441 sequence_SO=supercontig SO=protein_coding_gene is_pseudo=false	ETH_00029540	2052.8	1995.6	2037.3	1292.4	1130.5	1238.7	1.66203	8.97746e-05	0.732949	up	--	--	--	--	--	--	--	--	--
ETH_00030380-t26_1-p1	transcript=ETH_00030380-t26_1 gene=ETH_00030380 organism=Eimeria_tenella_strain_Houghton gene_product=hypothetical protein transcript_product=hypothetical protein location=HG676197:127-1923(+) protein_length=289 sequence_SO=supercontig SO=protein_coding_gene is_pseudo=false	ETH_00030380	1568.7	1766.2	1882.3	3024.5	3288.7	3257.9	0.545099	0.000303235	-0.875409	down	--	--	--	--	--	Glycosidase	G	Carbohydrate transport and metabolism ;	IPR032792 [Glycogen debranching enzyme, glucanotransferase domain]
ETH_00015875-t26_1-p1	transcript=ETH_00015875-t26_1 gene=ETH_00015875 organism=Eimeria_tenella_strain_Houghton gene_product=Peptidyl-prolyl cis-trans isomerase d-like protein, related transcript_product=Peptidyl-prolyl cis-trans isomerase d-like protein, related location=HG674344:196210-199192(+) protein_length=553 sequence_SO=supercontig SO=protein_coding_gene is_pseudo=false	ETH_00015875	2979.3	3226	3143	1772.3	1542.5	1575.8	1.91148	0.000128878	0.934693	up	--	--	--	--	--	--	--	--	--
ETH_00023275-t26_1-p1	transcript=ETH_00023275-t26_1 gene=ETH_00023275 organism=Eimeria_tenella_strain_Houghton gene_product=Rab 11b, putative transcript_product=Rab 11b, putative location=HG678089:42769-43438(+) protein_length=142 sequence_SO=supercontig SO=protein_coding_gene is_pseudo=false	ETH_00023275	4243.7	4718.7	6051.9	3450.9	3093.6	3299.1	1.52529	0.0352582	0.609079	up	2	Molecular Function:GTP binding (GO:0005525),Biological Process:small GTPase mediated signal transduction (GO:0007264)	Rab family, other	--	--	GTPase SAR1 family domain	R	General function prediction only ;	IPR001806 [Small GTPase superfamily]
ETH_00003465-t26_1-p1	transcript=ETH_00003465-t26_1 gene=ETH_00003465 organism=Eimeria_tenella_strain_Houghton gene_product=p25-alpha domain-containing protein, putative transcript_product=p25-alpha domain-containing protein, putative location=HG677925:4985-5858(+) protein_length=163 sequence_SO=supercontig SO=protein_coding_gene is_pseudo=false	ETH_00003465	1410.1	1399.8	1356.5	2390.9	2778.6	2994.2	0.510357	0.0164349	-0.970422	down	--	--	--	--	--	--	--	--	IPR008907 [P25-alpha]
ETH_00032035-t26_1-p1	transcript=ETH_00032035-t26_1 gene=ETH_00032035 organism=Eimeria_tenella_strain_Houghton gene_product=hypothetical protein, conserved transcript_product=hypothetical protein, conserved location=HG675735:129907-132780(+) protein_length=340 sequence_SO=supercontig SO=protein_coding_gene is_pseudo=false	ETH_00032035	2075	2093.7	2196.9	3116.6	3590.2	3126	0.647384	0.00198763	-0.627306	down	2	Molecular Function:ATPase activator activity (GO:0001671),Molecular Function:chaperone binding (GO:0051087)	--	--	--	--	--	--	IPR015310 [Activator of Hsp90 ATPase, N-terminal]
ETH_00020150-t26_1-p1	transcript=ETH_00020150-t26_1 gene=ETH_00020150 organism=Eimeria_tenella_strain_Houghton gene_product=aspartate aminotransferase, putative transcript_product=aspartate aminotransferase, putative location=HG674280:103-4012(-) protein_length=409 sequence_SO=supercontig SO=protein_coding_gene is_pseudo=false	ETH_00020150	2471.2	2545	2451.7	3775.5	3953.4	3923.3	0.6409	2.29482e-05	-0.641828	down	2	Biological Process:biosynthetic process (GO:0009058),Molecular Function:pyridoxal phosphate binding (GO:0030170)	aspartate aminotransferase, mitochondrial	2.6.1.1	ko00220 Arginine biosynthesis ko00250 Alanine, aspartate and glutamate metabolism ko00270 Cysteine and methionine metabolism ko00330 Arginine and proline metabolism ko00400 Phenylalanine, tyrosine and tryptophan biosynthesis ko01100 Metabolic pathways ko01110 Biosynthesis of secondary metabolites ko01130 Biosynthesis of antibiotics ko01200 Carbon metabolism ko01210 2-Oxocarboxylic acid metabolism…	Aspartate/tyrosine/aromatic aminotransferase	E	Amino acid transport and metabolism ;	IPR004839 [Aminotransferase, class I/classII]
ETH_00015485-t26_1-p1	transcript=ETH_00015485-t26_1 gene=ETH_00015485 organism=Eimeria_tenella_strain_Houghton gene_product=hypothetical protein, conserved transcript_product=hypothetical protein, conserved location=HG675259:277579-278628(-) protein_length=300 sequence_SO=supercontig SO=protein_coding_gene is_pseudo=false	ETH_00015485	3883.7	3848.5	3993.4	2338.9	1885.8	2061.7	1.86523	0.000198919	0.899356	up	2	Molecular Function:catalytic activity (GO:0003824),Biological Process:metabolic process (GO:0008152)	--	--	--	Flavin-dependent oxidoreductase, luciferase family (includes alkanesulfonate monooxygenase SsuD and methylene tetrahydromethanopterin reductase)	HR	Coenzyme transport and metabolism ; General function prediction only ;	IPR000873 [AMP-dependent synthetase/ligase]
ETH_00004435-t26_1-p1	transcript=ETH_00004435-t26_1 gene=ETH_00004435 organism=Eimeria_tenella_strain_Houghton gene_product=hypothetical protein, conserved transcript_product=hypothetical protein, conserved location=HG676517:5873-7801(-) protein_length=238 sequence_SO=supercontig SO=protein_coding_gene is_pseudo=false	ETH_00004435	2183.1	2771.7	2825.9	5197.3	6576.8	6159.3	0.433866	0.00177935	-1.20468	down	--	--	--	--	--	--	--	--	--
ETH_00027670-t26_1-p1	transcript=ETH_00027670-t26_1 gene=ETH_00027670 organism=Eimeria_tenella_strain_Houghton gene_product=phospholipase/carboxylesterase, putative transcript_product=phospholipase/carboxylesterase, putative location=HG673767:109042-109776(+) protein_length=244 sequence_SO=supercontig SO=protein_coding_gene is_pseudo=false	ETH_00027670	5645.7	6876.7	6819.6	3871.6	3420.2	3481.1	1.79543	0.00256013	0.84433	up	1	Molecular Function:hydrolase activity (GO:0016787)	--	--	--	Predicted esterase	R	General function prediction only ;	IPR003140 [Phospholipase/carboxylesterase/thioesterase]
ETH_00000160-t26_1-p1	transcript=ETH_00000160-t26_1 gene=ETH_00000160 organism=Eimeria_tenella_strain_Houghton gene_product=acetyltransferase domain-containing protein, putative transcript_product=acetyltransferase domain-containing protein, putative location=HG675721:179042-179680(-) protein_length=212 sequence_SO=supercontig SO=protein_coding_gene is_pseudo=false	ETH_00000160	3117.5	3072.4	3237.3	2029.1	1984	1870.5	1.60228	6.51095e-05	0.68013	up	1	Molecular Function:N-acetyltransferase activity (GO:0008080)	--	--	--	Protein N-acetyltransferase, RimJ/RimL family	JO	Translation, ribosomal structure and biogenesis ; Posttranslational modification, protein turnover, chaperones ;	IPR000182 [GNAT domain]
ETH_00038820-t26_1-p1	transcript=ETH_00038820-t26_1 gene=ETH_00038820 organism=Eimeria_tenella_strain_Houghton gene_product=hypothetical protein, conserved transcript_product=hypothetical protein, conserved location=HG677498:319-1437(-) protein_length=201 sequence_SO=supercontig SO=protein_coding_gene is_pseudo=false	ETH_00038820	1978.7	1929.7	2051.8	2881	3120.8	2956	0.665364	0.000227363	-0.587784	down	2	Molecular Function:metallopeptidase activity (GO:0008237),Molecular Function:zinc ion binding (GO:0008270)	M1-family aminopeptidase	3.4.11.-	--	Aminopeptidase N	E	Amino acid transport and metabolism ;	IPR014782 [Peptidase M1, membrane alanine aminopeptidase, N-terminal]
ETH_00028290-t26_1-p1	transcript=ETH_00028290-t26_1 gene=ETH_00028290 organism=Eimeria_tenella_strain_Houghton gene_product=histone H2B, putative transcript_product=histone H2B, putative location=HG677927:1580-1930(-) protein_length=116 sequence_SO=supercontig SO=protein_coding_gene is_pseudo=false	ETH_00028290	2638.3	3067	3142	4329.4	5423.5	5603	0.57615	0.00712443	-0.795484	down	1	Molecular Function:DNA binding (GO:0003677)	histone H2B	--		--	--	--	IPR007125 [Histone H2A/H2B/H3]
ETH_00024095-t26_1-p1	transcript=ETH_00024095-t26_1 gene=ETH_00024095 organism=Eimeria_tenella_strain_Houghton gene_product=C2 domain-containing protein, putative transcript_product=C2 domain-containing protein, putative location=HG675525:213166-227736(+) protein_length=2502 sequence_SO=supercontig SO=protein_coding_gene is_pseudo=false	ETH_00024095	2432.3	2215.2	2126.4	1413.4	1251.7	1303.2	1.707	0.000804068	0.771466	up	1	Molecular Function:protein binding (GO:0005515)	--	--	--	--	--	--	IPR000008 [C2 domain]
ETH_00030295-t26_1-p1	transcript=ETH_00030295-t26_1 gene=ETH_00030295 organism=Eimeria_tenella_strain_Houghton gene_product=glycan synthetase, putative transcript_product=glycan synthetase, putative location=HG673812:413991-418807(-) protein_length=787 sequence_SO=supercontig SO=protein_coding_gene is_pseudo=false	ETH_00030295	3573.2	3505.3	3381.8	1961.6	1786	1845.3	1.87028	2.86905e-05	0.903256	up	3	Molecular Function:catalytic activity (GO:0003824),Biological Process:carbohydrate metabolic process (GO:0005975),Molecular Function:cation binding (GO:0043169)	phosphatidylinositol glycan, class A	2.4.1.198	ko00563 Glycosylphosphatidylinositol (GPI)-anchor biosynthesis ko01100 Metabolic pathways	Glycogen synthase	G	Carbohydrate transport and metabolism ;	IPR001296 [Glycosyl transferase, family 1] ; IPR006048 [Alpha-amylase/branching enzyme, C-terminal all beta] ; IPR028098 [Glycosyltransferase subfamily 4-like, N-terminal domain]
ETH_00002175-t26_1-p1	transcript=ETH_00002175-t26_1 gene=ETH_00002175 organism=Eimeria_tenella_strain_Houghton gene_product=Proteasome subunit beta type , related transcript_product=Proteasome subunit beta type , related location=HG678363:293-760(-) protein_length=155 sequence_SO=supercontig SO=protein_coding_gene is_pseudo=false	ETH_00002175	1824.2	2047.4	2011	3126.1	3226.6	3113.2	0.621452	0.000105416	-0.686286	down	3	Molecular Function:threonine-type endopeptidase activity (GO:0004298),Cellular Component:proteasome core complex (GO:0005839),Biological Process:proteolysis involved in cellular protein catabolic process (GO:0051603)	20S proteasome subunit beta 4	3.4.25.1	ko03050 Proteasome	--	--	--	IPR001353 [Proteasome, subunit alpha/beta]
ETH_00010390-t26_1-p1	transcript=ETH_00010390-t26_1 gene=ETH_00010390 organism=Eimeria_tenella_strain_Houghton gene_product=hypothetical protein, conserved transcript_product=hypothetical protein, conserved location=HG673777:87231-89063(-) protein_length=319 sequence_SO=supercontig SO=protein_coding_gene is_pseudo=false	ETH_00010390	2594.3	2565.3	2778.6	4410.7	4607.8	4557.4	0.584727	3.00026e-05	-0.774164	down	--	--	--	--	--	--	--	--	--
ETH_00013445-t26_1-p1	transcript=ETH_00013445-t26_1 gene=ETH_00013445 organism=Eimeria_tenella_strain_Houghton gene_product=cytochrome c, putative transcript_product=cytochrome c, putative location=HG675764:31200-31959(+) protein_length=115 sequence_SO=supercontig SO=protein_coding_gene is_pseudo=false	ETH_00013445	2153.2	2281.3	2302.7	3636	4311.9	3590.8	0.583879	0.00253971	-0.77626	down	2	Molecular Function:electron carrier activity (GO:0009055),Molecular Function:heme binding (GO:0020037)	cytochrome c	--	ko01100 Metabolic pathways	Cytochrome c2	C	Energy production and conversion ;	IPR009056 [Cytochrome c-like domain]
ETH_00040975-t26_1-p1	transcript=ETH_00040975-t26_1 gene=ETH_00040975 organism=Eimeria_tenella_strain_Houghton gene_product=histidyl-tRNA synthetase, putative transcript_product=histidyl-tRNA synthetase, putative location=HG676967:8-1204(-) protein_length=332 sequence_SO=supercontig SO=protein_coding_gene is_pseudo=false	ETH_00040975	1788.4	1738.5	1722.4	1072.8	923.7	946	1.78396	0.000108519	0.835083	up	--	--	histidyl-tRNA synthetase	6.1.1.21	ko00970 Aminoacyl-tRNA biosynthesis	Histidyl-tRNA synthetase	J	Translation, ribosomal structure and biogenesis ;	IPR004154 [Anticodon-binding]
ETH_00032125-t26_1-p1	transcript=ETH_00032125-t26_1 gene=ETH_00032125 organism=Eimeria_tenella_strain_Houghton gene_product=chitinase class I, putative transcript_product=chitinase class I, putative location=HG675733:26457-30631(-) protein_length=652 sequence_SO=supercontig SO=protein_coding_gene is_pseudo=false	ETH_00032125	2100.7	2117.3	2309	3494	3851.2	3898.1	0.580524	0.000400263	-0.784574	down	3	Molecular Function:chitinase activity (GO:0004568),Biological Process:chitin catabolic process (GO:0006032),Biological Process:cell wall macromolecule catabolic process (GO:0016998)	--	--	--	Predicted chitinase	R	General function prediction only ;	IPR000726 [Glycoside hydrolase, family 19, catalytic]
ETH_00000830-t26_1-p1	transcript=ETH_00000830-t26_1 gene=ETH_00000830 organism=Eimeria_tenella_strain_Houghton gene_product=proteasome component PRE3 precursor, putative transcript_product=proteasome component PRE3 precursor, putative location=HG678261:86237-87168(-) protein_length=280 sequence_SO=supercontig SO=protein_coding_gene is_pseudo=false	ETH_00000830	1860.5	1893.7	1925.5	2936.8	3383.9	2902.2	0.615826	0.0157254	-0.699406	down	3	Molecular Function:threonine-type endopeptidase activity (GO:0004298),Cellular Component:proteasome core complex (GO:0005839),Biological Process:proteolysis involved in cellular protein catabolic process (GO:0051603)	20S proteasome subunit beta 1	3.4.25.1	ko03050 Proteasome	20S proteasome, alpha and beta subunits	O	Posttranslational modification, protein turnover, chaperones ;	IPR001353 [Proteasome, subunit alpha/beta]
ETH_00030195-t26_1-p1	transcript=ETH_00030195-t26_1 gene=ETH_00030195 organism=Eimeria_tenella_strain_Houghton gene_product=fasciclin domain-containing protein, putative transcript_product=fasciclin domain-containing protein, putative location=HG673812:288637-290509(-) protein_length=304 sequence_SO=supercontig SO=protein_coding_gene is_pseudo=false	ETH_00030195	3130.5	3383	3929.5	1844.5	1605.1	1713.3	2.0227	0.0020118	1.01628	up	--	--	--	--	--	Uncaracterized surface protein containing fasciclin (FAS1) repeats	R	General function prediction only ;	IPR000782 [FAS1 domain]
ETH_00043015-t26_1-p1	transcript=ETH_00043015-t26_1 gene=ETH_00043015 organism=Eimeria_tenella_strain_Houghton gene_product=hypothetical protein, conserved transcript_product=hypothetical protein, conserved location=HG677359:93-1224(-) protein_length=361 sequence_SO=supercontig SO=protein_coding_gene is_pseudo=false	ETH_00043015	1167.1	1328.3	1326.6	2549.2	2845.8	2649.9	0.475084	0.000160872	-1.07375	down	--	--	--	--	--	Membrane protein involved in colicin uptake	M	Cell wall/membrane/envelope biogenesis ;	--
ETH_00031000-t26_1-p1	transcript=ETH_00031000-t26_1 gene=ETH_00031000 organism=Eimeria_tenella_strain_Houghton gene_product=hypothetical protein, conserved transcript_product=hypothetical protein, conserved location=HG673763:408850-410491(-) protein_length=176 sequence_SO=supercontig SO=protein_coding_gene is_pseudo=false	ETH_00031000	1176.3	1227.1	1214	2934.8	3384.6	3153.8	0.381856	0.00398226	-1.3889	down	--	--	--	--	--	--	--	--	--
ETH_00003580-t26_1-p1	transcript=ETH_00003580-t26_1 gene=ETH_00003580 organism=Eimeria_tenella_strain_Houghton gene_product=DNA replication licensing factor, putative transcript_product=DNA replication licensing factor, putative location=HG674553:46394-52079(+) protein_length=766 sequence_SO=supercontig SO=protein_coding_gene is_pseudo=false	ETH_00003580	2138.5	1901.6	2005.2	1207.7	1036.4	1086.8	1.81491	0.000448154	0.859902	up	3	Molecular Function:DNA binding (GO:0003677),Molecular Function:ATP binding (GO:0005524),Biological Process:DNA replication (GO:0006260)	DNA replication licensing factor MCM5	3.6.4.12	ko03030 DNA replication	DNA replicative helicase MCM subunit Mcm2, Cdc46/Mcm family	L	Replication, recombination and repair ;	IPR001208 [MCM domain] ; IPR033762 [MCM OB domain]
ETH_00018970-t26_1-p1	transcript=ETH_00018970-t26_1 gene=ETH_00018970 organism=Eimeria_tenella_strain_Houghton gene_product=ATP-dependent RNA helicase, putative transcript_product=ATP-dependent RNA helicase, putative location=HG675479:120254-129842(-) protein_length=1825 sequence_SO=supercontig SO=protein_coding_gene is_pseudo=false	ETH_00018970	1770.3	1961.4	2150.2	1273.9	1165	1179.2	1.62569	0.00277874	0.70105	up	2	Molecular Function:nucleic acid binding (GO:0003676),Molecular Function:ATP binding (GO:0005524)	ATP-dependent RNA helicase DDX46/PRP5	3.6.4.13	ko03040 Spliceosome	Superfamily II DNA and RNA helicase	L	Replication, recombination and repair ;	IPR001650 [Helicase, C-terminal] ; IPR011545 [DEAD/DEAH box helicase domain]
ETH_00028100-t26_1-p1	transcript=ETH_00028100-t26_1 gene=ETH_00028100 organism=Eimeria_tenella_strain_Houghton gene_product=Eukaryotic translation initiation factor 3 subunit A, related transcript_product=Eukaryotic translation initiation factor 3 subunit A, related location=HG675717:204720-206039(-) protein_length=230 sequence_SO=supercontig SO=protein_coding_gene is_pseudo=false	ETH_00028100	2290	2322	2570.5	1645.6	1400.2	1543.4	1.56509	0.00160517	0.646243	up	--	--	translation initiation factor 3 subunit A	--	ko03013 RNA transport	--	--	--	--
ETH_00020090-t26_1-p1	transcript=ETH_00020090-t26_1 gene=ETH_00020090 organism=Eimeria_tenella_strain_Houghton gene_product=sec 13, putative transcript_product=sec 13, putative location=HG675163:1026614-1029004(-) protein_length=385 sequence_SO=supercontig SO=protein_coding_gene is_pseudo=false	ETH_00020090	2676	2298.5	2449.2	1635.6	1410.9	1481.1	1.63965	0.00166658	0.713392	up	1	Molecular Function:protein binding (GO:0005515)	protein transport protein SEC13	--	ko03013 RNA transport ko04141 Protein processing in endoplasmic reticulum	WD40 repeat	R	General function prediction only ;	IPR001680 [WD40 repeat]
ETH_00036200-t26_1-p1	transcript=ETH_00036200-t26_1 gene=ETH_00036200 organism=Eimeria_tenella_strain_Houghton gene_product=60S ribosomal protein L17, putative transcript_product=60S ribosomal protein L17, putative location=HG675206:456-1310(-) protein_length=177 sequence_SO=supercontig SO=protein_coding_gene is_pseudo=false	ETH_00036200	3567.7	2784.1	2902.5	1830.8	1417.2	1776.3	1.84191	0.00696169	0.881201	up	3	Molecular Function:structural constituent of ribosome (GO:0003735),Cellular Component:ribosome (GO:0005840),Biological Process:translation (GO:0006412)	large subunit ribosomal protein L17e	--	ko03010 Ribosome	Ribosomal protein L22	J	Translation, ribosomal structure and biogenesis ;	IPR001063 [Ribosomal protein L22/L17]
ETH_00021450-t26_1-p1	transcript=ETH_00021450-t26_1 gene=ETH_00021450 organism=Eimeria_tenella_strain_Houghton gene_product=lectin-domain protein, putative transcript_product=lectin-domain protein, putative location=HG674237:102249-104498(-) protein_length=558 sequence_SO=supercontig SO=protein_coding_gene is_pseudo=false	ETH_00021450	3234	3335.3	3428.6	1796.5	1459.7	1617.3	2.05148	0.000109142	1.03667	up	1	Cellular Component:membrane (GO:0016020)	--	--	--	--	--	--	IPR005052 [Legume-like lectin]
ETH_00017510-t26_1-p1	transcript=ETH_00017510-t26_1 gene=ETH_00017510 organism=Eimeria_tenella_strain_Houghton gene_product=heat shock protein transcript_product=heat shock protein location=HG677514:4935-6790(-) protein_length=295 sequence_SO=supercontig SO=protein_coding_gene is_pseudo=false	ETH_00017510	2292.8	2427.7	2635.3	3894.1	4468.4	4249.2	0.583252	0.000844977	-0.777809	down	--	--	--	--	--	Molecular chaperone IbpA, HSP20 family	O	Posttranslational modification, protein turnover, chaperones ;	IPR002068 [Alpha crystallin/Hsp20 domain]
ETH_00033360-t26_1-p1	transcript=ETH_00033360-t26_1 gene=ETH_00033360 organism=Eimeria_tenella_strain_Houghton gene_product=oxidoreductase, putative transcript_product=oxidoreductase, putative location=HG675723:113395-117268(-) protein_length=867 sequence_SO=supercontig SO=protein_coding_gene is_pseudo=false	ETH_00033360	1892.7	1936.5	2084.6	1316.6	1236.4	1378.6	1.50417	0.000748826	0.588969	up	2	Molecular Function:flavin adenine dinucleotide binding (GO:0050660),Biological Process:oxidation-reduction process (GO:0055114)	--	--	--	Choline dehydrogenase or related flavoprotein	IR	Lipid transport and metabolism ; General function prediction only ;	IPR000172 [Glucose-methanol-choline oxidoreductase, N-terminal] ; IPR007867 [Glucose-methanol-choline oxidoreductase, C-terminal]
ETH_00007695-t26_1-p1	transcript=ETH_00007695-t26_1 gene=ETH_00007695 organism=Eimeria_tenella_strain_Houghton gene_product=zinc finger MYND domain-containing protein, putative transcript_product=zinc finger MYND domain-containing protein, putative location=HG674029:16794-18698(-) protein_length=240 sequence_SO=supercontig SO=protein_coding_gene is_pseudo=false	ETH_00007695	1921.7	2126.5	2247	3217.7	3804	3284	0.610846	0.00302834	-0.711118	down	--	--	--	--	--	--	--	--	IPR002893 [Zinc finger, MYND-type]
ETH_00028060-t26_1-p1	transcript=ETH_00028060-t26_1 gene=ETH_00028060 organism=Eimeria_tenella_strain_Houghton gene_product=hypothetical protein, conserved transcript_product=hypothetical protein, conserved location=HG678065:285-5660(+) protein_length=1791 sequence_SO=supercontig SO=protein_coding_gene is_pseudo=false	ETH_00028060	1965.2	1525.2	1748.5	1302.5	976	1110.1	1.54604	0.0176602	0.628575	up	--	--	--	--	--	--	--	--	--
ETH_00035240-t26_1-p1	transcript=ETH_00035240-t26_1 gene=ETH_00035240 organism=Eimeria_tenella_strain_Houghton gene_product=proteasome subunit beta type 2, putative transcript_product=proteasome subunit beta type 2, putative location=HG673943:20613-22282(-) protein_length=121 sequence_SO=supercontig SO=protein_coding_gene is_pseudo=false	ETH_00035240	1127.8	1367.2	1309.7	2199.1	2284	2239.4	0.565965	0.000217151	-0.821215	down	3	Molecular Function:threonine-type endopeptidase activity (GO:0004298),Cellular Component:proteasome core complex (GO:0005839),Biological Process:proteolysis involved in cellular protein catabolic process (GO:0051603)	20S proteasome subunit beta 4	3.4.25.1	ko03050 Proteasome	20S proteasome, alpha and beta subunits	O	Posttranslational modification, protein turnover, chaperones ;	IPR001353 [Proteasome, subunit alpha/beta]
ETH_00015110-t26_1-p1	transcript=ETH_00015110-t26_1 gene=ETH_00015110 organism=Eimeria_tenella_strain_Houghton gene_product=hypothetical protein, conserved transcript_product=hypothetical protein, conserved location=HG676467:24031-24690(+) protein_length=219 sequence_SO=supercontig SO=protein_coding_gene is_pseudo=false	ETH_00015110	1015.6	1525.5	1629.8	2472	2993.5	2710.8	0.510121	0.00529478	-0.971089	down	--	--	--	--	--	--	--	--	--
ETH_00035900-t26_1-p1	transcript=ETH_00035900-t26_1 gene=ETH_00035900 organism=Eimeria_tenella_strain_Houghton gene_product=hypothetical protein, conserved transcript_product=hypothetical protein, conserved location=HG674902:6-1367(+) protein_length=443 sequence_SO=supercontig SO=protein_coding_gene is_pseudo=false	ETH_00035900	868.3	954.7	966.5	1555.6	1644	1594.9	0.581812	7.6308e-05	-0.781374	down	--	--	--	--	--	--	--	--	--
ETH_00007535-t26_1-p1	transcript=ETH_00007535-t26_1 gene=ETH_00007535 organism=Eimeria_tenella_strain_Houghton gene_product=transport protein Sec24, putative transcript_product=transport protein Sec24, putative location=HG675597:474-6220(-) protein_length=706 sequence_SO=supercontig SO=protein_coding_gene is_pseudo=false	ETH_00007535	3123.6	2910.9	2948	2069.4	1792.7	1838.9	1.5756	0.000531662	0.655902	up	4	Biological Process:intracellular protein transport (GO:0006886),Biological Process:ER to Golgi vesicle-mediated transport (GO:0006888),Molecular Function:zinc ion binding (GO:0008270),Cellular Component:COPII vesicle coat (GO:0030127)	protein transport protein SEC24	--	ko04141 Protein processing in endoplasmic reticulum	--	--	--	IPR006895 [Zinc finger, Sec23/Sec24-type] ; IPR006896 [Sec23/Sec24, trunk domain] ; IPR006900 [Sec23/Sec24, helical domain] ; IPR012990 [Sec23/Sec24 beta-sandwich]
ETH_00016690-t26_1-p1	transcript=ETH_00016690-t26_1 gene=ETH_00016690 organism=Eimeria_tenella_strain_Houghton gene_product=hypothetical protein transcript_product=hypothetical protein location=HG676285:910-2350(+) protein_length=229 sequence_SO=supercontig SO=protein_coding_gene is_pseudo=false	ETH_00016690	1398.3	1407.9	1431	885.5	707.4	718.5	1.83317	0.000389725	0.874344	up	1	Biological Process:oxidation-reduction process (GO:0055114)	ribonucleoside-diphosphate reductase subunit M2	1.17.4.1	ko00230 Purine metabolism ko00240 Pyrimidine metabolism ko00480 Glutathione metabolism ko01100 Metabolic pathways	Ribonucleotide reductase beta subunit, ferritin-like domain	F	Nucleotide transport and metabolism ;	IPR000358 [Ribonucleotide reductase small subunit family]
ETH_00013740-t26_1-p1	transcript=ETH_00013740-t26_1 gene=ETH_00013740 organism=Eimeria_tenella_strain_Houghton gene_product=hypothetical protein transcript_product=hypothetical protein location=HG678156:466-5050(+) protein_length=787 sequence_SO=supercontig SO=protein_coding_gene is_pseudo=false	ETH_00013740	1323.5	1363.1	1317.2	1997.5	2166.3	2107	0.638483	0.000125392	-0.64728	down	--	--	--	--	--	--	--	--	--
ETH_00032080-t26_1-p1	transcript=ETH_00032080-t26_1 gene=ETH_00032080 organism=Eimeria_tenella_strain_Houghton gene_product=Zgc:92794, related transcript_product=Zgc:92794, related location=HG675735:183142-189017(-) protein_length=950 sequence_SO=supercontig SO=protein_coding_gene is_pseudo=false	ETH_00032080	4357.9	4890.7	5401.8	2087.8	1467.6	1906.4	2.68234	0.000972645	1.42349	up	1	Molecular Function:nucleic acid binding (GO:0003676)	--	--	--	--	--	--	IPR002775 [DNA/RNA-binding protein Alba-like]
ETH_00002020-t26_1-p1	transcript=ETH_00002020-t26_1 gene=ETH_00002020 organism=Eimeria_tenella_strain_Houghton gene_product=SCP-like domain-containing protein, putative transcript_product=SCP-like domain-containing protein, putative location=HG673757:86487-88313(-) protein_length=270 sequence_SO=supercontig SO=protein_coding_gene is_pseudo=false	ETH_00002020	1789.6	1802.9	1686.9	2851	2955.6	2969.1	0.601593	2.40259e-05	-0.73314	down	--	--	--	--	--	Uncharacterized conserved protein YkwD, contains CAP (CSP/antigen 5/PR1) domain	S	Function unknown ;	IPR014044 [CAP domain]
ETH_00008400-t26_1-p1	transcript=ETH_00008400-t26_1 gene=ETH_00008400 organism=Eimeria_tenella_strain_Houghton gene_product=hypothetical protein, conserved transcript_product=hypothetical protein, conserved location=HG675758:1224-2515(+) protein_length=219 sequence_SO=supercontig SO=protein_coding_gene is_pseudo=false	ETH_00008400	1946.3	2149.9	2226.8	3052.5	3497.6	3354.7	0.638377	0.00155174	-0.647519	down	--	--	--	--	--	--	--	--	--
ETH_00003145-t26_1-p1	transcript=ETH_00003145-t26_1 gene=ETH_00003145 organism=Eimeria_tenella_strain_Houghton gene_product=hypothetical protein transcript_product=hypothetical protein location=HG676495:5453-7841(-) protein_length=636 sequence_SO=supercontig SO=protein_coding_gene is_pseudo=false	ETH_00003145	695.5	833.6	878.9	1364.5	1446.2	1440	0.566495	0.000550239	-0.819865	down	--	--	pyridoxine kinase	2.7.1.35	ko00750 Vitamin B6 metabolism ko01100 Metabolic pathways	Pyridoxal/pyridoxine/pyridoxamine kinase	H	Coenzyme transport and metabolism ;	IPR013749 [Pyridoxamine kinase/Phosphomethylpyrimidine kinase]
ETH_00020990-t26_1-p1	transcript=ETH_00020990-t26_1 gene=ETH_00020990 organism=Eimeria_tenella_strain_Houghton gene_product=pyruvate dehydrogenase, putative transcript_product=pyruvate dehydrogenase, putative location=HG675067:110745-113148(-) protein_length=542 sequence_SO=supercontig SO=protein_coding_gene is_pseudo=false	ETH_00020990	1521	1615.9	1697.9	969.1	887.8	1030.2	1.67462	0.000587703	0.743835	up	1	Biological Process:metabolic process (GO:0008152)	pyruvate dehydrogenase E1 component alpha subunit	1.2.4.1	ko00010 Glycolysis / Gluconeogenesis ko00020 Citrate cycle (TCA cycle) ko00620 Pyruvate metabolism ko01100 Metabolic pathways ko01110 Biosynthesis of secondary metabolites ko01130 Biosynthesis of antibiotics ko01200 Carbon metabolism	TPP-dependent pyruvate or acetoin dehydrogenase subunit alpha	C	Energy production and conversion ;	IPR001017 [Dehydrogenase, E1 component]
ETH_00023405-t26_1-p1	transcript=ETH_00023405-t26_1 gene=ETH_00023405 organism=Eimeria_tenella_strain_Houghton gene_product=hypothetical protein transcript_product=hypothetical protein location=HG678089:191932-195102(-) protein_length=510 sequence_SO=supercontig SO=protein_coding_gene is_pseudo=false	ETH_00023405	1224.6	1080.3	913.5	1697.4	1778.7	1572	0.637547	0.00486494	-0.649397	down	2	Molecular Function:hydrogen ion transmembrane transporter activity (GO:0015078),Biological Process:ATP hydrolysis coupled proton transport (GO:0015991)	V-type H+-transporting ATPase subunit a	--	ko00190 Oxidative phosphorylation ko01100 Metabolic pathways ko04145 Phagosome	Archaeal/vacuolar-type H+-ATPase subunit I/STV1	C	Energy production and conversion ;	IPR002490 [V-type ATPase, V0 complex, 116kDa subunit family]
ETH_00000270-t26_1-p1	transcript=ETH_00000270-t26_1 gene=ETH_00000270 organism=Eimeria_tenella_strain_Houghton gene_product=hypothetical protein, conserved transcript_product=hypothetical protein, conserved location=HG674135:20662-22031(-) protein_length=329 sequence_SO=supercontig SO=protein_coding_gene is_pseudo=false	ETH_00000270	1718.6	1849.5	2025.6	1336.5	1085.6	1082.7	1.59601	0.00471861	0.674471	up	--	--	--	--	--	--	--	--	--
ETH_00009675-t26_1-p1	transcript=ETH_00009675-t26_1 gene=ETH_00009675 organism=Eimeria_tenella_strain_Houghton gene_product=proteasome subunit beta type 5, putative transcript_product=proteasome subunit beta type 5, putative location=HG673821:438716-441970(+) protein_length=225 sequence_SO=supercontig SO=protein_coding_gene is_pseudo=false	ETH_00009675	940.4	813.4	859.3	1293.7	1320.8	1463	0.640858	0.00161552	-0.641923	down	3	Molecular Function:threonine-type endopeptidase activity (GO:0004298),Cellular Component:proteasome core complex (GO:0005839),Biological Process:proteolysis involved in cellular protein catabolic process (GO:0051603)	20S proteasome subunit beta 5	3.4.25.1	ko03050 Proteasome	20S proteasome, alpha and beta subunits	O	Posttranslational modification, protein turnover, chaperones ;	IPR001353 [Proteasome, subunit alpha/beta]
ETH_00014595-t26_1-p1	transcript=ETH_00014595-t26_1 gene=ETH_00014595 organism=Eimeria_tenella_strain_Houghton gene_product=hypothetical protein, conserved transcript_product=hypothetical protein, conserved location=HG675612:4381-7334(+) protein_length=950 sequence_SO=supercontig SO=protein_coding_gene is_pseudo=false	ETH_00014595	2170.8	2188.6	2253.3	1406.7	1341.8	1347.1	1.61459	1.3498e-05	0.691165	up	--	--	reticulocyte-binding protein	--	ko05144 Malaria	Cell division protein FtsN	D	Cell cycle control, cell division, chromosome partitioning ;	--
ETH_00017540-t26_1-p1	transcript=ETH_00017540-t26_1 gene=ETH_00017540 organism=Eimeria_tenella_strain_Houghton gene_product=microneme protein MIC3, putative transcript_product=microneme protein MIC3, putative location=HG676699:4000-4812(+) protein_length=270 sequence_SO=supercontig SO=protein_coding_gene is_pseudo=false	ETH_00017540	1615.1	1802.4	1761.7	2674.3	3185.8	2767.7	0.600292	0.00234647	-0.736263	down	--	--	--	--	--	--	--	--	--
ETH_00000125-t26_1-p1	transcript=ETH_00000125-t26_1 gene=ETH_00000125 organism=Eimeria_tenella_strain_Houghton gene_product=hypothetical protein, conserved transcript_product=hypothetical protein, conserved location=HG675721:136795-138064(-) protein_length=187 sequence_SO=supercontig SO=protein_coding_gene is_pseudo=false	ETH_00000125	748.3	780.3	796.8	1164.1	1412.5	1354.2	0.591584	0.0021801	-0.757344	down	--	--	--	--	--	--	--	--	--
ETH_00002060-t26_1-p1	transcript=ETH_00002060-t26_1 gene=ETH_00002060 organism=Eimeria_tenella_strain_Houghton gene_product=hypothetical protein transcript_product=hypothetical protein location=HG673768:7407-8399(-) protein_length=330 sequence_SO=supercontig SO=protein_coding_gene is_pseudo=false	ETH_00002060	925.2	887	978.5	1605.7	1491.8	1490.1	0.608314	0.000210425	-0.717113	down	--	--	--	--	--	--	--	--	--
ETH_00014445-t26_1-p1	transcript=ETH_00014445-t26_1 gene=ETH_00014445 organism=Eimeria_tenella_strain_Houghton gene_product=hypothetical protein, conserved transcript_product=hypothetical protein, conserved location=HG675701:171267-173067(+) protein_length=345 sequence_SO=supercontig SO=protein_coding_gene is_pseudo=false	ETH_00014445	2652.9	2252.7	2518.7	1461.2	1290.9	1310.4	1.82752	0.000976038	0.869887	up	--	--	--	--	--	--	--	--	--
ETH_00021535-t26_1-p1	transcript=ETH_00021535-t26_1 gene=ETH_00021535 organism=Eimeria_tenella_strain_Houghton gene_product=proteasome subunit beta type 1, putative transcript_product=proteasome subunit beta type 1, putative location=HG676507:3661-7587(+) protein_length=208 sequence_SO=supercontig SO=protein_coding_gene is_pseudo=false	ETH_00021535	512.5	641.2	651.2	901.6	1020.9	972	0.623562	0.00301332	-0.681395	down	3	Molecular Function:threonine-type endopeptidase activity (GO:0004298),Cellular Component:proteasome core complex (GO:0005839),Biological Process:proteolysis involved in cellular protein catabolic process (GO:0051603)	20S proteasome subunit beta 6	3.4.25.1	ko03050 Proteasome	20S proteasome, alpha and beta subunits	O	Posttranslational modification, protein turnover, chaperones ;	IPR001353 [Proteasome, subunit alpha/beta]
ETH_00028860-t26_1-p1	transcript=ETH_00028860-t26_1 gene=ETH_00028860 organism=Eimeria_tenella_strain_Houghton gene_product=DNA replication licensing factor, putative transcript_product=DNA replication licensing factor, putative location=HG674134:177786-185391(+) protein_length=963 sequence_SO=supercontig SO=protein_coding_gene is_pseudo=false	ETH_00028860	3685.5	4714.1	4346.6	1603.8	1390.9	1454.4	2.86489	0.000845748	1.51848	up	3	Molecular Function:DNA binding (GO:0003677),Molecular Function:ATP binding (GO:0005524),Biological Process:DNA replication (GO:0006260)	DNA replication licensing factor MCM6	3.6.4.12	ko03030 DNA replication	DNA replicative helicase MCM subunit Mcm2, Cdc46/Mcm family	L	Replication, recombination and repair ;	IPR001208 [MCM domain] ; IPR033762 [MCM OB domain]
ETH_00023955-t26_1-p1	transcript=ETH_00023955-t26_1 gene=ETH_00023955 organism=Eimeria_tenella_strain_Houghton gene_product=hypothetical protein transcript_product=hypothetical protein location=HG675525:79864-80859(-) protein_length=331 sequence_SO=supercontig SO=protein_coding_gene is_pseudo=false	ETH_00023955	923.4	1056.3	1162.5	1839.6	1769.4	1842.9	0.57635	0.000462116	-0.794984	down	--	--	--	--	--	--	--	--	--
ETH_00030045-t26_1-p1	transcript=ETH_00030045-t26_1 gene=ETH_00030045 organism=Eimeria_tenella_strain_Houghton gene_product=hypothetical protein, conserved transcript_product=hypothetical protein, conserved location=HG673812:162583-162906(-) protein_length=107 sequence_SO=supercontig SO=protein_coding_gene is_pseudo=false	ETH_00030045	644.8	716.4	724.7	1322.9	1469.4	1450.7	0.49161	0.000165361	-1.02441	down	--	--	--	--	--	Lysophospholipase L1 or related esterase	E	Amino acid transport and metabolism ;	IPR013097 [Stress responsive alpha-beta barrel]
ETH_00020255-t26_1-p1	transcript=ETH_00020255-t26_1 gene=ETH_00020255 organism=Eimeria_tenella_strain_Houghton gene_product=hypothetical protein, conserved transcript_product=hypothetical protein, conserved location=HG678175:37614-40271(+) protein_length=532 sequence_SO=supercontig SO=protein_coding_gene is_pseudo=false	ETH_00020255	1373.3	1582.6	1609.6	2266.9	2300.2	2459.3	0.649764	0.00100515	-0.622013	down	--	--	--	--	--	--	--	--	--
ETH_00043880-t26_1-p1	transcript=ETH_00043880-t26_1 gene=ETH_00043880 organism=Eimeria_tenella_strain_Houghton gene_product=zinc finger (CCCH type) protein, putative transcript_product=zinc finger (CCCH type) protein, putative location=HG674243:4296-6945(-) protein_length=633 sequence_SO=supercontig SO=protein_coding_gene is_pseudo=false	ETH_00043880	2114.5	1915	1987.3	1275.1	1121.4	1196.4	1.67464	0.000384581	0.743848	up	--	--	--	--	--	--	--	--	--
ETH_00000195-t26_1-p1	transcript=ETH_00000195-t26_1 gene=ETH_00000195 organism=Eimeria_tenella_strain_Houghton gene_product=hypothetical protein, conserved transcript_product=hypothetical protein, conserved location=HG678168:203-2219(+) protein_length=232 sequence_SO=supercontig SO=protein_coding_gene is_pseudo=false	ETH_00000195	1070.5	1068.1	1020	1629.3	1884	1537	0.625428	0.0237045	-0.677084	down	--	--	--	--	--	Uncharacterized conserved protein	S	Function unknown ;	IPR003409 [MORN motif]
ETH_00030825-t26_1-p1	transcript=ETH_00030825-t26_1 gene=ETH_00030825 organism=Eimeria_tenella_strain_Houghton gene_product=hypothetical protein, conserved transcript_product=hypothetical protein, conserved location=HG673763:181910-183259(+) protein_length=449 sequence_SO=supercontig SO=protein_coding_gene is_pseudo=false	ETH_00030825	2819.1	2630	2698.2	1196.5	890.2	929.4	2.70127	0.000103455	1.43364	up	--	--	--	--	--	--	--	--	--
ETH_00030725-t26_1-p1	transcript=ETH_00030725-t26_1 gene=ETH_00030725 organism=Eimeria_tenella_strain_Houghton gene_product=hypothetical protein, conserved transcript_product=hypothetical protein, conserved location=HG673763:56622-60968(-) protein_length=982 sequence_SO=supercontig SO=protein_coding_gene is_pseudo=false	ETH_00030725	1571.7	1694.9	1690	2587.4	3081.2	2791.3	0.585893	0.0014248	-0.77129	down	--	--	--	--	--	Metal-dependent hydrolase, endonuclease/exonuclease/phosphatase family	R	General function prediction only ;	--
ETH_00004800-t26_1-p1	transcript=ETH_00004800-t26_1 gene=ETH_00004800 organism=Eimeria_tenella_strain_Houghton gene_product=histone H2A, putative transcript_product=histone H2A, putative location=HG673746:290610-291729(-) protein_length=159 sequence_SO=supercontig SO=protein_coding_gene is_pseudo=false	ETH_00004800	1013.8	1321.2	1174.1	1609.2	2000.9	1893.6	0.637589	0.0105731	-0.649301	down	1	Molecular Function:DNA binding (GO:0003677)	histone H2A	--		--	--	--	IPR007125 [Histone H2A/H2B/H3] ; IPR032454 [Histone H2A, C-terminal domain]
ETH_00016595-t26_1-p1	transcript=ETH_00016595-t26_1 gene=ETH_00016595 organism=Eimeria_tenella_strain_Houghton gene_product=glutaredoxin, putative transcript_product=glutaredoxin, putative location=HG673781:11087-12235(-) protein_length=150 sequence_SO=supercontig SO=protein_coding_gene is_pseudo=false	ETH_00016595	729.4	792.5	815.7	1820.5	2343.9	1926.7	0.383773	0.0015063	-1.38167	down	3	Molecular Function:electron carrier activity (GO:0009055),Molecular Function:protein disulfide oxidoreductase activity (GO:0015035),Biological Process:cell redox homeostasis (GO:0045454)	glutaredoxin 3	--	--	Glutaredoxin	O	Posttranslational modification, protein turnover, chaperones ;	IPR002109 [Glutaredoxin]
ETH_00037325-t26_1-p1	transcript=ETH_00037325-t26_1 gene=ETH_00037325 organism=Eimeria_tenella_strain_Houghton gene_product=protein disulfide-isomerase, putative transcript_product=protein disulfide-isomerase, putative location=HG674109:392-4155(-) protein_length=389 sequence_SO=supercontig SO=protein_coding_gene is_pseudo=false	ETH_00037325	2002.1	1835.7	2047.6	1220.5	1094.3	1063.8	1.74196	0.000481718	0.800715	up	1	Biological Process:cell redox homeostasis (GO:0045454)	--	--	--	--	--	--	IPR013766 [Thioredoxin domain]
ETH_00026390-t26_1-p1	transcript=ETH_00026390-t26_1 gene=ETH_00026390 organism=Eimeria_tenella_strain_Houghton gene_product=la domain-containing protein, putative transcript_product=la domain-containing protein, putative location=HG673835:48127-52022(-) protein_length=605 sequence_SO=supercontig SO=protein_coding_gene is_pseudo=false	ETH_00026390	1447.1	1363.9	1383	966.8	855.1	920.5	1.52932	0.000295716	0.612888	up	--	--	--	--	--	--	--	--	IPR006630 [RNA-binding protein Lupus La] ; IPR021602 [Protein of unknown function DUF3223]
ETH_00024345-t26_1-p1	transcript=ETH_00024345-t26_1 gene=ETH_00024345 organism=Eimeria_tenella_strain_Houghton gene_product=Proteasome subunit beta type transcript_product=Proteasome subunit beta type location=HG674763:106599-107810(-) protein_length=182 sequence_SO=supercontig SO=protein_coding_gene is_pseudo=false	ETH_00024345	623.9	729.9	721.4	1263.7	1489.3	1275.4	0.515142	0.00128992	-0.956957	down	3	Molecular Function:threonine-type endopeptidase activity (GO:0004298),Cellular Component:proteasome core complex (GO:0005839),Biological Process:proteolysis involved in cellular protein catabolic process (GO:0051603)	20S proteasome subunit beta 2	3.4.25.1	ko03050 Proteasome	20S proteasome, alpha and beta subunits	O	Posttranslational modification, protein turnover, chaperones ;	IPR001353 [Proteasome, subunit alpha/beta]
ETH_00027625-t26_1-p1	transcript=ETH_00027625-t26_1 gene=ETH_00027625 organism=Eimeria_tenella_strain_Houghton gene_product=serine/threonine protein phosphatase, putative transcript_product=serine/threonine protein phosphatase, putative location=HG673767:41321-43021(-) protein_length=175 sequence_SO=supercontig SO=protein_coding_gene is_pseudo=false	ETH_00027625	899.7	1033.9	992.6	1434.9	1591.9	1611.1	0.630932	0.00113389	-0.664443	down	1	Molecular Function:hydrolase activity (GO:0016787)	serine/threonine-protein phosphatase CPPED1	3.1.3.16	--	3',5'-cyclic AMP phosphodiesterase CpdA	T	Signal transduction mechanisms ;	IPR004843 [Calcineurin-like phosphoesterase domain, ApaH type]
ETH_00014565-t26_1-p1	transcript=ETH_00014565-t26_1 gene=ETH_00014565 organism=Eimeria_tenella_strain_Houghton gene_product=elongation factor 1-alpha, putative transcript_product=elongation factor 1-alpha, putative location=HG675654:4902-6251(-) protein_length=449 sequence_SO=supercontig SO=protein_coding_gene is_pseudo=false	ETH_00014565	36.7	63.7	62.5	28.7	23.4	31	1.96029	0.0429689	0.971066	up	1	Molecular Function:GTP binding (GO:0005525)	elongation factor 1-alpha	--	ko03013 RNA transport	Translation elongation factor EF-1alpha (GTPase)	J	Translation, ribosomal structure and biogenesis ;	IPR004160 [Translation elongation factor EFTu/EF1A, C-terminal] ; IPR004161 [Translation elongation factor EFTu-like, domain 2]
ETH_00010905-t26_1-p1	transcript=ETH_00010905-t26_1 gene=ETH_00010905 organism=Eimeria_tenella_strain_Houghton gene_product=hypothetical protein, conserved transcript_product=hypothetical protein, conserved location=HG675688:192878-205372(-) protein_length=3666 sequence_SO=supercontig SO=protein_coding_gene is_pseudo=false	ETH_00010905	1032.7	1034.4	1010.7	639.9	567.1	578	1.72426	5.58051e-05	0.785975	up	--	--	--	--	--	--	--	--	--
ETH_00016635-t26_1-p1	transcript=ETH_00016635-t26_1 gene=ETH_00016635 organism=Eimeria_tenella_strain_Houghton gene_product=histone H2A, putative transcript_product=histone H2A, putative location=HG673781:55762-56752(-) protein_length=155 sequence_SO=supercontig SO=protein_coding_gene is_pseudo=false	ETH_00016635	774.4	685.4	676.5	1496.3	1909.5	1740	0.415154	0.00126581	-1.26828	down	1	Molecular Function:DNA binding (GO:0003677)	histone H2A	--		--	--	--	IPR007125 [Histone H2A/H2B/H3] ; IPR032454 [Histone H2A, C-terminal domain]
ETH_00012740-t26_1-p1	transcript=ETH_00012740-t26_1 gene=ETH_00012740 organism=Eimeria_tenella_strain_Houghton gene_product=hypothetical protein transcript_product=hypothetical protein location=HG673751:127566-129795(-) protein_length=346 sequence_SO=supercontig SO=protein_coding_gene is_pseudo=false	ETH_00012740	783.7	869.2	899.9	1319.7	1350.9	1378.2	0.630508	0.000208231	-0.665414	down	1	Molecular Function:nucleic acid binding (GO:0003676)	RNA-binding protein 39	--	--	RNA recognition motif (RRM) domain	J	Translation, ribosomal structure and biogenesis ;	IPR000504 [RNA recognition motif domain]
ETH_00013345-t26_1-p1	transcript=ETH_00013345-t26_1 gene=ETH_00013345 organism=Eimeria_tenella_strain_Houghton gene_product=DNA/RNA binding protein, putative transcript_product=DNA/RNA binding protein, putative location=HG673747:552751-555909(+) protein_length=615 sequence_SO=supercontig SO=protein_coding_gene is_pseudo=false	ETH_00013345	1917.4	2245.7	2385.1	1210.6	1046.8	1056	1.97628	0.00190895	0.982786	up	1	Molecular Function:nucleic acid binding (GO:0003676)	--	--	--	RNA recognition motif (RRM) domain	J	Translation, ribosomal structure and biogenesis ;	IPR000504 [RNA recognition motif domain]
ETH_00009365-t26_1-p1	transcript=ETH_00009365-t26_1 gene=ETH_00009365 organism=Eimeria_tenella_strain_Houghton gene_product=hypothetical protein, conserved transcript_product=hypothetical protein, conserved location=HG673821:13401-19901(+) protein_length=535 sequence_SO=supercontig SO=protein_coding_gene is_pseudo=false	ETH_00009365	954.9	914.1	878.5	1638.3	1944.6	1834.9	0.507125	0.000646093	-0.979588	down	--	--	--	--	--	--	--	--	--
ETH_00032220-t26_1-p1	transcript=ETH_00032220-t26_1 gene=ETH_00032220 organism=Eimeria_tenella_strain_Houghton gene_product=rhomboid-like protein transcript_product=rhomboid-like protein location=HG675733:139961-141140(+) protein_length=197 sequence_SO=supercontig SO=protein_coding_gene is_pseudo=false	ETH_00032220	1385.7	1413.9	1362.1	2302.3	2452.7	2234.5	0.595422	0.000141223	-0.748016	down	2	Molecular Function:serine-type endopeptidase activity (GO:0004252),Cellular Component:integral component of membrane (GO:0016021)	--	--	--	Membrane associated serine protease, rhomboid family	O	Posttranslational modification, protein turnover, chaperones ;	IPR022764 [Peptidase S54, rhomboid domain]
ETH_00007840-t26_1-p1	transcript=ETH_00007840-t26_1 gene=ETH_00007840 organism=Eimeria_tenella_strain_Houghton gene_product=CRN (Crooked neck) protein, related transcript_product=CRN (Crooked neck) protein, related location=HG674029:194680-202284(-) protein_length=747 sequence_SO=supercontig SO=protein_coding_gene is_pseudo=false	ETH_00007840	1990.1	1981.1	1983.1	1366.4	1202.9	1287.5	1.54384	0.00442059	0.626528	up	--	--	crooked neck	--	ko03040 Spliceosome	--	--	--	--
ETH_00022120-t26_1-p1	transcript=ETH_00022120-t26_1 gene=ETH_00022120 organism=Eimeria_tenella_strain_Houghton gene_product=hypothetical protein, conserved transcript_product=hypothetical protein, conserved location=HG678157:241-4389(+) protein_length=454 sequence_SO=supercontig SO=protein_coding_gene is_pseudo=false	ETH_00022120	1157.4	1106.4	1121.8	1659.5	1731.2	1731.3	0.660992	3.36848e-05	-0.597296	down	2	Molecular Function:serine-type endopeptidase activity (GO:0004252),Biological Process:proteolysis (GO:0006508)	--	--	--	Ca2+-binding protein, RTX toxin-related	Q	Secondary metabolites biosynthesis, transport and catabolism ;	IPR000209 [Peptidase S8/S53 domain]
ETH_00018490-t26_1-p1	transcript=ETH_00018490-t26_1 gene=ETH_00018490 organism=Eimeria_tenella_strain_Houghton gene_product=hypothetical protein, conserved transcript_product=hypothetical protein, conserved location=HG675718:86913-90119(+) protein_length=223 sequence_SO=supercontig SO=protein_coding_gene is_pseudo=false	ETH_00018490	1329.7	1232.5	1276	1975.3	1973.7	2172.5	0.627003	0.000446787	-0.673455	down	--	--	--	--	--	--	--	--	IPR001849 [Pleckstrin homology domain]
ETH_00016000-t26_1-p1	transcript=ETH_00016000-t26_1 gene=ETH_00016000 organism=Eimeria_tenella_strain_Houghton gene_product=Chromosome III, complete sequence, related transcript_product=Chromosome III, complete sequence, related location=HG674344:356641-357497(+) protein_length=218 sequence_SO=supercontig SO=protein_coding_gene is_pseudo=false	ETH_00016000	649.8	683.7	680.3	1264.5	1435.3	1429.8	0.48765	0.000246339	-1.03608	down	--	--	--	--	--	--	--	--	--
ETH_00003485-t26_1-p1	transcript=ETH_00003485-t26_1 gene=ETH_00003485 organism=Eimeria_tenella_strain_Houghton gene_product=hypothetical protein, conserved transcript_product=hypothetical protein, conserved location=HG678042:192-2670(+) protein_length=335 sequence_SO=supercontig SO=protein_coding_gene is_pseudo=false	ETH_00003485	512.2	509.9	464.3	759	787.5	749.5	0.647387	0.000152671	-0.6273	down	--	--	26S proteasome regulatory subunit N2	--	ko03050 Proteasome	--	--	--	--
ETH_00008115-t26_1-p1	transcript=ETH_00008115-t26_1 gene=ETH_00008115 organism=Eimeria_tenella_strain_Houghton gene_product=hypothetical protein, conserved transcript_product=hypothetical protein, conserved location=HG676477:9396-10462(+) protein_length=304 sequence_SO=supercontig SO=protein_coding_gene is_pseudo=false	ETH_00008115	591.3	671.5	620.8	1386.6	1336.5	1434	0.453104	3.22036e-05	-1.14208	down	--	--	--	--	--	--	--	--	--
ETH_00012080-t26_1-p1	transcript=ETH_00012080-t26_1 gene=ETH_00012080 organism=Eimeria_tenella_strain_Houghton gene_product=hypothetical protein, conserved transcript_product=hypothetical protein, conserved location=HG673779:37339-41168(-) protein_length=990 sequence_SO=supercontig SO=protein_coding_gene is_pseudo=false	ETH_00012080	1013.5	1086.5	1028.4	524.5	445.9	461.5	2.18479	6.60843e-05	1.12749	up	--	--	--	--	--	--	--	--	--
ETH_00006020-t26_1-p1	transcript=ETH_00006020-t26_1 gene=ETH_00006020 organism=Eimeria_tenella_strain_Houghton gene_product=hypothetical protein, conserved transcript_product=hypothetical protein, conserved location=HG675342:37119-37828(+) protein_length=140 sequence_SO=supercontig SO=protein_coding_gene is_pseudo=false	ETH_00006020	2217.3	2533.3	2636.4	1525.6	1348.2	1502.5	1.68796	0.0018906	0.755277	up	--	--	--	--	--	--	--	--	--
ETH_00007660-t26_1-p1	transcript=ETH_00007660-t26_1 gene=ETH_00007660 organism=Eimeria_tenella_strain_Houghton gene_product=acyl-CoA-binding protein, putative transcript_product=acyl-CoA-binding protein, putative location=HG675992:399-674(-) protein_length=91 sequence_SO=supercontig SO=protein_coding_gene is_pseudo=false	ETH_00007660	1308.1	1362.3	1445.3	2738.3	3100.6	2781.6	0.477432	0.000242402	-1.06663	down	1	Molecular Function:fatty-acyl-CoA binding (GO:0000062)	--	--	--	Acyl-CoA-binding protein	I	Lipid transport and metabolism ;	IPR000582 [Acyl-CoA-binding protein, ACBP]
ETH_00032640-t26_1-p1	transcript=ETH_00032640-t26_1 gene=ETH_00032640 organism=Eimeria_tenella_strain_Houghton gene_product=DnaJ domain-containing protein, putative transcript_product=DnaJ domain-containing protein, putative location=HG676509:26-2431(+) protein_length=180 sequence_SO=supercontig SO=protein_coding_gene is_pseudo=false	ETH_00032640	587.4	541.7	546.8	974.7	1122.6	1058.8	0.531003	0.000400061	-0.913207	down	--	--	--	--	--	--	--	--	IPR026894 [DNAJ-containing protein, X-domain]
ETH_00019890-t26_1-p1	transcript=ETH_00019890-t26_1 gene=ETH_00019890 organism=Eimeria_tenella_strain_Houghton gene_product=hypothetical protein, conserved transcript_product=hypothetical protein, conserved location=HG675163:778734-779231(-) protein_length=165 sequence_SO=supercontig SO=protein_coding_gene is_pseudo=false	ETH_00019890	585	580.8	622.9	1011.6	966.9	953.5	0.610061	6.61836e-05	-0.712974	down	--	--	--	--	--	--	--	--	--
ETH_00023370-t26_1-p1	transcript=ETH_00023370-t26_1 gene=ETH_00023370 organism=Eimeria_tenella_strain_Houghton gene_product=PRPF39 protein, related, related transcript_product=PRPF39 protein, related, related location=HG678089:156426-161962(-) protein_length=683 sequence_SO=supercontig SO=protein_coding_gene is_pseudo=false	ETH_00023370	2330	2116.6	2134.3	1108.5	895.1	949.8	2.22825	0.000207531	1.15591	up	--	--	--	--	--	--	--	--	--
ETH_00025980-t26_1-p1	transcript=ETH_00025980-t26_1 gene=ETH_00025980 organism=Eimeria_tenella_strain_Houghton gene_product=hypothetical protein, conserved transcript_product=hypothetical protein, conserved location=HG675752:152600-155263(+) protein_length=887 sequence_SO=supercontig SO=protein_coding_gene is_pseudo=false	ETH_00025980	1277.3	1363.1	1409.6	996.6	829.5	804.9	1.53934	0.00272263	0.622311	up	--	--	--	--	--	--	--	--	--
ETH_00008195-t26_1-p1	transcript=ETH_00008195-t26_1 gene=ETH_00008195 organism=Eimeria_tenella_strain_Houghton gene_product=SBE2.1, related transcript_product=SBE2.1, related location=HG676063:146-2599(-) protein_length=382 sequence_SO=supercontig SO=protein_coding_gene is_pseudo=false	ETH_00008195	1989.3	1794.3	1757.1	1098.3	942.6	955.1	1.84937	0.000637479	0.887031	up	2	Molecular Function:catalytic activity (GO:0003824),Biological Process:carbohydrate metabolic process (GO:0005975)	--	--	--	1,4-alpha-glucan branching enzyme	G	Carbohydrate transport and metabolism ;	IPR004193 [Glycoside hydrolase, family 13, N-terminal] ; IPR006047 [Glycosyl hydrolase, family 13, catalytic domain]
ETH_00026750-t26_1-p1	transcript=ETH_00026750-t26_1 gene=ETH_00026750 organism=Eimeria_tenella_strain_Houghton gene_product=cytochrome c, putative transcript_product=cytochrome c, putative location=HG673824:10-709(-) protein_length=89 sequence_SO=supercontig SO=protein_coding_gene is_pseudo=false	ETH_00026750	784.7	894.2	925.7	1246.6	1453.2	1237.6	0.661503	0.00571543	-0.596181	down	--	--	cytochrome c	--	ko01100 Metabolic pathways	Cytochrome c2	C	Energy production and conversion ;	--
ETH_00019755-t26_1-p1	transcript=ETH_00019755-t26_1 gene=ETH_00019755 organism=Eimeria_tenella_strain_Houghton gene_product=cathepsin C, putative transcript_product=cathepsin C, putative location=HG675163:683086-688807(-) protein_length=684 sequence_SO=supercontig SO=protein_coding_gene is_pseudo=false	ETH_00019755	519	585.3	596	1336.5	1488.6	1433.2	0.399291	7.24064e-05	-1.32449	down	2	Biological Process:proteolysis (GO:0006508),Molecular Function:cysteine-type peptidase activity (GO:0008234)	cathepsin C	3.4.14.1		Cysteine protease, C1A family	O	Posttranslational modification, protein turnover, chaperones ;	IPR000668 [Peptidase C1A, papain C-terminal] ; IPR014882 [Cathepsin C exclusion]
ETH_00018150-t26_1-p1	transcript=ETH_00018150-t26_1 gene=ETH_00018150 organism=Eimeria_tenella_strain_Houghton gene_product=heterogeneous nuclear ribonucleoprotein A3, putative transcript_product=heterogeneous nuclear ribonucleoprotein A3, putative location=HG675779:586-2898(-) protein_length=203 sequence_SO=supercontig SO=protein_coding_gene is_pseudo=false	ETH_00018150	790.4	857.8	968.9	1263.2	1481.2	1303.7	0.646501	0.00491086	-0.629276	down	1	Molecular Function:nucleic acid binding (GO:0003676)	RNA-binding protein Musashi	--	ko03015 mRNA surveillance pathway	RNA recognition motif (RRM) domain	J	Translation, ribosomal structure and biogenesis ;	IPR000504 [RNA recognition motif domain]
ETH_00034425-t26_1-p1	transcript=ETH_00034425-t26_1 gene=ETH_00034425 organism=Eimeria_tenella_strain_Houghton gene_product=hypothetical protein, conserved transcript_product=hypothetical protein, conserved location=HG675627:75854-78243(-) protein_length=193 sequence_SO=supercontig SO=protein_coding_gene is_pseudo=false	ETH_00034425	1076.2	1101.4	1102.6	1611.2	1713.7	1677.5	0.655725	5.14741e-05	-0.608837	down	--	--	--	--	--	--	--	--	IPR010400 [PITH domain]
ETH_00010230-t26_1-p1	transcript=ETH_00010230-t26_1 gene=ETH_00010230 organism=Eimeria_tenella_strain_Houghton gene_product=chromosome segregation protein smc1, putative transcript_product=chromosome segregation protein smc1, putative location=HG673827:23767-27598(-) protein_length=643 sequence_SO=supercontig SO=protein_coding_gene is_pseudo=false	ETH_00010230	384.8	381.5	458.4	273.1	262.5	251.7	1.55557	0.00486462	0.637443	up	--	--	structural maintenance of chromosome 1	--		Chromosome segregation ATPase	D	Cell cycle control, cell division, chromosome partitioning ;	IPR003395 [RecF/RecN/SMC, N-terminal]
ETH_00034360-t26_1-p1	transcript=ETH_00034360-t26_1 gene=ETH_00034360 organism=Eimeria_tenella_strain_Houghton gene_product=hypothetical protein, conserved transcript_product=hypothetical protein, conserved location=HG675627:6771-8835(-) protein_length=184 sequence_SO=supercontig SO=protein_coding_gene is_pseudo=false	ETH_00034360	2442.6	2101.6	2189.8	1103.6	911	995	2.23751	0.000437823	1.16189	up	3	Molecular Function:mRNA binding (GO:0003729),Cellular Component:U1 snRNP (GO:0005685),Biological Process:mRNA splice site selection (GO:0006376)	--	--	--	--	--	--	IPR004882 [Luc7-related]
ETH_00021155-t26_1-p1	transcript=ETH_00021155-t26_1 gene=ETH_00021155 organism=Eimeria_tenella_strain_Houghton gene_product=hypothetical protein, conserved transcript_product=hypothetical protein, conserved location=HG675067:270154-271373(-) protein_length=296 sequence_SO=supercontig SO=protein_coding_gene is_pseudo=false	ETH_00021155	1001.9	1095.6	1103.7	1624.2	1665.9	1555.9	0.660586	0.000278413	-0.598182	down	--	--	--	--	--	--	--	--	--
ETH_00031110-t26_1-p1	transcript=ETH_00031110-t26_1 gene=ETH_00031110 organism=Eimeria_tenella_strain_Houghton gene_product=DNA replication licensing factor, putative transcript_product=DNA replication licensing factor, putative location=HG675766:93713-99373(+) protein_length=585 sequence_SO=supercontig SO=protein_coding_gene is_pseudo=false	ETH_00031110	1221.7	1149.3	1216.1	668.8	551.9	564.6	2.00924	0.000162813	1.00665	up	3	Molecular Function:DNA binding (GO:0003677),Molecular Function:ATP binding (GO:0005524),Biological Process:DNA replication (GO:0006260)	DNA replication licensing factor MCM4	3.6.4.12	ko03030 DNA replication	DNA replicative helicase MCM subunit Mcm2, Cdc46/Mcm family	L	Replication, recombination and repair ;	IPR001208 [MCM domain]
ETH_00012290-t26_1-p1	transcript=ETH_00012290-t26_1 gene=ETH_00012290 organism=Eimeria_tenella_strain_Houghton gene_product=HIT domain-containing protein, putative transcript_product=HIT domain-containing protein, putative location=HG674968:172546-173604(+) protein_length=147 sequence_SO=supercontig SO=protein_coding_gene is_pseudo=false	ETH_00012290	909.2	1140.2	1174.1	1821.7	2157.9	2010.3	0.538156	0.00196981	-0.893904	down	--	--	histidine triad (HIT) family protein	--	--	Diadenosine tetraphosphate (Ap4A) hydrolase or other HIT family hydrolase	FGR	Nucleotide transport and metabolism ; Carbohydrate transport and metabolism ; General function prediction only ;	IPR001310 [Histidine triad (HIT) protein]
ETH_00008550-t26_1-p1	transcript=ETH_00008550-t26_1 gene=ETH_00008550 organism=Eimeria_tenella_strain_Houghton gene_product=hypothetical protein, conserved transcript_product=hypothetical protein, conserved location=HG675758:146518-148329(-) protein_length=219 sequence_SO=supercontig SO=protein_coding_gene is_pseudo=false	ETH_00008550	833.5	858.9	829.7	508.8	477.8	458.1	1.74576	3.23393e-05	0.803856	up	--	--	DNA replication licensing factor MCM7	3.6.4.12	ko03030 DNA replication	--	--	--	IPR027925 [MCM N-terminal domain]
ETH_00037385-t26_1-p1	transcript=ETH_00037385-t26_1 gene=ETH_00037385 organism=Eimeria_tenella_strain_Houghton gene_product=hypothetical protein transcript_product=hypothetical protein location=HG675329:330-2469(+) protein_length=496 sequence_SO=supercontig SO=protein_coding_gene is_pseudo=false	ETH_00037385	1083.4	1196.4	1274.5	2351	2604.7	2595.4	0.4707	0.000182644	-1.08712	down	--	--	--	--	--	--	--	--	--
ETH_00009810-t26_1-p1	transcript=ETH_00009810-t26_1 gene=ETH_00009810 organism=Eimeria_tenella_strain_Houghton gene_product=hypothetical protein, conserved transcript_product=hypothetical protein, conserved location=HG675668:4261-5348(+) protein_length=244 sequence_SO=supercontig SO=protein_coding_gene is_pseudo=false	ETH_00009810	4364.4	3014.9	2314.6	1801.4	1350.2	1152.5	2.25225	0.0466204	1.17137	up	--	--	--	--	--	--	--	--	--
ETH_00002630-t26_1-p1	transcript=ETH_00002630-t26_1 gene=ETH_00002630 organism=Eimeria_tenella_strain_Houghton gene_product=hypothetical protein, conserved transcript_product=hypothetical protein, conserved location=HG673797:7478-10592(+) protein_length=327 sequence_SO=supercontig SO=protein_coding_gene is_pseudo=false	ETH_00002630	2635.1	2215.1	2117.7	1302.6	1012.3	1132.7	2.02109	0.00284081	1.01513	up	--	--	--	--	--	--	--	--	--
ETH_00028630-t26_1-p1	transcript=ETH_00028630-t26_1 gene=ETH_00028630 organism=Eimeria_tenella_strain_Houghton gene_product=CMGC kinase, CK2 family, putative transcript_product=CMGC kinase, CK2 family, putative location=HG674501:8953-10469(-) protein_length=149 sequence_SO=supercontig SO=protein_coding_gene is_pseudo=false	ETH_00028630	1826.1	1657.3	1736.3	816.3	686	680.4	2.3914	0.000105049	1.25785	up	3	Molecular Function:protein kinase activity (GO:0004672),Molecular Function:ATP binding (GO:0005524),Biological Process:protein phosphorylation (GO:0006468)	--	--	--	Serine/threonine protein kinase	T	Signal transduction mechanisms ;	IPR000719 [Protein kinase domain]
ETH_00018910-t26_1-p1	transcript=ETH_00018910-t26_1 gene=ETH_00018910 organism=Eimeria_tenella_strain_Houghton gene_product=hypothetical protein, conserved transcript_product=hypothetical protein, conserved location=HG675479:60450-61964(+) protein_length=135 sequence_SO=supercontig SO=protein_coding_gene is_pseudo=false	ETH_00018910	535	582	537.1	845.5	897	791.5	0.652762	0.00100383	-0.61537	down	1	Molecular Function:nucleic acid binding (GO:0003676)	splicing factor, arginine/serine-rich 1	--	ko03040 Spliceosome	Predicted transcriptional regulator, contains HTH domain	K	Transcription ;	IPR000504 [RNA recognition motif domain]
ETH_00022315-t26_1-p1	transcript=ETH_00022315-t26_1 gene=ETH_00022315 organism=Eimeria_tenella_strain_Houghton gene_product=hypothetical protein transcript_product=hypothetical protein location=HG675676:45879-52021(-) protein_length=535 sequence_SO=supercontig SO=protein_coding_gene is_pseudo=false	ETH_00022315	2278.2	2132.4	2195.2	943.4	814.3	908.3	2.47779	2.12744e-05	1.30906	up	3	Molecular Function:DNA binding (GO:0003677),Molecular Function:ATP binding (GO:0005524),Biological Process:DNA replication (GO:0006260)	DNA replication licensing factor MCM2	3.6.4.12	ko03030 DNA replication	DNA replicative helicase MCM subunit Mcm2, Cdc46/Mcm family	L	Replication, recombination and repair ;	IPR001208 [MCM domain]
ETH_00001655-t26_1-p1	transcript=ETH_00001655-t26_1 gene=ETH_00001655 organism=Eimeria_tenella_strain_Houghton gene_product=hypothetical protein, conserved transcript_product=hypothetical protein, conserved location=HG675705:11532-14447(-) protein_length=516 sequence_SO=supercontig SO=protein_coding_gene is_pseudo=false	ETH_00001655	892.8	927.5	945.3	617.7	545.2	555.6	1.60931	0.000218304	0.686443	up	--	--	--	--	--	--	--	--	--
ETH_00027460-t26_1-p1	transcript=ETH_00027460-t26_1 gene=ETH_00027460 organism=Eimeria_tenella_strain_Houghton gene_product=PAN domain-containing protein, putative transcript_product=PAN domain-containing protein, putative location=HG676173:1013-1919(+) protein_length=302 sequence_SO=supercontig SO=protein_coding_gene is_pseudo=false	ETH_00027460	2331	2455.9	2650.9	1651.5	1398	1439.5	1.65689	0.00127937	0.728482	up	--	--	--	--	--	--	--	--	IPR003609 [PAN/Apple domain]
ETH_00036640-t26_1-p1	transcript=ETH_00036640-t26_1 gene=ETH_00036640 organism=Eimeria_tenella_strain_Houghton gene_product=alkyl sulfatase, putative transcript_product=alkyl sulfatase, putative location=HG674054:74-2153(-) protein_length=451 sequence_SO=supercontig SO=protein_coding_gene is_pseudo=false	ETH_00036640	1744.6	1446.3	1368	1051.7	967.7	978.5	1.5207	0.0115123	0.604734	up	1	Molecular Function:protein dimerization activity (GO:0046983)	--	--	--	Alkyl sulfatase BDS1 and related hydrolases, metallo-beta-lactamase superfamily	Q	Secondary metabolites biosynthesis, transport and catabolism ;	IPR001279 [Metallo-beta-lactamase] ; IPR029228 [Alkyl sulfatase dimerisation domain]
ETH_00011845-t26_1-p1	transcript=ETH_00011845-t26_1 gene=ETH_00011845 organism=Eimeria_tenella_strain_Houghton gene_product=cytochrome b5-like Heme/Steroid binding domain containing protein, putative transcript_product=cytochrome b5-like Heme/Steroid binding domain containing protein, putative location=HG676913:4093-6218(-) protein_length=138 sequence_SO=supercontig SO=protein_coding_gene is_pseudo=false	ETH_00011845	940.6	958.9	957.4	1814.9	2134.1	1787.9	0.497987	0.0129616	-1.00582	down	--	--	--	--	--	--	--	--	IPR001199 [Cytochrome b5-like heme/steroid binding domain]
ETH_00019335-t26_1-p1	transcript=ETH_00019335-t26_1 gene=ETH_00019335 organism=Eimeria_tenella_strain_Houghton gene_product=protein antigen, putative transcript_product=protein antigen, putative location=HG675163:179896-181127(+) protein_length=209 sequence_SO=supercontig SO=protein_coding_gene is_pseudo=false	ETH_00019335	2077.1	2149.6	2270.2	1300.8	1073.3	1094.9	1.87285	0.000388998	0.905232	up	--	--	stress-induced-phosphoprotein 1	--		Tetratricopeptide (TPR) repeat	R	General function prediction only ;	--
ETH_00041790-t26_1-p1	transcript=ETH_00041790-t26_1 gene=ETH_00041790 organism=Eimeria_tenella_strain_Houghton gene_product=hypothetical protein transcript_product=hypothetical protein location=HG675384:10-1209(-) protein_length=268 sequence_SO=supercontig SO=protein_coding_gene is_pseudo=false	ETH_00041790	339.3	348.5	351.7	220.5	193.8	192.1	1.71422	0.000129605	0.777548	up	--	--	--	--	--	--	--	--	--
ETH_00004225-t26_1-p1	transcript=ETH_00004225-t26_1 gene=ETH_00004225 organism=Eimeria_tenella_strain_Houghton gene_product=hypothetical protein, conserved transcript_product=hypothetical protein, conserved location=HG675689:200774-201247(-) protein_length=157 sequence_SO=supercontig SO=protein_coding_gene is_pseudo=false	ETH_00004225	783.6	806.3	702.3	1145.8	1212.6	1149.1	0.653514	0.000453526	-0.61371	down	--	--	--	--	--	--	--	--	--
ETH_00029060-t26_1-p1	transcript=ETH_00029060-t26_1 gene=ETH_00029060 organism=Eimeria_tenella_strain_Houghton gene_product=nucleosome assembly protein, putative transcript_product=nucleosome assembly protein, putative location=HG674134:360587-364547(-) protein_length=744 sequence_SO=supercontig SO=protein_coding_gene is_pseudo=false	ETH_00029060	442.7	442	467.5	842.7	966.7	828.7	0.512566	0.000658009	-0.964191	down	2	Cellular Component:nucleus (GO:0005634),Biological Process:nucleosome assembly (GO:0006334)	nucleosome assembly protein 1-like 1	--	--	Uncharacterized membrane protein YqiK, contains Band7/PHB/SPFH domain	S	Function unknown ;	IPR002164 [Nucleosome assembly protein (NAP)]
ETH_00002580-t26_1-p1	transcript=ETH_00002580-t26_1 gene=ETH_00002580 organism=Eimeria_tenella_strain_Houghton gene_product=ubiquitin carboxyl-terminal hydrolase isozyme L5, putative transcript_product=ubiquitin carboxyl-terminal hydrolase isozyme L5, putative location=HG673764:86949-89678(+) protein_length=233 sequence_SO=supercontig SO=protein_coding_gene is_pseudo=false	ETH_00002580	1416.6	1479	1774.3	943.2	747.1	968.6	1.75633	0.00683326	0.812562	up	3	Molecular Function:thiol-dependent ubiquitin-specific protease activity (GO:0004843),Cellular Component:intracellular (GO:0005622),Biological Process:ubiquitin-dependent protein catabolic process (GO:0006511)	--	--	--	--	--	--	IPR001578 [Peptidase C12, ubiquitin carboxyl-terminal hydrolase]
ETH_00002595-t26_1-p1	transcript=ETH_00002595-t26_1 gene=ETH_00002595 organism=Eimeria_tenella_strain_Houghton gene_product=3-oxoacyl-(acyl-carrier-protein) synthase III family protein, putative transcript_product=3-oxoacyl-(acyl-carrier-protein) synthase III family protein, putative location=HG673764:97656-101160(+) protein_length=429 sequence_SO=supercontig SO=protein_coding_gene is_pseudo=false	ETH_00002595	1153.5	954.2	1027.1	621.5	556	638.5	1.72621	0.00227427	0.787609	up	2	Molecular Function:3-oxoacyl-[acyl-carrier-protein] synthase activity (GO:0004315),Biological Process:fatty acid biosynthetic process (GO:0006633)	3-oxoacyl-[acyl-carrier-protein] synthase III	2.3.1.180	ko00061 Fatty acid biosynthesis ko01100 Metabolic pathways ko01212 Fatty acid metabolism	3-oxoacyl-[acyl-carrier-protein] synthase III	I	Lipid transport and metabolism ;	IPR013747 [3-Oxoacyl-[acyl-carrier-protein (ACP)] synthase III, C-terminal] ; IPR013751 [3-Oxoacyl-[acyl-carrier-protein (ACP)] synthase III]
ETH_00037850-t26_1-p1	transcript=ETH_00037850-t26_1 gene=ETH_00037850 organism=Eimeria_tenella_strain_Houghton gene_product=hypothetical protein, conserved transcript_product=hypothetical protein, conserved location=HG673990:121-2255(-) protein_length=579 sequence_SO=supercontig SO=protein_coding_gene is_pseudo=false	ETH_00037850	402	436.1	435.4	791.4	738.9	657.7	0.582038	0.00166611	-0.780814	down	--	--	--	--	--	--	--	--	--
ETH_00018975-t26_1-p1	transcript=ETH_00018975-t26_1 gene=ETH_00018975 organism=Eimeria_tenella_strain_Houghton gene_product=cytochrome b5, putative transcript_product=cytochrome b5, putative location=HG675479:131572-132619(-) protein_length=162 sequence_SO=supercontig SO=protein_coding_gene is_pseudo=false	ETH_00018975	1227.4	1720.6	1443.6	853.1	766.8	844.9	1.78173	0.0115247	0.833276	up	--	--	--	--	--	Cytochrome b involved in lipid metabolism	CI	Energy production and conversion ; Lipid transport and metabolism ;	IPR001199 [Cytochrome b5-like heme/steroid binding domain]
ETH_00014210-t26_1-p1	transcript=ETH_00014210-t26_1 gene=ETH_00014210 organism=Eimeria_tenella_strain_Houghton gene_product=RNA recognition motif domain-containing protein, putative transcript_product=RNA recognition motif domain-containing protein, putative location=HG675722:67559-70541(-) protein_length=410 sequence_SO=supercontig SO=protein_coding_gene is_pseudo=false	ETH_00014210	1614.9	1344.2	1358.5	667.8	531.8	569.9	2.44001	0.000931159	1.28689	up	1	Molecular Function:nucleic acid binding (GO:0003676)	--	--	--	--	--	--	IPR000504 [RNA recognition motif domain]
ETH_00042420-t26_1-p1	transcript=ETH_00042420-t26_1 gene=ETH_00042420 organism=Eimeria_tenella_strain_Houghton gene_product=hypothetical protein transcript_product=hypothetical protein location=HG675349:365-1689(+) protein_length=375 sequence_SO=supercontig SO=protein_coding_gene is_pseudo=false	ETH_00042420	664.2	637.1	688.4	456.8	352.6	396.2	1.65038	0.00148114	0.7228	up	--	--	--	--	--	--	--	--	--
ETH_00018125-t26_1-p1	transcript=ETH_00018125-t26_1 gene=ETH_00018125 organism=Eimeria_tenella_strain_Houghton gene_product=hypothetical protein, conserved transcript_product=hypothetical protein, conserved location=HG675815:211-3846(+) protein_length=291 sequence_SO=supercontig SO=protein_coding_gene is_pseudo=false	ETH_00018125	988.5	837.9	985.9	1400.5	1584.6	1457	0.633101	0.00181154	-0.659491	down	1	Molecular Function:tRNA-intron endonuclease activity (GO:0000213)	--	--	--	--	--	--	IPR006677 [tRNA intron endonuclease, catalytic domain-like] ; IPR010400 [PITH domain]
ETH_00039270-t26_1-p1	transcript=ETH_00039270-t26_1 gene=ETH_00039270 organism=Eimeria_tenella_strain_Houghton gene_product=hypothetical protein transcript_product=hypothetical protein location=HG675634:973-1215(+) protein_length=81 sequence_SO=supercontig SO=protein_coding_gene is_pseudo=false	ETH_00039270	1627.3	1815.6	1782.5	2804.8	3294.5	2808	0.586642	0.00207342	-0.769447	down	1	Molecular Function:protein binding (GO:0005515)	stress-induced-phosphoprotein 1	--		Tetratricopeptide (TPR) repeat	R	General function prediction only ;	IPR013105 [Tetratricopeptide repeat 2] ; IPR019734 [Tetratricopeptide repeat]
ETH_00027735-t26_1-p1	transcript=ETH_00027735-t26_1 gene=ETH_00027735 organism=Eimeria_tenella_strain_Houghton gene_product=NifU-like domain-containing protein, putative transcript_product=NifU-like domain-containing protein, putative location=HG673752:61870-64447(+) protein_length=262 sequence_SO=supercontig SO=protein_coding_gene is_pseudo=false	ETH_00027735	912.4	969.2	974	1324.2	1695.3	1472.7	0.63568	0.00761977	-0.653628	down	3	Molecular Function:iron ion binding (GO:0005506),Biological Process:iron-sulfur cluster assembly (GO:0016226),Molecular Function:iron-sulfur cluster binding (GO:0051536)	NFU1 iron-sulfur cluster scaffold homolog, mitochondrial	--	--	Fe-S cluster biogenesis protein NfuA, 4Fe-4S-binding domain	O	Posttranslational modification, protein turnover, chaperones ;	IPR001075 [NIF system FeS cluster assembly, NifU, C-terminal] ; IPR014824 [Scaffold protein Nfu/NifU, N-terminal]
ETH_00040145-t26_1-p1	transcript=ETH_00040145-t26_1 gene=ETH_00040145 organism=Eimeria_tenella_strain_Houghton gene_product=hypothetical protein transcript_product=hypothetical protein location=HG676943:44-1625(+) protein_length=283 sequence_SO=supercontig SO=protein_coding_gene is_pseudo=false	ETH_00040145	431.6	400.4	386.7	220.2	203.9	233.9	1.85213	0.000297089	0.889184	up	--	--	--	--	--	--	--	--	--
ETH_00033860-t26_1-p1	transcript=ETH_00033860-t26_1 gene=ETH_00033860 organism=Eimeria_tenella_strain_Houghton gene_product=hypothetical protein, conserved transcript_product=hypothetical protein, conserved location=HG674011:2016-3251(+) protein_length=354 sequence_SO=supercontig SO=protein_coding_gene is_pseudo=false	ETH_00033860	852.4	711.7	741.8	504.7	417.3	403.5	1.73965	0.00356901	0.798793	up	--	--	--	--	--	--	--	--	--
ETH_00027365-t26_1-p1	transcript=ETH_00027365-t26_1 gene=ETH_00027365 organism=Eimeria_tenella_strain_Houghton gene_product=hypothetical protein, conserved transcript_product=hypothetical protein, conserved location=HG673803:10151-13411(+) protein_length=925 sequence_SO=supercontig SO=protein_coding_gene is_pseudo=false	ETH_00027365	763.6	830.9	874.6	550.2	516.2	547.2	1.53018	0.00111352	0.613702	up	--	--	--	--	--	--	--	--	--
ETH_00011615-t26_1-p1	transcript=ETH_00011615-t26_1 gene=ETH_00011615 organism=Eimeria_tenella_strain_Houghton gene_product=pseudouridylate synthase 1, putative transcript_product=pseudouridylate synthase 1, putative location=HG675579:77670-81324(-) protein_length=637 sequence_SO=supercontig SO=protein_coding_gene is_pseudo=false	ETH_00011615	1787.2	1476.4	1575.4	953.6	753.7	787.7	1.93948	0.00211285	0.955669	up	--	--	reticulocyte-binding protein	--	ko05144 Malaria	--	--	--	--
ETH_00012815-t26_1-p1	transcript=ETH_00012815-t26_1 gene=ETH_00012815 organism=Eimeria_tenella_strain_Houghton gene_product=hypothetical protein transcript_product=hypothetical protein location=HG676069:91-2560(-) protein_length=618 sequence_SO=supercontig SO=protein_coding_gene is_pseudo=false	ETH_00012815	509.5	584.3	537.1	369	295.9	321.4	1.65355	0.00216428	0.72557	up	--	--	--	--	--	--	--	--	IPR003609 [PAN/Apple domain]
ETH_00027265-t26_1-p1	transcript=ETH_00027265-t26_1 gene=ETH_00027265 organism=Eimeria_tenella_strain_Houghton gene_product=hypothetical protein, conserved transcript_product=hypothetical protein, conserved location=HG673759:61096-63776(+) protein_length=394 sequence_SO=supercontig SO=protein_coding_gene is_pseudo=false	ETH_00027265	738.1	725.2	735.4	1066	1232	1092.2	0.648546	0.0159777	-0.62472	down	--	--	--	--	--	--	--	--	--
ETH_00007820-t26_1-p1	transcript=ETH_00007820-t26_1 gene=ETH_00007820 organism=Eimeria_tenella_strain_Houghton gene_product=GNS1/SUR4 family domain-containing protein, putative transcript_product=GNS1/SUR4 family domain-containing protein, putative location=HG674029:171566-173278(+) protein_length=570 sequence_SO=supercontig SO=protein_coding_gene is_pseudo=false	ETH_00007820	1219.9	1032.5	950.4	389.3	280.1	302	3.2971	0.00100275	1.7212	up	1	Cellular Component:integral component of membrane (GO:0016021)	--	--	--	--	--	--	IPR002076 [ELO family]
ETH_00008545-t26_1-p1	transcript=ETH_00008545-t26_1 gene=ETH_00008545 organism=Eimeria_tenella_strain_Houghton gene_product=DNA replication licensing factor, putative transcript_product=DNA replication licensing factor, putative location=HG675758:137720-142699(-) protein_length=509 sequence_SO=supercontig SO=protein_coding_gene is_pseudo=false	ETH_00008545	952.5	882.6	904	477.6	391.5	428.6	2.11073	0.000120289	1.07775	up	3	Molecular Function:DNA binding (GO:0003677),Molecular Function:ATP binding (GO:0005524),Biological Process:DNA replication (GO:0006260)	DNA replication licensing factor MCM7	3.6.4.12	ko03030 DNA replication	DNA replicative helicase MCM subunit Mcm2, Cdc46/Mcm family	L	Replication, recombination and repair ;	IPR001208 [MCM domain]
ETH_00003695-t26_1-p1	transcript=ETH_00003695-t26_1 gene=ETH_00003695 organism=Eimeria_tenella_strain_Houghton gene_product=lipase domain-containing protein, putative transcript_product=lipase domain-containing protein, putative location=HG674553:158384-161898(-) protein_length=857 sequence_SO=supercontig SO=protein_coding_gene is_pseudo=false	ETH_00003695	1666.6	1351.6	1481.7	855.9	709.1	799	1.90351	0.00212643	0.928663	up	1	Biological Process:lipid metabolic process (GO:0006629)	--	--	--	--	--	--	IPR002921 [Fungal lipase-like domain]
ETH_00027870-t26_1-p1	transcript=ETH_00027870-t26_1 gene=ETH_00027870 organism=Eimeria_tenella_strain_Houghton gene_product=protein translocation complex, SEC61 gamma subunit, putative transcript_product=protein translocation complex, SEC61 gamma subunit, putative location=HG675746:8288-9825(-) protein_length=84 sequence_SO=supercontig SO=protein_coding_gene is_pseudo=false	ETH_00027870	958.5	878.5	852.4	660.7	489.4	525.5	1.60504	0.00523104	0.682607	up	3	Biological Process:protein targeting (GO:0006605),Biological Process:intracellular protein transport (GO:0006886),Cellular Component:membrane (GO:0016020)	protein transport protein SEC61 subunit gamma and related proteins	--	ko03060 Protein export ko04141 Protein processing in endoplasmic reticulum ko04145 Phagosome	--	--	--	IPR001901 [Protein translocase complex, SecE/Sec61-gamma subunit]
ETH_00019340-t26_1-p1	transcript=ETH_00019340-t26_1 gene=ETH_00019340 organism=Eimeria_tenella_strain_Houghton gene_product=hypothetical protein, conserved transcript_product=hypothetical protein, conserved location=HG675163:182192-184404(+) protein_length=523 sequence_SO=supercontig SO=protein_coding_gene is_pseudo=false	ETH_00019340	1474.7	1290.7	1346.3	843.8	707.6	735.8	1.7977	0.000888772	0.846152	up	--	--	--	--	--	--	--	--	--
ETH_00016195-t26_1-p1	transcript=ETH_00016195-t26_1 gene=ETH_00016195 organism=Eimeria_tenella_strain_Houghton gene_product=hypothetical protein, conserved transcript_product=hypothetical protein, conserved location=HG676499:251-1326(+) protein_length=132 sequence_SO=supercontig SO=protein_coding_gene is_pseudo=false	ETH_00016195	836.9	864.6	906.1	1486.2	1373.8	1362.4	0.617563	0.000263913	-0.695341	down	--	--	--	--	--	--	--	--	--
ETH_00037190-t26_1-p1	transcript=ETH_00037190-t26_1 gene=ETH_00037190 organism=Eimeria_tenella_strain_Houghton gene_product=hypothetical protein, conserved transcript_product=hypothetical protein, conserved location=HG673887:288-5109(+) protein_length=536 sequence_SO=supercontig SO=protein_coding_gene is_pseudo=false	ETH_00037190	1059.9	1062.8	1050.8	626.5	582	614	1.74129	5.15995e-06	0.800156	up	--	--	--	--	--	--	--	--	--
ETH_00010830-t26_1-p1	transcript=ETH_00010830-t26_1 gene=ETH_00010830 organism=Eimeria_tenella_strain_Houghton gene_product=hypothetical protein, conserved transcript_product=hypothetical protein, conserved location=HG675688:114552-118637(-) protein_length=526 sequence_SO=supercontig SO=protein_coding_gene is_pseudo=false	ETH_00010830	1242.8	1157.3	1277.3	708.8	616.5	606.4	1.90371	0.000272378	0.928815	up	--	--	--	--	--	--	--	--	--
ETH_00027140-t26_1-p1	transcript=ETH_00027140-t26_1 gene=ETH_00027140 organism=Eimeria_tenella_strain_Houghton gene_product=HMG-like nucleosome/chromatin assembly factor D, related transcript_product=HMG-like nucleosome/chromatin assembly factor D, related location=HG673774:450315-450617(-) protein_length=100 sequence_SO=supercontig SO=protein_coding_gene is_pseudo=false	ETH_00027140	801.8	816.5	884	1237	1394.9	1425.8	0.616679	0.00124052	-0.697407	down	--	--	--	--	--	--	--	--	IPR009071 [High mobility group box domain]
ETH_00021750-t26_1-p1	transcript=ETH_00021750-t26_1 gene=ETH_00021750 organism=Eimeria_tenella_strain_Houghton gene_product=hypothetical protein, conserved transcript_product=hypothetical protein, conserved location=HG673795:41592-44938(-) protein_length=569 sequence_SO=supercontig SO=protein_coding_gene is_pseudo=false	ETH_00021750	390	368.4	357	568.5	587.2	563.2	0.648903	7.69027e-05	-0.623924	down	--	--	--	--	--	--	--	--	--
ETH_00020995-t26_1-p1	transcript=ETH_00020995-t26_1 gene=ETH_00020995 organism=Eimeria_tenella_strain_Houghton gene_product=hypothetical protein, conserved transcript_product=hypothetical protein, conserved location=HG675067:114857-115633(-) protein_length=151 sequence_SO=supercontig SO=protein_coding_gene is_pseudo=false	ETH_00020995	906.4	1283.5	1308	2272.2	2915.5	2658.6	0.445802	0.00312229	-1.16552	down	--	--	--	--	--	--	--	--	IPR019562 [Micronemal adhesive repeat, sialic-acid binding]
ETH_00036765-t26_1-p1	transcript=ETH_00036765-t26_1 gene=ETH_00036765 organism=Eimeria_tenella_strain_Houghton gene_product=rhoGAP protein, putative transcript_product=rhoGAP protein, putative location=HG675117:788-4666(-) protein_length=332 sequence_SO=supercontig SO=protein_coding_gene is_pseudo=false	ETH_00036765	775.4	767.6	792.4	1465.3	1482.3	1458.5	0.530038	2.83842e-07	-0.915833	down	--	--	--	--	--	--	--	--	IPR001251 [CRAL-TRIO lipid binding domain]
ETH_00039550-t26_1-p1	transcript=ETH_00039550-t26_1 gene=ETH_00039550 organism=Eimeria_tenella_strain_Houghton gene_product=hypothetical protein, conserved transcript_product=hypothetical protein, conserved location=HG674156:7-1403(-) protein_length=251 sequence_SO=supercontig SO=protein_coding_gene is_pseudo=false	ETH_00039550	4449.8	3991	3455.8	1840	1321.5	1364.7	2.62839	0.00177464	1.39418	up	--	--	--	--	--	--	--	--	--
ETH_00042495-t26_1-p1	transcript=ETH_00042495-t26_1 gene=ETH_00042495 organism=Eimeria_tenella_strain_Houghton gene_product=ubiquitin-conjugating enzyme domain-containing protein, putative transcript_product=ubiquitin-conjugating enzyme domain-containing protein, putative location=HG677201:1513-2509(+) protein_length=119 sequence_SO=supercontig SO=protein_coding_gene is_pseudo=false	ETH_00042495	913.9	794.1	809.8	1363.7	1676.4	1382.4	0.569316	0.00418562	-0.812698	down	--	--	ubiquitin-conjugating enzyme E2 D	2.3.2.23	ko04120 Ubiquitin mediated proteolysis ko04141 Protein processing in endoplasmic reticulum	Ubiquitin-protein ligase	O	Posttranslational modification, protein turnover, chaperones ;	IPR000608 [Ubiquitin-conjugating enzyme E2]
ETH_00025540-t26_1-p1	transcript=ETH_00025540-t26_1 gene=ETH_00025540 organism=Eimeria_tenella_strain_Houghton gene_product=COG3639: ABC-type phosphate/phosphonate transport system, permease component (ISS), related transcript_product=COG3639: ABC-type phosphate/phosphonate transport system, permease component (ISS), related location=HG673790:23436-28116(+) protein_length=728 sequence_SO=supercontig SO=protein_coding_…	ETH_00025540	448.4	413.3	413.2	302.6	253.6	277	1.53012	0.00131488	0.613649	up	2	Molecular Function:diacylglycerol O-acyltransferase activity (GO:0004144),Biological Process:glycerolipid biosynthetic process (GO:0045017)	--	--	--	Non-ribosomal peptide synthetase component F	Q	Secondary metabolites biosynthesis, transport and catabolism ;	IPR004255 [O-acyltransferase, WSD1, N-terminal] ; IPR009721 [O-acyltransferase WSD1, C-terminal]
ETH_00005380-t26_1-p1	transcript=ETH_00005380-t26_1 gene=ETH_00005380 organism=Eimeria_tenella_strain_Houghton gene_product=CMGC kinase, MAPK family, putative transcript_product=CMGC kinase, MAPK family, putative location=HG673746:1007601-1012889(+) protein_length=551 sequence_SO=supercontig SO=protein_coding_gene is_pseudo=false	ETH_00005380	488.8	449.4	441.3	255.2	188.3	204.1	2.13017	0.000613541	1.09097	up	3	Molecular Function:protein kinase activity (GO:0004672),Molecular Function:ATP binding (GO:0005524),Biological Process:protein phosphorylation (GO:0006468)	mitogen-activated protein kinase 1/3	2.7.11.24		Serine/threonine protein kinase	T	Signal transduction mechanisms ;	IPR000719 [Protein kinase domain]
ETH_00012705-t26_1-p1	transcript=ETH_00012705-t26_1 gene=ETH_00012705 organism=Eimeria_tenella_strain_Houghton gene_product=hypothetical protein, conserved transcript_product=hypothetical protein, conserved location=HG673751:77686-78504(+) protein_length=272 sequence_SO=supercontig SO=protein_coding_gene is_pseudo=false	ETH_00012705	1009.2	935.4	980.3	1505.5	1588.4	1594.7	0.623832	8.11717e-05	-0.68077	down	--	--	--	--	--	--	--	--	IPR008914 [Phosphatidylethanolamine-binding protein]
ETH_00012225-t26_1-p1	transcript=ETH_00012225-t26_1 gene=ETH_00012225 organism=Eimeria_tenella_strain_Houghton gene_product=hypothetical protein, conserved transcript_product=hypothetical protein, conserved location=HG674968:76889-78506(+) protein_length=239 sequence_SO=supercontig SO=protein_coding_gene is_pseudo=false	ETH_00012225	1022.6	1128.5	1014.8	662.5	554.9	612.8	1.72981	0.000755947	0.790614	up	--	--	--	--	--	--	--	--	--
ETH_00014120-t26_1-p1	transcript=ETH_00014120-t26_1 gene=ETH_00014120 organism=Eimeria_tenella_strain_Houghton gene_product=hypothetical protein transcript_product=hypothetical protein location=HG678112:29-5586(-) protein_length=816 sequence_SO=supercontig SO=protein_coding_gene is_pseudo=false	ETH_00014120	643.2	574.9	607.2	441.7	359.4	361	1.57069	0.00275538	0.651399	up	--	--	--	--	--	Ankyrin repeat	T	Signal transduction mechanisms ;	IPR019385 [Phosphorylated adapter RNA export protein, RNA-binding domain]
ETH_00010020-t26_1-p1	transcript=ETH_00010020-t26_1 gene=ETH_00010020 organism=Eimeria_tenella_strain_Houghton gene_product=hypothetical protein, conserved transcript_product=hypothetical protein, conserved location=HG675668:257370-257650(+) protein_length=39 sequence_SO=supercontig SO=protein_coding_gene is_pseudo=false	ETH_00010020	1215.6	1108	1115	1677.8	1919	1745.7	0.643631	0.00135275	-0.635694	down	--	--	--	--	--	--	--	--	--
ETH_00019345-t26_1-p1	transcript=ETH_00019345-t26_1 gene=ETH_00019345 organism=Eimeria_tenella_strain_Houghton gene_product=hypothetical protein, conserved transcript_product=hypothetical protein, conserved location=HG675163:185504-187382(+) protein_length=354 sequence_SO=supercontig SO=protein_coding_gene is_pseudo=false	ETH_00019345	1153.9	1612	1700.5	916.6	801.3	820.6	1.75946	0.0206088	0.815136	up	--	--	--	--	--	--	--	--	--
ETH_00004095-t26_1-p1	transcript=ETH_00004095-t26_1 gene=ETH_00004095 organism=Eimeria_tenella_strain_Houghton gene_product=DNA mismatch repair protein, putative transcript_product=DNA mismatch repair protein, putative location=HG675689:66368-72033(-) protein_length=889 sequence_SO=supercontig SO=protein_coding_gene is_pseudo=false	ETH_00004095	549.4	552.5	532.4	377.3	353.6	355.7	1.50405	4.92415e-05	0.588852	up	3	Molecular Function:ATP binding (GO:0005524),Biological Process:mismatch repair (GO:0006298),Molecular Function:mismatched DNA binding (GO:0030983)	DNA mismatch repair protein MSH2	--	ko03430 Mismatch repair	DNA mismatch repair ATPase MutS	L	Replication, recombination and repair ;	IPR000432 [DNA mismatch repair protein MutS, C-terminal] ; IPR007696 [DNA mismatch repair protein MutS, core] ; IPR007861 [DNA mismatch repair protein MutS, clamp]
ETH_00031565-t26_1-p1	transcript=ETH_00031565-t26_1 gene=ETH_00031565 organism=Eimeria_tenella_strain_Houghton gene_product=actin-like family protein ARP4a, putative transcript_product=actin-like family protein ARP4a, putative location=HG675748:492225-494838(+) protein_length=693 sequence_SO=supercontig SO=protein_coding_gene is_pseudo=false	ETH_00031565	760.2	569	623.9	431.9	361.1	372	1.67648	0.0125453	0.745436	up	--	--	actin-like protein 6A	--		Actin-related protein	Z	Cytoskeleton ;	IPR004000 [Actin family]
ETH_00031555-t26_1-p1	transcript=ETH_00031555-t26_1 gene=ETH_00031555 organism=Eimeria_tenella_strain_Houghton gene_product=hypothetical protein, conserved transcript_product=hypothetical protein, conserved location=HG675748:475215-476491(-) protein_length=227 sequence_SO=supercontig SO=protein_coding_gene is_pseudo=false	ETH_00031555	462.4	535.1	498.4	323	307.5	293.4	1.61911	0.0010923	0.695205	up	--	--	structural maintenance of chromosome 3 (chondroitin sulfate proteoglycan 6)	--		Chromosome segregation ATPase	D	Cell cycle control, cell division, chromosome partitioning ;	IPR003395 [RecF/RecN/SMC, N-terminal]
ETH_00031640-t26_1-p1	transcript=ETH_00031640-t26_1 gene=ETH_00031640 organism=Eimeria_tenella_strain_Houghton gene_product=notch (DSL) domain-containing protein, putative transcript_product=notch (DSL) domain-containing protein, putative location=HG675748:555191-556599(+) protein_length=398 sequence_SO=supercontig SO=protein_coding_gene is_pseudo=false	ETH_00031640	1023.1	909	953.1	664.9	574.6	477.3	1.68057	0.00359044	0.748949	up	--	--	--	--	--	--	--	--	IPR000800 [Notch domain]
ETH_00007495-t26_1-p1	transcript=ETH_00007495-t26_1 gene=ETH_00007495 organism=Eimeria_tenella_strain_Houghton gene_product=hypothetical protein, conserved transcript_product=hypothetical protein, conserved location=HG675611:248480-249523(+) protein_length=347 sequence_SO=supercontig SO=protein_coding_gene is_pseudo=false	ETH_00007495	1196.5	1266.4	1175.5	1857.8	2108.8	1993.3	0.61048	0.000567102	-0.711984	down	--	--	--	--	--	--	--	--	--
ETH_00004915-t26_1-p1	transcript=ETH_00004915-t26_1 gene=ETH_00004915 organism=Eimeria_tenella_strain_Houghton gene_product=hypothetical protein, conserved transcript_product=hypothetical protein, conserved location=HG673746:464032-464747(+) protein_length=99 sequence_SO=supercontig SO=protein_coding_gene is_pseudo=false	ETH_00004915	878.8	725.3	736.2	1247.1	1374.5	1242.1	0.605715	0.00151277	-0.72329	down	2	Cellular Component:mitochondrial inner membrane (GO:0005743),Cellular Component:mitochondrial respiratory chain complex III (GO:0005750)	--	--	--	--	--	--	IPR008027 [Cytochrome b-c1 complex subunit 9]
ETH_00036670-t26_1-p1	transcript=ETH_00036670-t26_1 gene=ETH_00036670 organism=Eimeria_tenella_strain_Houghton gene_product=hypothetical protein, conserved transcript_product=hypothetical protein, conserved location=HG675623:46-2005(-) protein_length=493 sequence_SO=supercontig SO=protein_coding_gene is_pseudo=false	ETH_00036670	223.6	198.5	191.6	107.6	88.8	103	2.04977	0.00073978	1.03546	up	--	--	--	--	--	--	--	--	--
ETH_00010175-t26_1-p1	transcript=ETH_00010175-t26_1 gene=ETH_00010175 organism=Eimeria_tenella_strain_Houghton gene_product=hypothetical protein, conserved transcript_product=hypothetical protein, conserved location=HG678046:2622-4566(-) protein_length=238 sequence_SO=supercontig SO=protein_coding_gene is_pseudo=false	ETH_00010175	506.8	536.4	554.6	1021.8	1196.9	1152.4	0.47397	0.000405981	-1.07713	down	--	--	--	--	--	--	--	--	--
ETH_00023725-t26_1-p1	transcript=ETH_00023725-t26_1 gene=ETH_00023725 organism=Eimeria_tenella_strain_Houghton gene_product=hypothetical protein, conserved transcript_product=hypothetical protein, conserved location=HG675686:226976-230131(-) protein_length=735 sequence_SO=supercontig SO=protein_coding_gene is_pseudo=false	ETH_00023725	535.3	430.7	425.9	271.3	216.6	237.9	1.91775	0.0047384	0.939412	up	--	--	--	--	--	--	--	--	IPR025677 [OST-HTH associated domain]
ETH_00019980-t26_1-p1	transcript=ETH_00019980-t26_1 gene=ETH_00019980 organism=Eimeria_tenella_strain_Houghton gene_product=PWI domain-containing protein, putative transcript_product=PWI domain-containing protein, putative location=HG675163:884193-886593(+) protein_length=322 sequence_SO=supercontig SO=protein_coding_gene is_pseudo=false	ETH_00019980	1527.5	1480.4	1451.7	1032.4	916.9	926.8	1.55057	0.000254387	0.6328	up	1	Biological Process:mRNA processing (GO:0006397)	--	--	--	--	--	--	IPR002483 [PWI domain]
ETH_00006705-t26_1-p1	transcript=ETH_00006705-t26_1 gene=ETH_00006705 organism=Eimeria_tenella_strain_Houghton gene_product=ribosome biogenesis protein BOP1, putative transcript_product=ribosome biogenesis protein BOP1, putative location=HG675732:609722-615157(-) protein_length=801 sequence_SO=supercontig SO=protein_coding_gene is_pseudo=false	ETH_00006705	215.7	265.6	283.5	410.9	465.3	381.2	0.608239	0.00675988	-0.717289	down	2	Molecular Function:nucleic acid binding (GO:0003676),Biological Process:rRNA processing (GO:0006364)	ribosome biogenesis protein ERB1	--	--	RNA recognition motif (RRM) domain	J	Translation, ribosomal structure and biogenesis ;	IPR000504 [RNA recognition motif domain] ; IPR012953 [BOP1, N-terminal domain]
ETH_00006055-t26_1-p1	transcript=ETH_00006055-t26_1 gene=ETH_00006055 organism=Eimeria_tenella_strain_Houghton gene_product=hypothetical protein, conserved transcript_product=hypothetical protein, conserved location=HG675342:80618-81643(+) protein_length=341 sequence_SO=supercontig SO=protein_coding_gene is_pseudo=false	ETH_00006055	642	768.9	803.7	1205.1	1236	1360	0.582621	0.00149266	-0.779371	down	--	--	--	--	--	--	--	--	--
ETH_00021875-t26_1-p1	transcript=ETH_00021875-t26_1 gene=ETH_00021875 organism=Eimeria_tenella_strain_Houghton gene_product=hypothetical protein, conserved transcript_product=hypothetical protein, conserved location=HG673788:5566-7152(+) protein_length=462 sequence_SO=supercontig SO=protein_coding_gene is_pseudo=false	ETH_00021875	227.2	267.1	264.5	461.7	502.8	457.2	0.533727	0.000339318	-0.905825	down	--	--	--	--	--	Aminopeptidase N	E	Amino acid transport and metabolism ;	--
ETH_00043895-t26_1-p1	transcript=ETH_00043895-t26_1 gene=ETH_00043895 organism=Eimeria_tenella_strain_Houghton gene_product=hypothetical protein, conserved transcript_product=hypothetical protein, conserved location=HG674336:61-4295(+) protein_length=848 sequence_SO=supercontig SO=protein_coding_gene is_pseudo=false	ETH_00043895	814	714.5	729.4	465.1	372.6	412.2	1.80646	0.00120358	0.853169	up	--	--	--	--	--	Acyl transferase domain in polyketide synthase (PKS) enzymes	Q	Secondary metabolites biosynthesis, transport and catabolism ;	IPR014030 [Beta-ketoacyl synthase, N-terminal] ; IPR014031 [Beta-ketoacyl synthase, C-terminal]
ETH_00026125-t26_1-p1	transcript=ETH_00026125-t26_1 gene=ETH_00026125 organism=Eimeria_tenella_strain_Houghton gene_product=bifunctional dihydrofolate reductase / thymidylate synthase, putative transcript_product=bifunctional dihydrofolate reductase / thymidylate synthase, putative location=HG675660:219595-225289(-) protein_length=854 sequence_SO=supercontig SO=protein_coding_gene is_pseudo=false	ETH_00026125	668.9	653.7	682.8	421.1	363.7	408.8	1.68013	0.000152181	0.748571	up	4	Molecular Function:dihydrofolate reductase activity (GO:0004146),Biological Process:glycine biosynthetic process (GO:0006545),Biological Process:nucleotide biosynthetic process (GO:0009165),Biological Process:oxidation-reduction process (GO:0055114)	--	--	ko00240 Pyrimidine metabolism ko00670 One carbon pool by folate ko00790 Folate biosynthesis ko01100 Metabolic pathways	Thymidylate synthase	F	Nucleotide transport and metabolism ;	IPR001796 [Dihydrofolate reductase domain] ; IPR023451 [Thymidylate synthase/dCMP hydroxymethylase domain]
ETH_00041825-t26_1-p1	transcript=ETH_00041825-t26_1 gene=ETH_00041825 organism=Eimeria_tenella_strain_Houghton gene_product=hypothetical protein transcript_product=hypothetical protein location=HG676840:183-419(+) protein_length=78 sequence_SO=supercontig SO=protein_coding_gene is_pseudo=false	ETH_00041825	208.6	160.9	178.3	307.1	333.4	228.6	0.630307	0.0358376	-0.665873	down	--	--	--	--	--	--	--	--	--
ETH_00009060-t26_1-p1	transcript=ETH_00009060-t26_1 gene=ETH_00009060 organism=Eimeria_tenella_strain_Houghton gene_product=tim10/DDP zinc finger domain-containing protein, putative transcript_product=tim10/DDP zinc finger domain-containing protein, putative location=HG675750:73428-74183(+) protein_length=103 sequence_SO=supercontig SO=protein_coding_gene is_pseudo=false	ETH_00009060	125.5	118.1	117.2	192.5	231	202.4	0.57645	0.00172155	-0.794733	down	--	--	--	--	--	--	--	--	IPR004217 [Tim10/DDP family zinc finger]
ETH_00030915-t26_1-p1	transcript=ETH_00030915-t26_1 gene=ETH_00030915 organism=Eimeria_tenella_strain_Houghton gene_product=translation initiation factor IF-2, putative transcript_product=translation initiation factor IF-2, putative location=HG673763:306413-310119(-) protein_length=268 sequence_SO=supercontig SO=protein_coding_gene is_pseudo=false	ETH_00030915	1292.1	1185.3	1303.1	865.4	764.3	818.7	1.54407	0.000734487	0.626738	up	1	Molecular Function:GTP binding (GO:0005525)	translation initiation factor 5B	--	ko03013 RNA transport	Translation initiation factor IF-2, a GTPase	J	Translation, ribosomal structure and biogenesis ;	IPR004161 [Translation elongation factor EFTu-like, domain 2] ; IPR023115 [Translation initiation factor IF- 2, domain 3]
ETH_00027655-t26_1-p1	transcript=ETH_00027655-t26_1 gene=ETH_00027655 organism=Eimeria_tenella_strain_Houghton gene_product=Proteophosphoglycan ppg1, related transcript_product=Proteophosphoglycan ppg1, related location=HG673767:81222-96983(+) protein_length=4144 sequence_SO=supercontig SO=protein_coding_gene is_pseudo=false	ETH_00027655	224.6	230.5	243.9	380	436	332.2	0.608779	0.00802217	-0.71601	down	--	--	--	--	--	--	--	--	--
ETH_00025500-t26_1-p1	transcript=ETH_00025500-t26_1 gene=ETH_00025500 organism=Eimeria_tenella_strain_Houghton gene_product=hypothetical protein transcript_product=hypothetical protein location=HG673782:75475-76542(+) protein_length=243 sequence_SO=supercontig SO=protein_coding_gene is_pseudo=false	ETH_00025500	268.2	260.5	292.2	181.6	163.4	199.1	1.50873	0.00278041	0.593335	up	--	--	TBC1 domain family member 24	--	--	--	--	--	--
ETH_00043000-t26_1-p1	transcript=ETH_00043000-t26_1 gene=ETH_00043000 organism=Eimeria_tenella_strain_Houghton gene_product=replication factor c, putative transcript_product=replication factor c, putative location=HG677323:3089-4103(+) protein_length=100 sequence_SO=supercontig SO=protein_coding_gene is_pseudo=false	ETH_00043000	1134.8	1282.3	1356.2	879	795.4	823.7	1.51047	0.00362947	0.594996	up	--	--	--	--	--	--	--	--	--
ETH_00001490-t26_1-p1	transcript=ETH_00001490-t26_1 gene=ETH_00001490 organism=Eimeria_tenella_strain_Houghton gene_product=kinesin motor domain containing protein, putative transcript_product=kinesin motor domain containing protein, putative location=HG675708:11802-18717(+) protein_length=1411 sequence_SO=supercontig SO=protein_coding_gene is_pseudo=false	ETH_00001490	613.9	592.2	633.6	334.1	299.3	302.8	1.96507	5.03582e-05	0.974582	up	4	Molecular Function:microtubule motor activity (GO:0003777),Molecular Function:ATP binding (GO:0005524),Biological Process:microtubule-based movement (GO:0007018),Molecular Function:microtubule binding (GO:0008017)	--	--	--	--	--	--	IPR001752 [Kinesin motor domain]
ETH_00004255-t26_1-p1	transcript=ETH_00004255-t26_1 gene=ETH_00004255 organism=Eimeria_tenella_strain_Houghton gene_product=hypothetical protein, conserved transcript_product=hypothetical protein, conserved location=HG675689:222350-224876(+) protein_length=608 sequence_SO=supercontig SO=protein_coding_gene is_pseudo=false	ETH_00004255	682.7	655.1	584.3	914.3	1002.8	997.9	0.659383	0.00128286	-0.600812	down	--	--	--	--	--	--	--	--	--
ETH_00006695-t26_1-p1	transcript=ETH_00006695-t26_1 gene=ETH_00006695 organism=Eimeria_tenella_strain_Houghton gene_product=DnaJ domain-containing protein, putative transcript_product=DnaJ domain-containing protein, putative location=HG675732:596483-600346(-) protein_length=408 sequence_SO=supercontig SO=protein_coding_gene is_pseudo=false	ETH_00006695	767.4	854.3	878.2	582.5	488.2	544.5	1.54773	0.00245022	0.630158	up	1	Biological Process:cell redox homeostasis (GO:0045454)	DnaJ homolog subfamily B member 4	--	--	DnaJ-class molecular chaperone with C-terminal Zn finger domain	O	Posttranslational modification, protein turnover, chaperones ;	IPR001623 [DnaJ domain] ; IPR013766 [Thioredoxin domain]
ETH_00011460-t26_1-p1	transcript=ETH_00011460-t26_1 gene=ETH_00011460 organism=Eimeria_tenella_strain_Houghton gene_product=cytochrome c oxidase subunit, putative transcript_product=cytochrome c oxidase subunit, putative location=HG677929:5481-7111(-) protein_length=113 sequence_SO=supercontig SO=protein_coding_gene is_pseudo=false	ETH_00011460	491.6	424.2	432.8	298.8	265.8	276.7	1.603	0.00191338	0.68077	up	--	--	cytochrome c oxidase subunit 5b	--	ko00190 Oxidative phosphorylation ko01100 Metabolic pathways	--	--	--	--
ETH_00035135-t26_1-p1	transcript=ETH_00035135-t26_1 gene=ETH_00035135 organism=Eimeria_tenella_strain_Houghton gene_product=hypothetical protein, conserved transcript_product=hypothetical protein, conserved location=HG675164:310330-312655(-) protein_length=263 sequence_SO=supercontig SO=protein_coding_gene is_pseudo=false	ETH_00035135	736.3	863.1	765	1289.6	1436.9	1205.4	0.601338	0.00255721	-0.733753	down	--	--	--	--	--	--	--	--	--
ETH_00037310-t26_1-p1	transcript=ETH_00037310-t26_1 gene=ETH_00037310 organism=Eimeria_tenella_strain_Houghton gene_product=hypothetical protein, conserved transcript_product=hypothetical protein, conserved location=HG677708:459-3247(+) protein_length=622 sequence_SO=supercontig SO=protein_coding_gene is_pseudo=false	ETH_00037310	489	551.7	540.6	365.8	329.9	355.8	1.50385	0.00132538	0.588662	up	--	--	--	--	--	--	--	--	--
ETH_00013640-t26_1-p1	transcript=ETH_00013640-t26_1 gene=ETH_00013640 organism=Eimeria_tenella_strain_Houghton gene_product=fatty acyl-CoA desaturase, putative transcript_product=fatty acyl-CoA desaturase, putative location=HG675754:69725-73091(+) protein_length=718 sequence_SO=supercontig SO=protein_coding_gene is_pseudo=false	ETH_00013640	749.2	708.8	737	473.4	433	456.9	1.61006	7.80958e-05	0.687118	up	--	--	stearoyl-CoA desaturase (Delta-9 desaturase)	1.14.19.1	ko01040 Biosynthesis of unsaturated fatty acids ko01212 Fatty acid metabolism	Fatty-acid desaturase	I	Lipid transport and metabolism ;	--
ETH_00024395-t26_1-p1	transcript=ETH_00024395-t26_1 gene=ETH_00024395 organism=Eimeria_tenella_strain_Houghton gene_product=ribosomal protein L35, putative transcript_product=ribosomal protein L35, putative location=HG674763:179852-180816(+) protein_length=123 sequence_SO=supercontig SO=protein_coding_gene is_pseudo=false	ETH_00024395	1550.3	1114.7	1251.5	726.1	646.4	925.4	1.70438	0.0243372	0.769249	up	4	Molecular Function:structural constituent of ribosome (GO:0003735),Cellular Component:intracellular (GO:0005622),Cellular Component:ribosome (GO:0005840),Biological Process:translation (GO:0006412)	large subunit ribosomal protein L35e	--	ko03010 Ribosome	Ribosomal protein L29	J	Translation, ribosomal structure and biogenesis ;	IPR001854 [Ribosomal protein L29]
ETH_00038405-t26_1-p1	transcript=ETH_00038405-t26_1 gene=ETH_00038405 organism=Eimeria_tenella_strain_Houghton gene_product=hypothetical protein, conserved transcript_product=hypothetical protein, conserved location=HG677876:205-1262(+) protein_length=231 sequence_SO=supercontig SO=protein_coding_gene is_pseudo=false	ETH_00038405	841.5	653.1	626.6	352.2	260.9	284.8	2.3624	0.00502921	1.24025	up	--	--	--	--	--	--	--	--	--
ETH_00032870-t26_1-p1	transcript=ETH_00032870-t26_1 gene=ETH_00032870 organism=Eimeria_tenella_strain_Houghton gene_product=hypothetical protein transcript_product=hypothetical protein location=HG675922:174-3013(-) protein_length=383 sequence_SO=supercontig SO=protein_coding_gene is_pseudo=false	ETH_00032870	537.8	769.5	554.6	388.2	343.2	364.2	1.69943	0.0279506	0.765054	up	--	--	--	--	--	--	--	--	--
ETH_00013665-t26_1-p1	transcript=ETH_00013665-t26_1 gene=ETH_00013665 organism=Eimeria_tenella_strain_Houghton gene_product=hypothetical protein, conserved transcript_product=hypothetical protein, conserved location=HG675754:111695-112517(+) protein_length=139 sequence_SO=supercontig SO=protein_coding_gene is_pseudo=false	ETH_00013665	245.4	189.9	195.9	122.3	94	99.5	1.99873	0.00583483	0.999086	up	--	--	--	--	--	--	--	--	--
ETH_00007915-t26_1-p1	transcript=ETH_00007915-t26_1 gene=ETH_00007915 organism=Eimeria_tenella_strain_Houghton gene_product=AN1-like Zinc finger domain-containing protein, putative transcript_product=AN1-like Zinc finger domain-containing protein, putative location=HG674029:281656-282809(+) protein_length=265 sequence_SO=supercontig SO=protein_coding_gene is_pseudo=false	ETH_00007915	135.3	152.8	148.1	218.7	235.7	230.7	0.636695	0.000335521	-0.651325	down	2	Molecular Function:DNA binding (GO:0003677),Molecular Function:zinc ion binding (GO:0008270)	--	--	--	--	--	--	IPR000058 [Zinc finger, AN1-type] ; IPR002653 [Zinc finger, A20-type]
ETH_00011985-t26_1-p1	transcript=ETH_00011985-t26_1 gene=ETH_00011985 organism=Eimeria_tenella_strain_Houghton gene_product=Cyclin like protein 4 (Fragment) transcript_product=Cyclin like protein 4 (Fragment) location=HG674866:171448-174620(-) protein_length=637 sequence_SO=supercontig SO=protein_coding_gene is_pseudo=false	ETH_00011985	470.4	436.4	456.3	698.9	766.6	779.9	0.607063	0.000400298	-0.720081	down	--	--	--	--	--	--	--	--	IPR006671 [Cyclin, N-terminal]
ETH_00022265-t26_1-p1	transcript=ETH_00022265-t26_1 gene=ETH_00022265 organism=Eimeria_tenella_strain_Houghton gene_product=40S ribosomal protein S28, putative transcript_product=40S ribosomal protein S28, putative location=HG675676:4130-4336(+) protein_length=68 sequence_SO=supercontig SO=protein_coding_gene is_pseudo=false	ETH_00022265	363.5	381.9	368.5	573.5	687.1	566.4	0.609688	0.0241615	-0.713857	down	4	Molecular Function:structural constituent of ribosome (GO:0003735),Cellular Component:intracellular (GO:0005622),Cellular Component:ribosome (GO:0005840),Biological Process:translation (GO:0006412)	small subunit ribosomal protein S28e	--	ko03010 Ribosome	Ribosomal protein S28E/S33	J	Translation, ribosomal structure and biogenesis ;	IPR000289 [Ribosomal protein S28e]
ETH_00021530-t26_1-p1	transcript=ETH_00021530-t26_1 gene=ETH_00021530 organism=Eimeria_tenella_strain_Houghton gene_product=ribonucleotide-diphosphate reductase, small subunit, putative transcript_product=ribonucleotide-diphosphate reductase, small subunit, putative location=HG676507:237-1535(+) protein_length=176 sequence_SO=supercontig SO=protein_coding_gene is_pseudo=false	ETH_00021530	632	753.3	759.5	423.6	360.3	385.2	1.83457	0.00201085	0.875445	up	1	Biological Process:oxidation-reduction process (GO:0055114)	ribonucleoside-diphosphate reductase subunit M2	1.17.4.1	ko00230 Purine metabolism ko00240 Pyrimidine metabolism ko00480 Glutathione metabolism ko01100 Metabolic pathways	Ribonucleotide reductase beta subunit, ferritin-like domain	F	Nucleotide transport and metabolism ;	IPR000358 [Ribonucleotide reductase small subunit family]
ETH_00028650-t26_1-p1	transcript=ETH_00028650-t26_1 gene=ETH_00028650 organism=Eimeria_tenella_strain_Houghton gene_product=phosphoglycerate mutase domain-containing protein, putative transcript_product=phosphoglycerate mutase domain-containing protein, putative location=HG674367:15788-17245(+) protein_length=485 sequence_SO=supercontig SO=protein_coding_gene is_pseudo=false	ETH_00028650	190.6	178.6	164.9	322.9	343.9	327.2	0.537324	9.77368e-05	-0.896136	down	--	--	--	--	--	Broad specificity phosphatase PhoE	G	Carbohydrate transport and metabolism ;	IPR013078 [Histidine phosphatase superfamily, clade-1]
ETH_00019830-t26_1-p1	transcript=ETH_00019830-t26_1 gene=ETH_00019830 organism=Eimeria_tenella_strain_Houghton gene_product=Phosphorylase family protein, related transcript_product=Phosphorylase family protein, related location=HG675163:728469-731638(-) protein_length=581 sequence_SO=supercontig SO=protein_coding_gene is_pseudo=false	ETH_00019830	370.7	377.8	421.3	216.8	169.4	196.9	2.00617	0.00073347	1.00445	up	2	Molecular Function:catalytic activity (GO:0003824),Biological Process:nucleoside metabolic process (GO:0009116)	--	--	--	Purine-nucleoside phosphorylase	F	Nucleotide transport and metabolism ;	IPR000845 [Nucleoside phosphorylase domain]
ETH_00002100-t26_1-p1	transcript=ETH_00002100-t26_1 gene=ETH_00002100 organism=Eimeria_tenella_strain_Houghton gene_product=hypothetical protein, conserved transcript_product=hypothetical protein, conserved location=HG673768:38908-45869(+) protein_length=495 sequence_SO=supercontig SO=protein_coding_gene is_pseudo=false	ETH_00002100	486.5	448.6	415.8	241.6	188.3	186.9	2.19018	0.000848644	1.13105	up	--	--	--	--	--	--	--	--	--
ETH_00043605-t26_1-p1	transcript=ETH_00043605-t26_1 gene=ETH_00043605 organism=Eimeria_tenella_strain_Houghton gene_product=hypothetical protein, conserved transcript_product=hypothetical protein, conserved location=HG674930:867-3878(-) protein_length=527 sequence_SO=supercontig SO=protein_coding_gene is_pseudo=false	ETH_00043605	304.3	270.6	279.4	169.8	129.7	137.1	1.95671	0.000943176	0.968431	up	--	--	reticulocyte-binding protein	--	ko05144 Malaria	--	--	--	--
ETH_00020905-t26_1-p1	transcript=ETH_00020905-t26_1 gene=ETH_00020905 organism=Eimeria_tenella_strain_Houghton gene_product=TIP49 domain-containing protein, related transcript_product=TIP49 domain-containing protein, related location=HG676905:55-1317(+) protein_length=148 sequence_SO=supercontig SO=protein_coding_gene is_pseudo=false	ETH_00020905	1315.6	1130.9	1244.6	822.6	721.1	839.1	1.54906	0.00260233	0.631393	up	2	Molecular Function:DNA helicase activity (GO:0003678),Molecular Function:ATP binding (GO:0005524)	RuvB-like protein 2	3.6.4.12	--	DNA helicase TIP49, TBP-interacting protein	K	Transcription ;	IPR010339 [TIP49, C-terminal]
ETH_00024865-t26_1-p1	transcript=ETH_00024865-t26_1 gene=ETH_00024865 organism=Eimeria_tenella_strain_Houghton gene_product=leucine rich repeat containing protein / ankyrin repeat containing protein, putative transcript_product=leucine rich repeat containing protein / ankyrin repeat containing protein, putative location=HG674657:338286-351037(+) protein_length=3306 sequence_SO=supercontig SO=protein_coding_gene is_pse…	ETH_00024865	268	206.8	247.4	107.5	104.2	105.8	2.27465	0.0170813	1.18564	up	--	--	--	--	--	Uncharacterized coiled-coil protein, contains DUF342 domain	S	Function unknown ;	--
ETH_00005785-t26_1-p1	transcript=ETH_00005785-t26_1 gene=ETH_00005785 organism=Eimeria_tenella_strain_Houghton gene_product=PKSN polyketide synthase for alternapyrone biosynthesis protein, related transcript_product=PKSN polyketide synthase for alternapyrone biosynthesis protein, related location=HG675415:247138-247866(+) protein_length=242 sequence_SO=supercontig SO=protein_coding_gene is_pseudo=false	ETH_00005785	1198.2	1322.9	1345.6	885.4	853.2	817.3	1.51285	0.000935058	0.597271	up	--	--	--	--	--	Acyl transferase domain in polyketide synthase (PKS) enzymes	Q	Secondary metabolites biosynthesis, transport and catabolism ;	IPR014030 [Beta-ketoacyl synthase, N-terminal]
ETH_00019410-t26_1-p1	transcript=ETH_00019410-t26_1 gene=ETH_00019410 organism=Eimeria_tenella_strain_Houghton gene_product=hypothetical protein, conserved transcript_product=hypothetical protein, conserved location=HG675163:252933-256275(-) protein_length=548 sequence_SO=supercontig SO=protein_coding_gene is_pseudo=false	ETH_00019410	456.6	465.8	508.9	297.1	247.5	318.3	1.65871	0.00201258	0.730061	up	--	--	--	--	--	--	--	--	--
ETH_00000645-t26_1-p1	transcript=ETH_00000645-t26_1 gene=ETH_00000645 organism=Eimeria_tenella_strain_Houghton gene_product=thrombospondin type 1 domain-containing protein, putative transcript_product=thrombospondin type 1 domain-containing protein, putative location=HG678069:179-4208(-) protein_length=767 sequence_SO=supercontig SO=protein_coding_gene is_pseudo=false	ETH_00000645	238	209.6	249.2	345.4	403.6	334.2	0.643279	0.0062923	-0.636483	down	--	--	--	--	--	--	--	--	IPR000884 [Thrombospondin type-1 (TSP1) repeat]
ETH_00006825-t26_1-p1	transcript=ETH_00006825-t26_1 gene=ETH_00006825 organism=Eimeria_tenella_strain_Houghton gene_product=Whole genome shotgun assembly, reference scaffold old set, scaffold scaffold_12, related transcript_product=Whole genome shotgun assembly, reference scaffold old set, scaffold scaffold_12, related location=HG675727:86387-90583(+) protein_length=1100 sequence_SO=supercontig SO=protein_coding_gene …	ETH_00006825	845.5	820.5	870.1	592.6	472.5	515	1.60502	0.00110221	0.682596	up	3	Molecular Function:serine-type endopeptidase activity (GO:0004252),Molecular Function:calcium ion binding (GO:0005509),Biological Process:proteolysis (GO:0006508)	--	--	--	Serine protease, subtilisin family	O	Posttranslational modification, protein turnover, chaperones ;	IPR000209 [Peptidase S8/S53 domain] ; IPR001881 [EGF-like calcium-binding domain]
ETH_00000685-t26_1-p1	transcript=ETH_00000685-t26_1 gene=ETH_00000685 organism=Eimeria_tenella_strain_Houghton gene_product=hypothetical protein, conserved transcript_product=hypothetical protein, conserved location=HG675760:13856-14644(-) protein_length=262 sequence_SO=supercontig SO=protein_coding_gene is_pseudo=false	ETH_00000685	306.4	275.7	277.3	696	623.4	522.4	0.466609	0.00309422	-1.09971	down	--	--	--	--	--	--	--	--	--
ETH_00007990-t26_1-p1	transcript=ETH_00007990-t26_1 gene=ETH_00007990 organism=Eimeria_tenella_strain_Houghton gene_product=hypothetical protein, conserved transcript_product=hypothetical protein, conserved location=HG674029:340591-344966(-) protein_length=1395 sequence_SO=supercontig SO=protein_coding_gene is_pseudo=false	ETH_00007990	383.5	337.8	389.2	192.3	152.6	170.9	2.15297	0.000571038	1.10633	up	3	Molecular Function:DNA binding (GO:0003677),Cellular Component:nuclear origin of replication recognition complex (GO:0005664),Biological Process:DNA replication (GO:0006260)	--	--	--	--	--	--	IPR020795 [Origin recognition complex, subunit 3]
ETH_00023085-t26_1-p1	transcript=ETH_00023085-t26_1 gene=ETH_00023085 organism=Eimeria_tenella_strain_Houghton gene_product=SNF2 family helicase, putative transcript_product=SNF2 family helicase, putative location=HG675768:39952-49371(-) protein_length=1135 sequence_SO=supercontig SO=protein_coding_gene is_pseudo=false	ETH_00023085	485.8	502.9	536.2	349.7	325.7	331.1	1.51505	0.000468383	0.599367	up	1	Molecular Function:ATP binding (GO:0005524)	--	--	--	Uncharacterized conserved protein, contains Zn finger domain	S	Function unknown ;	IPR000330 [SNF2-related, N-terminal domain] ; IPR001650 [Helicase, C-terminal]
ETH_00036945-t26_1-p1	transcript=ETH_00036945-t26_1 gene=ETH_00036945 organism=Eimeria_tenella_strain_Houghton gene_product=ankyrin repeat-containing protein, putative transcript_product=ankyrin repeat-containing protein, putative location=HG675049:22-842(-) protein_length=227 sequence_SO=supercontig SO=protein_coding_gene is_pseudo=false	ETH_00036945	481.3	479.2	467	279.1	255.2	254.1	1.81063	2.14721e-05	0.856491	up	--	--	--	--	--	--	--	--	--
ETH_00028615-t26_1-p1	transcript=ETH_00028615-t26_1 gene=ETH_00028615 organism=Eimeria_tenella_strain_Houghton gene_product=AGC kinase, putative transcript_product=AGC kinase, putative location=HG675119:171-3937(+) protein_length=407 sequence_SO=supercontig SO=protein_coding_gene is_pseudo=false	ETH_00028615	461.1	487.3	448.5	254.8	212.2	196.5	2.10535	0.000301565	1.07406	up	3	Molecular Function:protein kinase activity (GO:0004672),Molecular Function:ATP binding (GO:0005524),Biological Process:protein phosphorylation (GO:0006468)	protein-serine/threonine kinase	2.7.11.-	--	Serine/threonine protein phosphatase PrpC	T	Signal transduction mechanisms ;	IPR000719 [Protein kinase domain]
ETH_00029775-t26_1-p1	transcript=ETH_00029775-t26_1 gene=ETH_00029775 organism=Eimeria_tenella_strain_Houghton gene_product=SET domain-containing protein / Bromodomain-containing protein, putative transcript_product=SET domain-containing protein / Bromodomain-containing protein, putative location=HG674134:1121598-1139957(-) protein_length=5038 sequence_SO=supercontig SO=protein_coding_gene is_pseudo=false	ETH_00029775	99.8	86.1	94.3	72.1	48.7	60.6	1.54465	0.0136929	0.627282	up	1	Molecular Function:protein binding (GO:0005515)	--	--	--	SET domain-containing protein (function unknown)	R	General function prediction only ;	IPR001214 [SET domain] ; IPR001487 [Bromodomain]
ETH_00007010-t26_1-p1	transcript=ETH_00007010-t26_1 gene=ETH_00007010 organism=Eimeria_tenella_strain_Houghton gene_product=hypothetical protein transcript_product=hypothetical protein location=HG677933:3-1098(-) protein_length=293 sequence_SO=supercontig SO=protein_coding_gene is_pseudo=false	ETH_00007010	121.6	123.7	143	203.3	205.6	183.4	0.65558	0.00226615	-0.609156	down	--	--	--	--	--	--	--	--	--
ETH_00021870-t26_1-p1	transcript=ETH_00021870-t26_1 gene=ETH_00021870 organism=Eimeria_tenella_strain_Houghton gene_product=step II splicing factor slu7, putative transcript_product=step II splicing factor slu7, putative location=HG673788:1511-5339(-) protein_length=526 sequence_SO=supercontig SO=protein_coding_gene is_pseudo=false	ETH_00021870	526.4	509.9	559.5	343	305.7	297.8	1.686	0.000427715	0.753605	up	--	--	pre-mRNA-processing factor SLU7	--	ko03040 Spliceosome	--	--	--	IPR021715 [Pre-mRNA splicing Prp18-interacting factor]
ETH_00038325-t26_1-p1	transcript=ETH_00038325-t26_1 gene=ETH_00038325 organism=Eimeria_tenella_strain_Houghton gene_product=hypothetical protein transcript_product=hypothetical protein location=HG674649:123-2972(+) protein_length=615 sequence_SO=supercontig SO=protein_coding_gene is_pseudo=false	ETH_00038325	441	455.2	499.7	284.4	234.6	248.8	1.81805	0.00081668	0.862393	up	--	--	--	--	--	--	--	--	--
ETH_00012545-t26_1-p1	transcript=ETH_00012545-t26_1 gene=ETH_00012545 organism=Eimeria_tenella_strain_Houghton gene_product=hypothetical protein, conserved transcript_product=hypothetical protein, conserved location=HG673773:56146-56770(-) protein_length=98 sequence_SO=supercontig SO=protein_coding_gene is_pseudo=false	ETH_00012545	79.2	86.9	101.6	49.1	46.1	51.1	1.8298	0.003851	0.871687	up	--	--	--	--	--	--	--	--	--
ETH_00041910-t26_1-p1	transcript=ETH_00041910-t26_1 gene=ETH_00041910 organism=Eimeria_tenella_strain_Houghton gene_product=DNA repair protein RAD50, putative transcript_product=DNA repair protein RAD50, putative location=HG674517:121-1061(-) protein_length=245 sequence_SO=supercontig SO=protein_coding_gene is_pseudo=false	ETH_00041910	301.4	341.2	358.8	227.9	216.3	219.8	1.50813	0.00290212	0.592763	up	--	--	--	--	--	--	--	--	--
ETH_00042280-t26_1-p1	transcript=ETH_00042280-t26_1 gene=ETH_00042280 organism=Eimeria_tenella_strain_Houghton gene_product=hypothetical protein, conserved transcript_product=hypothetical protein, conserved location=HG674603:1058-2715(-) protein_length=304 sequence_SO=supercontig SO=protein_coding_gene is_pseudo=false	ETH_00042280	453.4	553.7	578.6	390.1	324	333.6	1.51351	0.0145443	0.597894	up	--	--	5'-3' exoribonuclease 2	3.1.13.-	ko03008 Ribosome biogenesis in eukaryotes ko03018 RNA degradation	--	--	--	--
ETH_00034235-t26_1-p1	transcript=ETH_00034235-t26_1 gene=ETH_00034235 organism=Eimeria_tenella_strain_Houghton gene_product=hypothetical protein transcript_product=hypothetical protein location=HG676916:115-1088(-) protein_length=156 sequence_SO=supercontig SO=protein_coding_gene is_pseudo=false	ETH_00034235	322.5	300	302.6	461.3	497.3	445.5	0.658856	0.000699164	-0.601964	down	--	--	--	--	--	--	--	--	--
ETH_00004205-t26_1-p1	transcript=ETH_00004205-t26_1 gene=ETH_00004205 organism=Eimeria_tenella_strain_Houghton gene_product=hypothetical protein, conserved transcript_product=hypothetical protein, conserved location=HG675689:186845-189944(+) protein_length=303 sequence_SO=supercontig SO=protein_coding_gene is_pseudo=false	ETH_00004205	984.2	1128.9	1268.2	645.2	600.9	591.7	1.83986	0.00354234	0.879598	up	--	--	--	--	--	--	--	--	--
ETH_00000595-t26_1-p1	transcript=ETH_00000595-t26_1 gene=ETH_00000595 organism=Eimeria_tenella_strain_Houghton gene_product=hypothetical protein transcript_product=hypothetical protein location=HG677966:438-1115(+) protein_length=189 sequence_SO=supercontig SO=protein_coding_gene is_pseudo=false	ETH_00000595	221.4	234.9	222.2	380.5	382	376.2	0.595855	5.27926e-06	-0.746967	down	--	--	--	--	--	--	--	--	--
ETH_00023365-t26_1-p1	transcript=ETH_00023365-t26_1 gene=ETH_00023365 organism=Eimeria_tenella_strain_Houghton gene_product=hypothetical protein, conserved transcript_product=hypothetical protein, conserved location=HG678089:149939-155406(-) protein_length=1710 sequence_SO=supercontig SO=protein_coding_gene is_pseudo=false	ETH_00023365	209.4	156.8	166.7	115	101.8	101.2	1.67579	0.0128951	0.744838	up	--	--	--	--	--	--	--	--	--
ETH_00027945-t26_1-p1	transcript=ETH_00027945-t26_1 gene=ETH_00027945 organism=Eimeria_tenella_strain_Houghton gene_product=replication factor A protein 3 domain-containing protein, putative transcript_product=replication factor A protein 3 domain-containing protein, putative location=HG675746:119504-120357(+) protein_length=112 sequence_SO=supercontig SO=protein_coding_gene is_pseudo=false	ETH_00027945	269	257.5	278.1	200	152.7	143.2	1.6225	0.00516533	0.698223	up	5	Molecular Function:DNA binding (GO:0003677),Cellular Component:nucleus (GO:0005634),Biological Process:DNA replication (GO:0006260),Biological Process:DNA repair (GO:0006281),Biological Process:DNA recombination (GO:0006310)	--	--	--	--	--	--	IPR013970 [Replication factor A protein 3]
ETH_00009760-t26_1-p1	transcript=ETH_00009760-t26_1 gene=ETH_00009760 organism=Eimeria_tenella_strain_Houghton gene_product=splicing factor U2AF 65 kDa subunit, putative transcript_product=splicing factor U2AF 65 kDa subunit, putative location=HG675907:262-1975(+) protein_length=123 sequence_SO=supercontig SO=protein_coding_gene is_pseudo=false	ETH_00009760	640.6	752	784.8	289.2	242.5	250	2.78547	0.000536961	1.47792	up	--	--	--	--	--	--	--	--	--
ETH_00024090-t26_1-p1	transcript=ETH_00024090-t26_1 gene=ETH_00024090 organism=Eimeria_tenella_strain_Houghton gene_product=hypothetical protein, conserved transcript_product=hypothetical protein, conserved location=HG675525:209237-209586(+) protein_length=98 sequence_SO=supercontig SO=protein_coding_gene is_pseudo=false	ETH_00024090	90.6	103.4	112.1	232.2	251.9	220.6	0.434369	0.000275799	-1.20301	down	--	--	--	--	--	--	--	--	--
ETH_00014640-t26_1-p1	transcript=ETH_00014640-t26_1 gene=ETH_00014640 organism=Eimeria_tenella_strain_Houghton gene_product=proliferating cell nuclear antigen, putative transcript_product=proliferating cell nuclear antigen, putative location=HG675595:33974-35959(+) protein_length=216 sequence_SO=supercontig SO=protein_coding_gene is_pseudo=false	ETH_00014640	456.5	480.1	442.5	716.8	854.6	723.4	0.600967	0.00271929	-0.734641	down	2	Molecular Function:DNA binding (GO:0003677),Biological Process:regulation of DNA replication (GO:0006275)	proliferating cell nuclear antigen	--	ko03030 DNA replication ko03410 Base excision repair ko03420 Nucleotide excision repair ko03430 Mismatch repair	DNA polymerase III sliding clamp (beta) subunit, PCNA homolog	L	Replication, recombination and repair ;	IPR022648 [Proliferating cell nuclear antigen, PCNA, N-terminal]
ETH_00041185-t26_1-p1	transcript=ETH_00041185-t26_1 gene=ETH_00041185 organism=Eimeria_tenella_strain_Houghton gene_product=hypothetical protein, conserved transcript_product=hypothetical protein, conserved location=HG676646:64-661(+) protein_length=162 sequence_SO=supercontig SO=protein_coding_gene is_pseudo=false	ETH_00041185	201.1	195.7	185.9	113.2	88.3	110.7	1.86643	0.000577607	0.900283	up	--	--	--	--	--	--	--	--	--
ETH_00001040-t26_1-p1	transcript=ETH_00001040-t26_1 gene=ETH_00001040 organism=Eimeria_tenella_strain_Houghton gene_product=AGC kinase, putative transcript_product=AGC kinase, putative location=HG673792:22112-27807(-) protein_length=554 sequence_SO=supercontig SO=protein_coding_gene is_pseudo=false	ETH_00001040	697.4	657	729.9	496.3	398.8	468.5	1.52853	0.00258172	0.612142	up	3	Molecular Function:protein kinase activity (GO:0004672),Molecular Function:ATP binding (GO:0005524),Biological Process:protein phosphorylation (GO:0006468)	cGMP-dependent protein kinase 1	2.7.11.12		Serine/threonine protein kinase	T	Signal transduction mechanisms ;	IPR000719 [Protein kinase domain]
ETH_00042235-t26_1-p1	transcript=ETH_00042235-t26_1 gene=ETH_00042235 organism=Eimeria_tenella_strain_Houghton gene_product=hypothetical protein transcript_product=hypothetical protein location=HG674964:1415-1999(-) protein_length=160 sequence_SO=supercontig SO=protein_coding_gene is_pseudo=false	ETH_00042235	298.1	365.5	362.8	215.8	214.4	199.9	1.62895	0.00427852	0.70394	up	--	--	--	--	--	--	--	--	--
ETH_00026605-t26_1-p1	transcript=ETH_00026605-t26_1 gene=ETH_00026605 organism=Eimeria_tenella_strain_Houghton gene_product=hypothetical protein, conserved transcript_product=hypothetical protein, conserved location=HG673835:309805-310482(+) protein_length=115 sequence_SO=supercontig SO=protein_coding_gene is_pseudo=false	ETH_00026605	133.5	134	174.2	88.8	83.2	93.8	1.66178	0.0132593	0.732726	up	--	--	--	--	--	--	--	--	--
ETH_00006995-t26_1-p1	transcript=ETH_00006995-t26_1 gene=ETH_00006995 organism=Eimeria_tenella_strain_Houghton gene_product=hypothetical protein, conserved transcript_product=hypothetical protein, conserved location=HG677979:5260-6315(+) protein_length=96 sequence_SO=supercontig SO=protein_coding_gene is_pseudo=false	ETH_00006995	1496.4	1066.5	1199.2	677.9	522.4	548	2.15186	0.00782096	1.10559	up	--	--	--	--	--	--	--	--	--
ETH_00039110-t26_1-p1	transcript=ETH_00039110-t26_1 gene=ETH_00039110 organism=Eimeria_tenella_strain_Houghton gene_product=hypothetical protein, conserved transcript_product=hypothetical protein, conserved location=HG677190:50-430(+) protein_length=126 sequence_SO=supercontig SO=protein_coding_gene is_pseudo=false	ETH_00039110	41.5	27.9	33.5	60	63.2	55.6	0.575503	0.00499907	-0.797104	down	--	--	--	--	--	--	--	--	--
ETH_00042110-t26_1-p1	transcript=ETH_00042110-t26_1 gene=ETH_00042110 organism=Eimeria_tenella_strain_Houghton gene_product=hypothetical protein, conserved transcript_product=hypothetical protein, conserved location=HG674670:131-2459(-) protein_length=376 sequence_SO=supercontig SO=protein_coding_gene is_pseudo=false	ETH_00042110	409.8	378.4	364.9	646.3	751.2	700.5	0.549619	0.000679267	-0.863497	down	--	--	--	--	--	--	--	--	--
ETH_00036900-t26_1-p1	transcript=ETH_00036900-t26_1 gene=ETH_00036900 organism=Eimeria_tenella_strain_Houghton gene_product=hypothetical protein, conserved transcript_product=hypothetical protein, conserved location=HG674091:10-788(-) protein_length=97 sequence_SO=supercontig SO=protein_coding_gene is_pseudo=false	ETH_00036900	255.3	212.6	219.3	99.7	78.6	71.1	2.75541	0.000760527	1.46227	up	--	--	--	--	--	Uncharacterized conserved protein	S	Function unknown ;	IPR003409 [MORN motif]
ETH_00010655-t26_1-p1	transcript=ETH_00010655-t26_1 gene=ETH_00010655 organism=Eimeria_tenella_strain_Houghton gene_product=hypothetical protein, conserved transcript_product=hypothetical protein, conserved location=HG675655:255931-258744(+) protein_length=470 sequence_SO=supercontig SO=protein_coding_gene is_pseudo=false	ETH_00010655	394.9	453.5	467.1	290.8	257.5	282.4	1.5836	0.00265587	0.663212	up	--	--	--	--	--	--	--	--	--
ETH_00000455-t26_1-p1	transcript=ETH_00000455-t26_1 gene=ETH_00000455 organism=Eimeria_tenella_strain_Houghton gene_product=GA28568, related transcript_product=GA28568, related location=HG678272:111465-123957(+) protein_length=3477 sequence_SO=supercontig SO=protein_coding_gene is_pseudo=false	ETH_00000455	97.7	95.9	93.4	276.9	293	245.6	0.351931	0.00586495	-1.50663	down	--	--	--	--	--	Autotransporter adhesin	UW	Intracellular trafficking, secretion, and vesicular transport ; Extracellular structures ;	--
ETH_00031335-t26_1-p1	transcript=ETH_00031335-t26_1 gene=ETH_00031335 organism=Eimeria_tenella_strain_Houghton gene_product=tubulin gamma chain, putative transcript_product=tubulin gamma chain, putative location=HG675748:235601-241143(+) protein_length=391 sequence_SO=supercontig SO=protein_coding_gene is_pseudo=false	ETH_00031335	392.5	397	398.6	253.9	212.9	227.7	1.71073	0.00449634	0.77461	up	1	Molecular Function:GTPase activity (GO:0003924)	tubulin gamma	--		--	--	--	IPR003008 [Tubulin/FtsZ, GTPase domain] ; IPR018316 [Tubulin/FtsZ, 2-layer sandwich domain]
ETH_00008915-t26_1-p1	transcript=ETH_00008915-t26_1 gene=ETH_00008915 organism=Eimeria_tenella_strain_Houghton gene_product=hypothetical protein transcript_product=hypothetical protein location=HG675758:572660-582845(+) protein_length=1865 sequence_SO=supercontig SO=protein_coding_gene is_pseudo=false	ETH_00008915	283.7	274.2	271	580.2	566.8	531.9	0.493716	4.49668e-05	-1.01825	down	1	Molecular Function:protein binding (GO:0005515)	--	--	--	--	--	--	IPR019787 [Zinc finger, PHD-finger]
ETH_00005305-t26_1-p1	transcript=ETH_00005305-t26_1 gene=ETH_00005305 organism=Eimeria_tenella_strain_Houghton gene_product=protein phosphatase inhibitor 2, putative transcript_product=protein phosphatase inhibitor 2, putative location=HG673746:927280-927916(+) protein_length=113 sequence_SO=supercontig SO=protein_coding_gene is_pseudo=false	ETH_00005305	68.4	66.4	59.5	151.2	149.1	137.1	0.444216	9.55564e-05	-1.17067	down	3	Molecular Function:protein phosphatase inhibitor activity (GO:0004864),Biological Process:regulation of signal transduction (GO:0009966),Biological Process:regulation of phosphoprotein phosphatase activity (GO:0043666)	--	--	--	--	--	--	IPR007062 [Protein phosphatase inhibitor 2 (IPP-2)]
ETH_00007380-t26_1-p1	transcript=ETH_00007380-t26_1 gene=ETH_00007380 organism=Eimeria_tenella_strain_Houghton gene_product=hypothetical protein, conserved transcript_product=hypothetical protein, conserved location=HG675611:113713-115266(+) protein_length=517 sequence_SO=supercontig SO=protein_coding_gene is_pseudo=false	ETH_00007380	256.9	220.4	230.9	439	374.3	377.6	0.594676	0.00244664	-0.749824	down	--	--	--	--	--	--	--	--	--
ETH_00007470-t26_1-p1	transcript=ETH_00007470-t26_1 gene=ETH_00007470 organism=Eimeria_tenella_strain_Houghton gene_product=hypothetical protein, conserved transcript_product=hypothetical protein, conserved location=HG675611:210498-213972(-) protein_length=1070 sequence_SO=supercontig SO=protein_coding_gene is_pseudo=false	ETH_00007470	172.4	188.1	171.4	348.8	304	278.4	0.571198	0.00332746	-0.807936	down	--	--	--	--	--	--	--	--	--
ETH_00043320-t26_1-p1	transcript=ETH_00043320-t26_1 gene=ETH_00043320 organism=Eimeria_tenella_strain_Houghton gene_product=zinc finger (CCCH type) protein, putative transcript_product=zinc finger (CCCH type) protein, putative location=HG676802:187-1400(-) protein_length=117 sequence_SO=supercontig SO=protein_coding_gene is_pseudo=false	ETH_00043320	367.5	292.6	347.8	517.8	546	501.5	0.643902	0.00200307	-0.635087	down	1	Molecular Function:metal ion binding (GO:0046872)	--	--	--	--	--	--	IPR000571 [Zinc finger, CCCH-type]
ETH_00005395-t26_1-p1	transcript=ETH_00005395-t26_1 gene=ETH_00005395 organism=Eimeria_tenella_strain_Houghton gene_product=hypothetical protein, conserved transcript_product=hypothetical protein, conserved location=HG673746:1027284-1027679(+) protein_length=131 sequence_SO=supercontig SO=protein_coding_gene is_pseudo=false	ETH_00005395	153.8	112.6	129	225.2	265	233.3	0.54651	0.00303905	-0.87168	down	--	--	protein phosphatase 1 regulatory subunit 11	--	--	--	--	--	IPR011107 [Protein phosphatase inhibitor]
ETH_00002160-t26_1-p1	transcript=ETH_00002160-t26_1 gene=ETH_00002160 organism=Eimeria_tenella_strain_Houghton gene_product=hypothetical protein transcript_product=hypothetical protein location=HG678392:2172-3306(+) protein_length=129 sequence_SO=supercontig SO=protein_coding_gene is_pseudo=false	ETH_00002160	199.5	219.9	200.9	481.3	569.9	456.8	0.41134	0.00106977	-1.2816	down	--	--	--	--	--	--	--	--	--
ETH_00018070-t26_1-p1	transcript=ETH_00018070-t26_1 gene=ETH_00018070 organism=Eimeria_tenella_strain_Houghton gene_product=hypothetical protein, conserved transcript_product=hypothetical protein, conserved location=HG675880:112-1981(-) protein_length=524 sequence_SO=supercontig SO=protein_coding_gene is_pseudo=false	ETH_00018070	348.8	366.9	360	247.4	227.4	219.4	1.54955	0.000208127	0.631853	up	--	--	reticulocyte-binding protein	--	ko05144 Malaria	--	--	--	--
ETH_00030165-t26_1-p1	transcript=ETH_00030165-t26_1 gene=ETH_00030165 organism=Eimeria_tenella_strain_Houghton gene_product=hypothetical protein, conserved transcript_product=hypothetical protein, conserved location=HG673812:260524-264351(-) protein_length=848 sequence_SO=supercontig SO=protein_coding_gene is_pseudo=false	ETH_00030165	188	196.4	209.4	107.4	92	93.5	2.02731	0.00022429	1.01957	up	--	--	--	--	--	--	--	--	--
ETH_00041990-t26_1-p1	transcript=ETH_00041990-t26_1 gene=ETH_00041990 organism=Eimeria_tenella_strain_Houghton gene_product=hypothetical protein, conserved transcript_product=hypothetical protein, conserved location=HG677757:107-959(-) protein_length=84 sequence_SO=supercontig SO=protein_coding_gene is_pseudo=false	ETH_00041990	564.7	579.2	633.8	338.1	309.6	319.7	1.83761	0.000282372	0.877827	up	--	--	--	--	--	--	--	--	--
ETH_00004210-t26_1-p1	transcript=ETH_00004210-t26_1 gene=ETH_00004210 organism=Eimeria_tenella_strain_Houghton gene_product=hypothetical protein, conserved transcript_product=hypothetical protein, conserved location=HG675689:191131-193083(-) protein_length=650 sequence_SO=supercontig SO=protein_coding_gene is_pseudo=false	ETH_00004210	465.8	430.1	447.2	291.2	255.6	270	1.64434	0.000275013	0.717512	up	--	--	--	--	--	--	--	--	--
ETH_00000590-t26_1-p1	transcript=ETH_00000590-t26_1 gene=ETH_00000590 organism=Eimeria_tenella_strain_Houghton gene_product=hypothetical protein, conserved transcript_product=hypothetical protein, conserved location=HG675761:94608-101641(-) protein_length=1931 sequence_SO=supercontig SO=protein_coding_gene is_pseudo=false	ETH_00000590	495	519.8	513.6	335.9	324.6	321.6	1.55626	2.98197e-05	0.63808	up	--	--	--	--	--	Uncharacterized conserved protein, contains DUF3084 domain	S	Function unknown ;	--
ETH_00035460-t26_1-p1	transcript=ETH_00035460-t26_1 gene=ETH_00035460 organism=Eimeria_tenella_strain_Houghton gene_product=Lipoyl synthase, chloroplastic, related EC_number= transcript_product=Lipoyl synthase, chloroplastic, related EC_number= location=HG677312:59-1151(-) protein_length=145 sequence_SO=supercontig SO=protein_coding_gene is_pseudo=false	ETH_00035460	627.2	512.5	515	319.7	312.6	267.7	1.83856	0.00363378	0.878573	up	--	--	lipoyl synthase	2.8.1.8	ko00785 Lipoic acid metabolism ko01100 Metabolic pathways	Lipoate synthase	H	Coenzyme transport and metabolism ;	--
ETH_00012595-t26_1-p1	transcript=ETH_00012595-t26_1 gene=ETH_00012595 organism=Eimeria_tenella_strain_Houghton gene_product=hypothetical protein, conserved transcript_product=hypothetical protein, conserved location=HG673773:98889-101796(+) protein_length=641 sequence_SO=supercontig SO=protein_coding_gene is_pseudo=false	ETH_00012595	17.1	19.6	13.1	38.4	41.1	22.7	0.48728	0.0444978	-1.03718	down	--	--	--	--	--	--	--	--	--
ETH_00001915-t26_1-p1	transcript=ETH_00001915-t26_1 gene=ETH_00001915 organism=Eimeria_tenella_strain_Houghton gene_product=hypothetical protein transcript_product=hypothetical protein location=HG675920:178-610(+) protein_length=77 sequence_SO=supercontig SO=protein_coding_gene is_pseudo=false	ETH_00001915	122.6	116.2	102.4	196.1	266.8	222.4	0.497884	0.0059207	-1.00612	down	1	Molecular Function:protein binding (GO:0005515)	large subunit ribosomal protein L40e	--	ko03010 Ribosome	Ubiquitin	O	Posttranslational modification, protein turnover, chaperones ;	IPR000626 [Ubiquitin domain]
ETH_00034050-t26_1-p1	transcript=ETH_00034050-t26_1 gene=ETH_00034050 organism=Eimeria_tenella_strain_Houghton gene_product=NOT2 / NOT3 / NOT5 family domain-containing protein, putative transcript_product=NOT2 / NOT3 / NOT5 family domain-containing protein, putative location=HG673981:1889-3691(-) protein_length=319 sequence_SO=supercontig SO=protein_coding_gene is_pseudo=false	ETH_00034050	361.8	468.9	533.5	322.6	245	262.6	1.64322	0.0323264	0.716524	up	1	Cellular Component:nucleus (GO:0005634)	CCR4-NOT transcription complex subunit 2	--	ko03018 RNA degradation	--	--	--	IPR007282 [NOT2/NOT3/NOT5]
ETH_00036775-t26_1-p1	transcript=ETH_00036775-t26_1 gene=ETH_00036775 organism=Eimeria_tenella_strain_Houghton gene_product=hypothetical protein, conserved transcript_product=hypothetical protein, conserved location=HG675177:395-5354(+) protein_length=1135 sequence_SO=supercontig SO=protein_coding_gene is_pseudo=false	ETH_00036775	157.2	136	140.4	35.5	17.3	16.8	6.22989	0.000169128	2.63921	up	--	--	--	--	--	--	--	--	--
ETH_00032235-t26_1-p1	transcript=ETH_00032235-t26_1 gene=ETH_00032235 organism=Eimeria_tenella_strain_Houghton gene_product=sterol O-acyltransferase, putative transcript_product=sterol O-acyltransferase, putative location=HG675733:148513-155761(-) protein_length=696 sequence_SO=supercontig SO=protein_coding_gene is_pseudo=false	ETH_00032235	141.3	136.9	120.3	203.9	196.4	197.6	0.666499	0.000615243	-0.585324	down	--	--	diacylglycerol O-acyltransferase	2.3.1.20	ko00561 Glycerolipid metabolism ko01100 Metabolic pathways	--	--	--	IPR004299 [Membrane bound O-acyl transferase, MBOAT]
ETH_00022220-t26_1-p1	transcript=ETH_00022220-t26_1 gene=ETH_00022220 organism=Eimeria_tenella_strain_Houghton gene_product=hypothetical protein transcript_product=hypothetical protein location=HG677963:17-715(-) protein_length=233 sequence_SO=supercontig SO=protein_coding_gene is_pseudo=false	ETH_00022220	170.4	179.3	175.9	260.4	277.6	291.1	0.63394	0.000397697	-0.657581	down	--	--	--	--	--	--	--	--	--
ETH_00024180-t26_1-p1	transcript=ETH_00024180-t26_1 gene=ETH_00024180 organism=Eimeria_tenella_strain_Houghton gene_product=thyroid hormone receptor interactor, putative transcript_product=thyroid hormone receptor interactor, putative location=HG676739:1608-3934(+) protein_length=410 sequence_SO=supercontig SO=protein_coding_gene is_pseudo=false	ETH_00024180	292.1	221.5	223.4	176.6	157.5	144.1	1.5412	0.0262514	0.62405	up	1	Molecular Function:ATP binding (GO:0005524)				AAA+-type ATPase, SpoVK/Ycf46/Vps4 family	MDT	Cell wall/membrane/envelope biogenesis ; Cell cycle control, cell division, chromosome partitioning ; Signal transduction mechanisms ;	IPR003959 [ATPase, AAA-type, core]
ETH_00010015-t26_1-p1	transcript=ETH_00010015-t26_1 gene=ETH_00010015 organism=Eimeria_tenella_strain_Houghton gene_product=multiprotein bridging factor type 1, putative transcript_product=multiprotein bridging factor type 1, putative location=HG675668:255059-256490(-) protein_length=147 sequence_SO=supercontig SO=protein_coding_gene is_pseudo=false	ETH_00010015	183.3	195.1	179.2	315.6	392.9	291.7	0.557489	0.0375112	-0.842986	down	1	Molecular Function:sequence-specific DNA binding (GO:0043565)	putative transcription factor	--	--	Archaeal ribosome-binding protein aMBF1, putative translation factor, contains Zn-ribbon and HTH domains	J	Translation, ribosomal structure and biogenesis ;	IPR001387 [Cro/C1-type helix-turn-helix domain] ; IPR013729 [Multiprotein bridging factor 1, N-terminal]
ETH_00011980-t26_1-p1	transcript=ETH_00011980-t26_1 gene=ETH_00011980 organism=Eimeria_tenella_strain_Houghton gene_product=hypothetical protein, conserved transcript_product=hypothetical protein, conserved location=HG674866:166068-169014(-) protein_length=312 sequence_SO=supercontig SO=protein_coding_gene is_pseudo=false	ETH_00011980	110.9	134.5	155.3	104.1	78.4	71.8	1.5757	0.0392658	0.655991	up	--	--	--	--	--	--	--	--	--
ETH_00030245-t26_1-p1	transcript=ETH_00030245-t26_1 gene=ETH_00030245 organism=Eimeria_tenella_strain_Houghton gene_product=Serine hydroxymethyltransferase , related transcript_product=Serine hydroxymethyltransferase , related location=HG673812:338040-341298(-) protein_length=412 sequence_SO=supercontig SO=protein_coding_gene is_pseudo=false	ETH_00030245	128	143.8	134.3	301.2	322	293.7	0.442905	6.01149e-05	-1.17493	down	1	Molecular Function:transferase activity (GO:0016740)	glycine hydroxymethyltransferase	2.1.2.1	ko00260 Glycine, serine and threonine metabolism ko00630 Glyoxylate and dicarboxylate metabolism ko00670 One carbon pool by folate ko01100 Metabolic pathways ko01110 Biosynthesis of secondary metabolites ko01130 Biosynthesis of antibiotics ko01200 Carbon metabolism ko01230 Biosynthesis of amino acids	Glycine/serine hydroxymethyltransferase	E	Amino acid transport and metabolism ;	IPR001085 [Serine hydroxymethyltransferase]
ETH_00043470-t26_1-p1	transcript=ETH_00043470-t26_1 gene=ETH_00043470 organism=Eimeria_tenella_strain_Houghton gene_product=hypothetical protein transcript_product=hypothetical protein location=HG675310:1068-2000(-) protein_length=218 sequence_SO=supercontig SO=protein_coding_gene is_pseudo=false	ETH_00043470	104.6	113.5	104.2	338.8	379.7	266.4	0.327241	0.0210228	-1.61157	down	--	--	--	--	--	--	--	--	--
ETH_00043060-t26_1-p1	transcript=ETH_00043060-t26_1 gene=ETH_00043060 organism=Eimeria_tenella_strain_Houghton gene_product=DNA mismatch repair protein, putative transcript_product=DNA mismatch repair protein, putative location=HG677365:7-1988(+) protein_length=199 sequence_SO=supercontig SO=protein_coding_gene is_pseudo=false	ETH_00043060	365.6	384.7	384.9	223.4	175.6	197.5	1.9031	0.00029579	0.928352	up	3	Molecular Function:ATP binding (GO:0005524),Biological Process:mismatch repair (GO:0006298),Molecular Function:mismatched DNA binding (GO:0030983)	DNA mismatch repair protein MSH6	--	ko03430 Mismatch repair	--	--	--	IPR007861 [DNA mismatch repair protein MutS, clamp]
ETH_00026745-t26_1-p1	transcript=ETH_00026745-t26_1 gene=ETH_00026745 organism=Eimeria_tenella_strain_Houghton gene_product=hypothetical protein, conserved transcript_product=hypothetical protein, conserved location=HG676367:236-2196(-) protein_length=592 sequence_SO=supercontig SO=protein_coding_gene is_pseudo=false	ETH_00026745	184.3	184.3	217.8	136.3	122.1	129.7	1.51095	0.00513575	0.595457	up	--	--	--	--	--	--	--	--	--
ETH_00007765-t26_1-p1	transcript=ETH_00007765-t26_1 gene=ETH_00007765 organism=Eimeria_tenella_strain_Houghton gene_product=hypothetical protein, conserved transcript_product=hypothetical protein, conserved location=HG674029:106717-115423(+) protein_length=2467 sequence_SO=supercontig SO=protein_coding_gene is_pseudo=false	ETH_00007765	563.2	382.7	444.9	315.1	264.4	248.7	1.6793	0.0295674	0.747864	up	--	--	--	--	--	--	--	--	--
ETH_00003120-t26_1-p1	transcript=ETH_00003120-t26_1 gene=ETH_00003120 organism=Eimeria_tenella_strain_Houghton gene_product=hypothetical protein, conserved transcript_product=hypothetical protein, conserved location=HG677755:4068-6191(+) protein_length=368 sequence_SO=supercontig SO=protein_coding_gene is_pseudo=false	ETH_00003120	121.9	133.3	130.2	212	203.3	193.3	0.633257	0.00031009	-0.659138	down	--	--	--	--	--	--	--	--	--
ETH_00036250-t26_1-p1	transcript=ETH_00036250-t26_1 gene=ETH_00036250 organism=Eimeria_tenella_strain_Houghton gene_product=hypothetical protein, conserved transcript_product=hypothetical protein, conserved location=HG675429:137-1835(+) protein_length=251 sequence_SO=supercontig SO=protein_coding_gene is_pseudo=false	ETH_00036250	239.7	276.7	251.6	135	105.7	119.1	2.13452	0.000594734	1.09391	up	1	Molecular Function:ubiquitin-protein transferase activity (GO:0004842)	E3 ubiquitin-protein ligase HUWE1	2.3.2.26	ko04120 Ubiquitin mediated proteolysis	--	--	--	IPR000569 [HECT domain]
ETH_00041945-t26_1-p1	transcript=ETH_00041945-t26_1 gene=ETH_00041945 organism=Eimeria_tenella_strain_Houghton gene_product=hypothetical protein, conserved transcript_product=hypothetical protein, conserved location=HG675200:50-4041(+) protein_length=750 sequence_SO=supercontig SO=protein_coding_gene is_pseudo=false	ETH_00041945	245.4	311.8	307.4	187.1	177.3	182	1.58236	0.0365274	0.662075	up	--	--	--	--	--	--	--	--	--
ETH_00026675-t26_1-p1	transcript=ETH_00026675-t26_1 gene=ETH_00026675 organism=Eimeria_tenella_strain_Houghton gene_product=SAC3/GANP family protein, putative transcript_product=SAC3/GANP family protein, putative location=HG673835:368892-376786(-) protein_length=2440 sequence_SO=supercontig SO=protein_coding_gene is_pseudo=false	ETH_00026675	79.6	62.4	70.5	45.4	40.9	49.7	1.5625	0.0102611	0.643856	up	--	--	--	--	--	--	--	--	IPR005062 [SAC3/GANP/THP3]
ETH_00033505-t26_1-p1	transcript=ETH_00033505-t26_1 gene=ETH_00033505 organism=Eimeria_tenella_strain_Houghton gene_product=D-3-phosphoglycerate dehydrogenase, putative transcript_product=D-3-phosphoglycerate dehydrogenase, putative location=HG677991:202-5169(+) protein_length=448 sequence_SO=supercontig SO=protein_coding_gene is_pseudo=false	ETH_00033505	299.3	293.7	279.6	211.5	187.9	180	1.50604	0.000927579	0.590761	up	--	--	--	--	--	--	--	--	--
ETH_00002930-t26_1-p1	transcript=ETH_00002930-t26_1 gene=ETH_00002930 organism=Eimeria_tenella_strain_Houghton gene_product=gamma-glutamylcysteine synthetase, putative transcript_product=gamma-glutamylcysteine synthetase, putative location=HG675649:223919-229687(+) protein_length=917 sequence_SO=supercontig SO=protein_coding_gene is_pseudo=false	ETH_00002930	70.5	80	89.6	54.6	50.1	53.6	1.51674	0.00864511	0.600974	up	2	Molecular Function:glutamate-cysteine ligase activity (GO:0004357),Biological Process:glutathione biosynthetic process (GO:0006750)	glutamate--cysteine ligase catalytic subunit	6.3.2.2	ko00270 Cysteine and methionine metabolism ko00480 Glutathione metabolism ko01100 Metabolic pathways	--	--	--	IPR004308 [Glutamate-cysteine ligase catalytic subunit]
ETH_00027505-t26_1-p1	transcript=ETH_00027505-t26_1 gene=ETH_00027505 organism=Eimeria_tenella_strain_Houghton gene_product=hypothetical protein, conserved transcript_product=hypothetical protein, conserved location=HG676127:1006-2233(+) protein_length=193 sequence_SO=supercontig SO=protein_coding_gene is_pseudo=false	ETH_00027505	434.4	408.1	436.9	667.1	658.3	665.8	0.642527	1.59802e-05	-0.638171	down	--	--	--	--	--	--	--	--	--
ETH_00008275-t26_1-p1	transcript=ETH_00008275-t26_1 gene=ETH_00008275 organism=Eimeria_tenella_strain_Houghton gene_product=transport protein particle component Bet3 domain-containing protein, putative transcript_product=transport protein particle component Bet3 domain-containing protein, putative location=HG675762:28204-30767(-) protein_length=197 sequence_SO=supercontig SO=protein_coding_gene is_pseudo=false	ETH_00008275	350.3	337.9	336.5	236.4	222.2	215.5	1.5201	0.000102345	0.604167	up	--	--	trafficking protein particle complex subunit 5	--	--	--	--	--	IPR007194 [Transport protein particle (TRAPP) component]
ETH_00015355-t26_1-p1	transcript=ETH_00015355-t26_1 gene=ETH_00015355 organism=Eimeria_tenella_strain_Houghton gene_product=hypothetical protein, conserved transcript_product=hypothetical protein, conserved location=HG675259:144572-145534(-) protein_length=320 sequence_SO=supercontig SO=protein_coding_gene is_pseudo=false	ETH_00015355	248.3	215.3	191.8	334.6	365.8	360.4	0.617836	0.00206733	-0.694705	down	4	Molecular Function:structural constituent of ribosome (GO:0003735),Cellular Component:intracellular (GO:0005622),Cellular Component:ribosome (GO:0005840),Biological Process:translation (GO:0006412)	--	--	--	Ribosomal protein L27	J	Translation, ribosomal structure and biogenesis ;	IPR001684 [Ribosomal protein L27]
ETH_00006545-t26_1-p1	transcript=ETH_00006545-t26_1 gene=ETH_00006545 organism=Eimeria_tenella_strain_Houghton gene_product=N2,N2-dimethylguanosine tRNA methyltransferase, putative transcript_product=N2,N2-dimethylguanosine tRNA methyltransferase, putative location=HG675732:8901-13978(+) protein_length=700 sequence_SO=supercontig SO=protein_coding_gene is_pseudo=false	ETH_00006545	372.8	354.5	346.2	156.9	165.1	136.5	2.34133	5.97611e-05	1.22733	up	3	Molecular Function:RNA binding (GO:0003723),Molecular Function:tRNA (guanine-N2-)-methyltransferase activity (GO:0004809),Biological Process:tRNA processing (GO:0008033)	--	--	--	tRNA G26 N,N-dimethylase Trm1	J	Translation, ribosomal structure and biogenesis ;	IPR002905 [tRNA methyltransferase, Trm1]
ETH_00000925-t26_1-p1	transcript=ETH_00000925-t26_1 gene=ETH_00000925 organism=Eimeria_tenella_strain_Houghton gene_product=hypothetical protein, conserved transcript_product=hypothetical protein, conserved location=HG678077:2607-5739(-) protein_length=396 sequence_SO=supercontig SO=protein_coding_gene is_pseudo=false	ETH_00000925	358.6	318.3	314.4	230.5	207.5	214.7	1.51877	0.0019723	0.602902	up	1	Molecular Function:helicase activity (GO:0004386)	pre-mRNA-splicing factor ATP-dependent RNA helicase DHX15/PRP43	3.6.4.13	ko03040 Spliceosome	HrpA-like RNA helicase	J	Translation, ribosomal structure and biogenesis ;	IPR007502 [Helicase-associated domain] ; IPR011709 [Domain of unknown function DUF1605]
ETH_00029500-t26_1-p1	transcript=ETH_00029500-t26_1 gene=ETH_00029500 organism=Eimeria_tenella_strain_Houghton gene_product=hypothetical protein transcript_product=hypothetical protein location=HG674134:796198-800383(-) protein_length=905 sequence_SO=supercontig SO=protein_coding_gene is_pseudo=false	ETH_00029500	132.3	147.5	147.1	90.2	80.7	84.5	1.6715	0.000560479	0.74114	up	4	Molecular Function:microtubule motor activity (GO:0003777),Molecular Function:ATP binding (GO:0005524),Biological Process:microtubule-based movement (GO:0007018),Molecular Function:microtubule binding (GO:0008017)	--	--	--	tRNA(Ile)-lysidine synthase TilS/MesJ	J	Translation, ribosomal structure and biogenesis ;	IPR001752 [Kinesin motor domain] ; IPR011063 [tRNA(Ile)-lysidine/2-thiocytidine synthase, N-terminal]
ETH_00035905-t26_1-p1	transcript=ETH_00035905-t26_1 gene=ETH_00035905 organism=Eimeria_tenella_strain_Houghton gene_product=hypothetical protein transcript_product=hypothetical protein location=HG674902:2136-4224(+) protein_length=371 sequence_SO=supercontig SO=protein_coding_gene is_pseudo=false	ETH_00035905	96.6	98.5	100.9	195.2	195	155.5	0.542423	0.0234126	-0.882511	down	--	--	--	--	--	--	--	--	--
ETH_00015670-t26_1-p1	transcript=ETH_00015670-t26_1 gene=ETH_00015670 organism=Eimeria_tenella_strain_Houghton gene_product=hypothetical protein, conserved transcript_product=hypothetical protein, conserved location=HG674344:22520-25884(-) protein_length=666 sequence_SO=supercontig SO=protein_coding_gene is_pseudo=false	ETH_00015670	211.6	230.9	215	360.3	344.6	329	0.635942	0.000315756	-0.653034	down	--	--	--	--	--	--	--	--	IPR013887 [Uncharacterised protein family UPF0592]
ETH_00032935-t26_1-p1	transcript=ETH_00032935-t26_1 gene=ETH_00032935 organism=Eimeria_tenella_strain_Houghton gene_product=hypothetical protein, conserved transcript_product=hypothetical protein, conserved location=HG673755:17477-19003(-) protein_length=237 sequence_SO=supercontig SO=protein_coding_gene is_pseudo=false	ETH_00032935	349.8	327.9	344.8	192.4	154.2	192.3	1.89738	0.000356643	0.924011	up	--	--	--	--	--	--	--	--	--
ETH_00006940-t26_1-p1	transcript=ETH_00006940-t26_1 gene=ETH_00006940 organism=Eimeria_tenella_strain_Houghton gene_product=hypothetical protein, conserved transcript_product=hypothetical protein, conserved location=HG675727:196654-198744(+) protein_length=696 sequence_SO=supercontig SO=protein_coding_gene is_pseudo=false	ETH_00006940	385.7	376.6	338.6	645.1	706.2	645.8	0.551249	0.000275068	-0.859223	down	--	--	--	--	--	--	--	--	--
ETH_00029870-t26_1-p1	transcript=ETH_00029870-t26_1 gene=ETH_00029870 organism=Eimeria_tenella_strain_Houghton gene_product=4-nitrophenylphosphatase, putative transcript_product=4-nitrophenylphosphatase, putative location=HG673868:14584-16495(+) protein_length=372 sequence_SO=supercontig SO=protein_coding_gene is_pseudo=false	ETH_00029870	148.1	134.5	148.9	103.2	91.3	87.1	1.53232	0.00174112	0.615713	up	--	--	4-nitrophenyl phosphatase	3.1.3.41		Ribonucleotide monophosphatase NagD, HAD superfamily	F	Nucleotide transport and metabolism ;	IPR006357 [HAD-superfamily hydrolase, subfamily IIA]
ETH_00023095-t26_1-p1	transcript=ETH_00023095-t26_1 gene=ETH_00023095 organism=Eimeria_tenella_strain_Houghton gene_product=hypothetical protein, conserved transcript_product=hypothetical protein, conserved location=HG675768:53039-64722(-) protein_length=2947 sequence_SO=supercontig SO=protein_coding_gene is_pseudo=false	ETH_00023095	314.3	418.7	526.1	234.5	208.2	253.5	1.80853	0.0399299	0.854819	up	--	--	--	--	--	--	--	--	--
ETH_00036610-t26_1-p1	transcript=ETH_00036610-t26_1 gene=ETH_00036610 organism=Eimeria_tenella_strain_Houghton gene_product=regulator of chromosome condensation, putative transcript_product=regulator of chromosome condensation, putative location=HG674210:398-1856(+) protein_length=205 sequence_SO=supercontig SO=protein_coding_gene is_pseudo=false	ETH_00036610	46.1	41.1	43.1	77.9	84.3	68.8	0.564069	0.00207563	-0.826056	down	--	--	--	--	--	Alpha-tubulin suppressor and related RCC1 domain-containing proteins	DZ	Cell cycle control, cell division, chromosome partitioning ; Cytoskeleton ;	IPR000408 [Regulator of chromosome condensation, RCC1]
ETH_00043735-t26_1-p1	transcript=ETH_00043735-t26_1 gene=ETH_00043735 organism=Eimeria_tenella_strain_Houghton gene_product=hypothetical protein, conserved transcript_product=hypothetical protein, conserved location=HG677259:35-2451(-) protein_length=295 sequence_SO=supercontig SO=protein_coding_gene is_pseudo=false	ETH_00043735	547.2	532.5	515.1	361.6	285.6	343	1.61058	0.00122486	0.687584	up	--	--	--	--	--	--	--	--	--
ETH_00032440-t26_1-p1	transcript=ETH_00032440-t26_1 gene=ETH_00032440 organism=Eimeria_tenella_strain_Houghton gene_product=zinc finger (CCCH type) protein, putative transcript_product=zinc finger (CCCH type) protein, putative location=HG676832:112-1157(+) protein_length=162 sequence_SO=supercontig SO=protein_coding_gene is_pseudo=false	ETH_00032440	1559.8	1615.6	1754.1	1051.5	903.2	923.3	1.71282	0.000766934	0.776375	up	1	Molecular Function:metal ion binding (GO:0046872)	RING finger protein 113A	--	--	--	--	--	IPR000571 [Zinc finger, CCCH-type]
ETH_00026215-t26_1-p1	transcript=ETH_00026215-t26_1 gene=ETH_00026215 organism=Eimeria_tenella_strain_Houghton gene_product=double-stranded DNA-binding domain-containing protein, putative transcript_product=double-stranded DNA-binding domain-containing protein, putative location=HG676775:2367-4593(-) protein_length=122 sequence_SO=supercontig SO=protein_coding_gene is_pseudo=false	ETH_00026215	165.5	120.6	137.4	227.9	258.7	205.8	0.611641	0.011301	-0.709244	down	1	Molecular Function:DNA binding (GO:0003677)	programmed cell death protein 5	--	--	DNA-binding TFAR19-related protein, PDSD5 family	R	General function prediction only ;	IPR002836 [PDCD5-related protein]
ETH_00014690-t26_1-p1	transcript=ETH_00014690-t26_1 gene=ETH_00014690 organism=Eimeria_tenella_strain_Houghton gene_product=Genomic scaffold old, msy_sf_16, related transcript_product=Genomic scaffold old, msy_sf_16, related location=HG675595:73509-75243(+) protein_length=472 sequence_SO=supercontig SO=protein_coding_gene is_pseudo=false	ETH_00014690	622.2	519.9	538.1	382.8	337.6	331.8	1.59684	0.00409157	0.675224	up	--	--	--	--	--	--	--	--	--
ETH_00042330-t26_1-p1	transcript=ETH_00042330-t26_1 gene=ETH_00042330 organism=Eimeria_tenella_strain_Houghton gene_product=hypothetical protein transcript_product=hypothetical protein location=HG676668:372-946(+) protein_length=122 sequence_SO=supercontig SO=protein_coding_gene is_pseudo=false	ETH_00042330	236.5	290.4	265.4	413.7	432	412.3	0.629809	0.000765468	-0.667013	down	--	--	--	--	--	--	--	--	--
ETH_00008750-t26_1-p1	transcript=ETH_00008750-t26_1 gene=ETH_00008750 organism=Eimeria_tenella_strain_Houghton gene_product=hypothetical protein, conserved transcript_product=hypothetical protein, conserved location=HG675758:319887-322382(+) protein_length=831 sequence_SO=supercontig SO=protein_coding_gene is_pseudo=false	ETH_00008750	4	3.1	3.5	10.5	9.2	5.5	0.420635	0.0328613	-1.24936	down	--	--	reticulocyte-binding protein	--	ko05144 Malaria	--	--	--	--
ETH_00039595-t26_1-p1	transcript=ETH_00039595-t26_1 gene=ETH_00039595 organism=Eimeria_tenella_strain_Houghton gene_product=hypothetical protein, conserved transcript_product=hypothetical protein, conserved location=HG675208:56-1307(+) protein_length=227 sequence_SO=supercontig SO=protein_coding_gene is_pseudo=false	ETH_00039595	65.3	41.5	38.3	84	91.8	74.1	0.580632	0.0245594	-0.784303	down	--	--	--	--	--	--	--	--	--
ETH_00032285-t26_1-p1	transcript=ETH_00032285-t26_1 gene=ETH_00032285 organism=Eimeria_tenella_strain_Houghton gene_product=hypothetical protein, conserved transcript_product=hypothetical protein, conserved location=HG675728:22998-29610(-) protein_length=795 sequence_SO=supercontig SO=protein_coding_gene is_pseudo=false	ETH_00032285	137.7	160.5	154.7	71.7	56.5	61.3	2.38997	0.00042724	1.25699	up	--	--	--	--	--	--	--	--	IPR019140 [Mini-chromosome maintenance complex-binding protein]
ETH_00043910-t26_1-p1	transcript=ETH_00043910-t26_1 gene=ETH_00043910 organism=Eimeria_tenella_strain_Houghton gene_product=hypothetical protein transcript_product=hypothetical protein location=HG674585:258-1504(-) protein_length=204 sequence_SO=supercontig SO=protein_coding_gene is_pseudo=false	ETH_00043910	199.3	218.4	249.2	165.9	123.7	130.9	1.58597	0.0136205	0.665365	up	--	--	--	--	--	--	--	--	--
ETH_00043295-t26_1-p1	transcript=ETH_00043295-t26_1 gene=ETH_00043295 organism=Eimeria_tenella_strain_Houghton gene_product=hypothetical protein transcript_product=hypothetical protein location=HG677663:429-985(+) protein_length=119 sequence_SO=supercontig SO=protein_coding_gene is_pseudo=false	ETH_00043295	218.4	171.2	209.1	148.9	126.5	119.5	1.51608	0.0159962	0.600346	up	--	--	--	--	--	--	--	--	--
ETH_00001260-t26_1-p1	transcript=ETH_00001260-t26_1 gene=ETH_00001260 organism=Eimeria_tenella_strain_Houghton gene_product=Structural maintenance of chromosomes protein, related transcript_product=Structural maintenance of chromosomes protein, related location=HG678048:3363-5354(+) protein_length=341 sequence_SO=supercontig SO=protein_coding_gene is_pseudo=false	ETH_00001260	445.8	363.5	391.5	193.7	126.5	156.2	2.52057	0.00146711	1.33375	up	--	--	structural maintenance of chromosome 1	--		Chromosome segregation ATPase	D	Cell cycle control, cell division, chromosome partitioning ;	IPR003395 [RecF/RecN/SMC, N-terminal]
ETH_00004795-t26_1-p1	transcript=ETH_00004795-t26_1 gene=ETH_00004795 organism=Eimeria_tenella_strain_Houghton gene_product=hypothetical protein, conserved transcript_product=hypothetical protein, conserved location=HG673746:281683-281979(-) protein_length=98 sequence_SO=supercontig SO=protein_coding_gene is_pseudo=false	ETH_00004795	73.9	82.8	102.6	161.3	210.2	168.7	0.480007	0.00578955	-1.05887	down	--	--	--	--	--	--	--	--	--
ETH_00013280-t26_1-p1	transcript=ETH_00013280-t26_1 gene=ETH_00013280 organism=Eimeria_tenella_strain_Houghton gene_product=hypothetical protein, conserved transcript_product=hypothetical protein, conserved location=HG673747:484510-486713(-) protein_length=477 sequence_SO=supercontig SO=protein_coding_gene is_pseudo=false	ETH_00013280	121.3	106.5	98.9	50.7	37.3	41.2	2.52864	0.00102067	1.33836	up	--	--	--	--	--	--	--	--	--
ETH_00013135-t26_1-p1	transcript=ETH_00013135-t26_1 gene=ETH_00013135 organism=Eimeria_tenella_strain_Houghton gene_product=SAG family member transcript_product=SAG family member location=HG673747:310673-312228(-) protein_length=268 sequence_SO=supercontig SO=protein_coding_gene is_pseudo=false	ETH_00013135	81.3	76.3	87.3	58.3	53.3	50.1	1.51453	0.00222041	0.598873	up	--	--	--	--	--	--	--	--	--
ETH_00004240-t26_1-p1	transcript=ETH_00004240-t26_1 gene=ETH_00004240 organism=Eimeria_tenella_strain_Houghton gene_product=hypothetical protein, conserved transcript_product=hypothetical protein, conserved location=HG675689:211674-212060(+) protein_length=128 sequence_SO=supercontig SO=protein_coding_gene is_pseudo=false	ETH_00004240	130.5	166.9	143	320.8	357.6	335.9	0.434191	0.000223696	-1.2036	down	--	--	--	--	--	--	--	--	--
ETH_00035395-t26_1-p1	transcript=ETH_00035395-t26_1 gene=ETH_00035395 organism=Eimeria_tenella_strain_Houghton gene_product=hypothetical protein transcript_product=hypothetical protein location=HG675840:338-1864(+) protein_length=508 sequence_SO=supercontig SO=protein_coding_gene is_pseudo=false	ETH_00035395	265.3	270.8	283.5	177.1	167.8	164.6	1.60864	9.50495e-05	0.685838	up	--	--	--	--	--	--	--	--	--
